# Supplementary material for: Meta-analysis of differential gene expression in lower motor neurons isolated by laser capture microdissection from post-mortem ALS spinal cords
Source: Front Genet. 2024 Apr 16;15:1385114. doi: 10.3389/fgene.2024.1385114 (PMC11059082; doi:10.3389/fgene.2024.1385114)
Supplement: Supplementary file 1 [file Table2.XLSX]

## Sheet: (A) DEG List
Symbol	Gene Name	SMD	P-value	FDR	Mean CPM (motor neurons)	% Detected (motor neurons)	Mean CPM > 1 (cell types)
MADD	MAP kinase activating death domain	-1.536	2e-08	0.000198	0.96	11.87	Neurons|Endothelial|OPC|OD|Astrocytes|Meninges|Pericytes|Microglia|Ependymal
USP13	ubiquitin specific peptidase 13	-1.363	3.14e-07	0.000993	0.39	5.86	Neurons|OPC|OD|Meninges|Pericytes|Endothelial
SLC35A4	solute carrier family 35 member A4	-1.349	3.92e-07	0.000993	0.2	3.31	Not detected
ECEL1	endothelin converting enzyme like 1	-1.309	3.2e-06	0.00412	1.12	13.3	Neurons
SPA17	sperm autoantigenic protein 17	-1.209	3.85e-06	0.00412	0.29	4.51	Ependymal
CSGALNACT1	chondroitin sulfate N-acetylgalactosaminyltransferase 1	-1.099	4.53e-06	0.00412	0.71	9.47	OPC|Astrocytes|Ependymal|Endothelial|Microglia|Neurons|Meninges|Pericytes|Schwann
SLC7A8	solute carrier family 7 member 8	-1.313	4.59e-06	0.00412	0.35	5.03	Neurons
LDOC1	LDOC1 regulator of NFKB signaling	-1.081	6.23e-06	0.00428	0.99	12.17	Neurons
CAMK1D	calcium/calmodulin dependent protein kinase ID	-1.078	9.51e-06	0.00428	3.51	26	Microglia|Astrocytes|Endothelial|Meninges|Neurons|OPC|Pericytes|Lymphocytes|Ependymal|Schwann
HTR7	5-hydroxytryptamine receptor 7	-1.396	9.92e-06	0.00428	0.28	4.43	Not detected
EXT2	exostosin glycosyltransferase 2	-1.058	1.03e-05	0.00428	0.91	11.34	Neurons|OPC|Astrocytes|Meninges|Ependymal|Pericytes|Endothelial|OD|Microglia|Schwann|Lymphocytes
DCXR	dicarbonyl and L-xylulose reductase	-1.139	1.04e-05	0.00428	0.83	10.74	Neurons
SSBP2	single stranded DNA binding protein 2	-1.071	1.19e-05	0.00434	7.69	36.59	Ependymal|Pericytes|Astrocytes|Meninges|Neurons|OD|Endothelial|Schwann|OPC|Microglia|Lymphocytes
NAXE	NAD(P)HX epimerase	-1.355	1.27e-05	0.00434	0.39	5.86	Ependymal
HECW1	HECT, C2 and WW domain containing E3 ubiquitin protein ligase 1	-1.072	1.33e-05	0.00434	1.93	18.48	OPC|Neurons|Meninges
CORO2A	coronin 2A	-1.376	1.39e-05	0.00434	0.53	7.44	Neurons
CDK7	cyclin dependent kinase 7	-1.337	1.41e-05	0.00434	0.32	4.96	Neurons|Ependymal|Endothelial|OPC|Meninges|Astrocytes
VPS26B	VPS26 retromer complex component B	-1.124	1.49e-05	0.00434	0.49	6.91	Neurons|OPC
TPPP3	tubulin polymerization promoting protein family member 3	-1.033	1.87e-05	0.00486	9.71	39.82	Ependymal|Neurons
TTLL1	TTL family tubulin polyglutamylase complex subunit L1	-1.504	1.97e-05	0.005	0.19	3.16	Neurons|Ependymal
PPP5C	protein phosphatase 5 catalytic subunit	-1.339	2.19e-05	0.00511	1.61	17.13	Neurons|Ependymal|Endothelial|OPC|Astrocytes|Pericytes|Meninges
CLDN1	claudin 1	-1.092	2.24e-05	0.00511	0.16	2.55	Not detected
VIPR2	vasoactive intestinal peptide receptor 2	-1.175	2.25e-05	0.00511	0.31	4.81	OPC
LINGO4	leucine rich repeat and Ig domain containing 4	-1.328	2.49e-05	0.00526	0.48	6.99	Not detected
ACTR1A	actin related protein 1A	-1.018	2.7e-05	0.00544	2.87	23.82	Neurons|Pericytes|Endothelial|Astrocytes|OPC
SENP8	SUMO peptidase family member, NEDD8 specific	-1.211	2.85e-05	0.00562	0.09	1.5	Not detected
PEMT	phosphatidylethanolamine N-methyltransferase	-1.259	3.14e-05	0.00597	0.27	4.36	Neurons
LRRC4C	leucine rich repeat containing 4C	-0.982	3.64e-05	0.00679	4.6	28.4	OPC|Astrocytes|Neurons|OD|Schwann|Ependymal|Endothelial|Microglia|Meninges|Pericytes|Lymphocytes
TBCB	tubulin folding cofactor B	-0.968	4.3e-05	0.00774	9.99	40.87	Neurons|OD|Endothelial|OPC|Schwann|Pericytes
MPI	mannose phosphate isomerase	-1.035	4.6e-05	0.00797	0.87	11.12	Not detected
SNRNP48	small nuclear ribonucleoprotein U11/U12 subunit 48	-0.965	5.01e-05	0.00839	0.56	7.89	Neurons|Endothelial|Pericytes|Ependymal
CLYBL	citramalyl-CoA lyase	-1.039	5.33e-05	0.00878	0.34	5.03	Endothelial|Astrocytes|Meninges|Microglia|Neurons|Ependymal|Pericytes|OPC|Lymphocytes|Schwann|OD
STYK1	serine/threonine/tyrosine kinase 1	-1.026	5.43e-05	0.0088	0.15	2.4	Lymphocytes
STMN2	stathmin 2	-0.982	5.7e-05	0.00894	232.33	76.78	Neurons
DCTPP1	dCTP pyrophosphatase 1	-1.029	5.85e-05	0.00895	0.45	6.54	Not detected
CBL	Cbl proto-oncogene	-1.023	6.14e-05	0.00895	0.82	10.52	Microglia|Pericytes|Endothelial|Neurons|OPC|Lymphocytes|Astrocytes|Schwann|Meninges|OD|Ependymal
SLC16A14	solute carrier family 16 member 14	-1.027	6.23e-05	0.00895	0.15	2.48	Endothelial|Neurons
FOXRED1	FAD dependent oxidoreductase domain containing 1	-1.003	6.34e-05	0.00895	0.5	6.99	Neurons|OPC
TACR1	tachykinin receptor 1	-1.024	6.54e-05	0.00906	0.5	7.29	Endothelial|Neurons
NSFL1C	NSFL1 cofactor	-1.115	6.6e-05	0.00906	1.26	14.43	Neurons|Endothelial|OD|OPC|Pericytes|Microglia
PRUNE2	prune homolog 2 with BCH domain	-1.412	6.78e-05	0.00918	286.66	86.7	OD|Neurons|OPC|Ependymal|Pericytes|Astrocytes|Endothelial|Schwann|Microglia|Lymphocytes|Meninges
SLITRK4	SLIT and NTRK like family member 4	-0.939	7.22e-05	0.00931	2.11	19.91	Neurons
NPLOC4	NPL4 homolog, ubiquitin recognition factor	-1	7.25e-05	0.00931	0.88	11.12	Neurons|Endothelial|OD|Pericytes|OPC|Astrocytes|Meninges|Microglia|Lymphocytes|Schwann|Ependymal
SLC9A8	solute carrier family 9 member A8	-1.106	7.59e-05	0.00961	0.3	4.58	Astrocytes|Neurons|Endothelial|Meninges|OPC|Ependymal|OD|Pericytes|Microglia|Schwann|Lymphocytes
IMPDH1	inosine monophosphate dehydrogenase 1	-0.92	8.34e-05	0.0104	3.73	27.12	Neurons
EFNA5	ephrin A5	-0.934	8.43e-05	0.0104	0.66	8.56	Neurons|Meninges|Ependymal|Endothelial
FAM83D	family with sequence similarity 83 member D	-1.007	8.98e-05	0.0108	0.14	2.4	Not detected
PRMT6	protein arginine methyltransferase 6	-0.965	9.91e-05	0.0114	0.09	1.5	Not detected
KLK7	kallikrein related peptidase 7	-0.988	9.99e-05	0.0114	0.27	4.21	Not detected
STUB1	STIP1 homology and U-box containing protein 1	-0.993	0.000101	0.0114	7.04	35.69	Neurons|Endothelial
RRP12	ribosomal RNA processing 12 homolog	-1.193	0.000101	0.0114	0.84	10.59	Neurons|Ependymal
DDX56	DEAD-box helicase 56	-0.98	0.000106	0.0116	0.59	8.26	Neurons|Ependymal
TMEM120A	transmembrane protein 120A	-1.075	0.000107	0.0116	1.23	14.2	Neurons
PQBP1	polyglutamine binding protein 1	-1.159	0.000107	0.0116	0.33	4.96	Not detected
SCYL1	SCY1 like pseudokinase 1	-1.187	0.000111	0.0118	0.75	10.07	Neurons
PPEF1	protein phosphatase with EF-hand domain 1	-0.98	0.000115	0.012	0.47	6.84	Not detected
GPR22	G protein-coupled receptor 22	-0.959	0.000123	0.0123	0.34	5.18	Neurons
RXRG	retinoid X receptor gamma	-0.95	0.000126	0.0125	0.27	4.21	Ependymal
PCYT1B	phosphate cytidylyltransferase 1B, choline	-1.03	0.000143	0.0139	0.18	3.08	OD|Ependymal|OPC|Neurons
RNF26	ring finger protein 26	-0.936	0.000165	0.0151	0.24	3.91	Not detected
PAQR9	progestin and adipoQ receptor family member 9	-0.945	0.00017	0.0153	0.34	5.26	Not detected
SLC43A2	solute carrier family 43 member 2	-1.012	0.000172	0.0153	1.28	14.65	Neurons|Microglia|Astrocytes
MAPK8IP3	mitogen-activated protein kinase 8 interacting protein 3	-0.87	0.000188	0.0165	3.41	25.69	Neurons|OPC|OD|Astrocytes|Meninges|Endothelial|Pericytes|Microglia|Schwann|Ependymal|Lymphocytes
DNAJC11	DnaJ heat shock protein family (Hsp40) member C11	-1.142	0.00019	0.0165	0.52	7.29	Neurons|Endothelial|OPC|Ependymal|OD|Astrocytes|Meninges|Microglia|Pericytes|Schwann
CHD4	chromodomain helicase DNA binding protein 4	-1.028	0.000195	0.0166	0.39	5.94	Neurons|Astrocytes|Pericytes|OPC
TM7SF3	transmembrane 7 superfamily member 3	-0.886	0.000196	0.0166	0.72	9.54	Ependymal|OPC|Neurons|Microglia|Meninges|Endothelial|Astrocytes|Schwann|Pericytes|OD
MAPRE2	microtubule associated protein RP/EB family member 2	-0.871	0.000196	0.0166	12.44	44.85	Neurons|OD|Astrocytes|Pericytes|OPC|Microglia|Meninges|Lymphocytes|Schwann|Endothelial|Ependymal
TRPC5	transient receptor potential cation channel subfamily C member 5	-1.131	0.000202	0.0168	0.25	3.76	Neurons
C11orf87	chromosome 11 open reading frame 87	-0.926	0.000215	0.0173	0.31	4.66	Neurons
CRYBB1	crystallin beta B1	-1.131	0.000216	0.0173	0.11	1.73	Not detected
RPRM	reprimo, TP53 dependent G2 arrest mediator homolog	-0.928	0.000216	0.0173	0.23	3.76	Not detected
SLC45A4	solute carrier family 45 member 4	-0.857	0.000227	0.0175	0.69	9.32	Neurons|Endothelial|Microglia
AP2A1	adaptor related protein complex 2 subunit alpha 1	-1.008	0.000229	0.0175	3.13	24.57	Neurons|Pericytes|OPC|Meninges|Endothelial|Astrocytes|OD|Ependymal|Microglia|Schwann
TSPAN31	tetraspanin 31	-0.955	0.00023	0.0175	0.36	5.56	Neurons|OPC
PSMC3	proteasome 26S subunit, ATPase 3	-1.049	0.000234	0.0175	1.26	14.58	Neurons
TUBB	tubulin beta class I	-1.319	0.000237	0.0175	57.31	64.76	Neurons|Pericytes|Endothelial|Ependymal|Meninges|OPC|Lymphocytes|Schwann|Microglia
OSBP	oxysterol binding protein	-1.003	0.000238	0.0175	0.75	9.92	Neurons|Endothelial|Meninges|Pericytes|OPC|Astrocytes|Lymphocytes|OD|Ependymal|Microglia
TRMT2B	tRNA methyltransferase 2 homolog B	-0.979	0.000239	0.0175	0.13	2.33	Neurons|Ependymal|Endothelial|Pericytes|Astrocytes|OPC
TMEM267	transmembrane protein 267	-1.084	0.00024	0.0175	0.39	5.71	Neurons|Pericytes|Meninges|Endothelial|Astrocytes|OPC|Ependymal|OD
WASHC3	WASH complex subunit 3	-1.09	0.000243	0.0175	0.79	10.44	OD|Ependymal|Endothelial|Schwann|Astrocytes|OPC|Meninges|Neurons|Microglia|Pericytes|Lymphocytes
TSPAN33	tetraspanin 33	-0.876	0.000248	0.0175	1.43	15.78	Neurons
ATP11C	ATPase phospholipid transporting 11C	-1.067	0.000251	0.0175	0.47	6.99	Endothelial|Microglia|Pericytes|Neurons|Meninges|Ependymal|OPC|Astrocytes|Lymphocytes|Schwann|OD
PTCHD4	patched domain containing 4	-1.113	0.000251	0.0175	0.23	3.53	Neurons|Meninges
LRP12	LDL receptor related protein 12	-0.917	0.000253	0.0175	1.26	14.43	Neurons|OPC|Endothelial|Ependymal|Pericytes|Astrocytes|Meninges
ACP2	acid phosphatase 2, lysosomal	-0.911	0.000255	0.0175	0.9	11.19	Neurons
HSPB7	heat shock protein family B (small) member 7	-0.85	0.000258	0.0175	0.67	9.09	Not detected
APEH	acylaminoacyl-peptide hydrolase	-0.982	0.000261	0.0175	0.74	9.84	Not detected
PAPPA	pappalysin 1	-0.85	0.000263	0.0175	1.02	12.32	Meninges|Astrocytes|Ependymal|Schwann|Neurons|OPC|Pericytes
RIMS1	regulating synaptic membrane exocytosis 1	-0.858	0.000266	0.0175	1.47	15.4	Neurons|OPC|OD|Astrocytes
CADM3	cell adhesion molecule 3	-0.906	0.000273	0.0177	19.33	49.74	Neurons|Ependymal|OPC|Schwann
PPP3CB	protein phosphatase 3 catalytic subunit beta	-0.845	0.000285	0.0182	2.91	23.52	Neurons|Ependymal|OPC|Meninges|Pericytes|Astrocytes|Endothelial|Schwann|OD|Microglia|Lymphocytes
ZNF521	zinc finger protein 521	-0.907	0.000294	0.0185	0.94	11.72	Endothelial|Astrocytes|OPC|Neurons|Ependymal|Meninges|OD|Pericytes
TPGS2	tubulin polyglutamylase complex subunit 2	-0.871	0.000307	0.0187	1.31	14.8	Neurons|Ependymal|Endothelial|Meninges|OPC|Astrocytes|OD
LRRC8A	leucine rich repeat containing 8 VRAC subunit A	-0.844	0.000309	0.0187	1.6	16.68	Neurons|Astrocytes|Endothelial|Pericytes|Schwann
TIGAR	TP53 induced glycolysis regulatory phosphatase	-0.966	0.000309	0.0187	0.4	5.79	Neurons|Microglia|Pericytes|OPC|Endothelial
SSX2IP	SSX family member 2 interacting protein	-0.91	0.000322	0.0191	1.21	13.9	Neurons|OD
EML1	EMAP like 1	-0.895	0.000324	0.0191	0.53	7.51	Ependymal|Endothelial|Neurons|OD|Microglia|Meninges|Schwann|OPC
NLK	nemo like kinase	-0.897	0.000324	0.0191	1.79	17.58	Endothelial|OD|OPC|Neurons|Meninges|Ependymal|Pericytes|Microglia|Schwann|Astrocytes|Lymphocytes
CAPN5	calpain 5	-0.889	0.000324	0.0191	0.29	4.66	Neurons|Astrocytes
NRP1	neuropilin 1	-1.003	0.00033	0.0193	1.05	12.62	Endothelial|Meninges|Neurons|Pericytes|Microglia
SLITRK3	SLIT and NTRK like family member 3	-0.839	0.000336	0.0195	0.11	1.95	Neurons
CCSER1	coiled-coil serine rich protein 1	-1.079	0.000347	0.0197	3.36	24.34	OPC|Neurons|Endothelial|Ependymal|OD|Meninges|Microglia|Lymphocytes|Astrocytes|Pericytes|Schwann
ASPHD2	aspartate beta-hydroxylase domain containing 2	-0.902	0.000349	0.0197	0.66	9.02	Neurons
CLTCL1	clathrin heavy chain like 1	-1.085	0.000356	0.02	0.71	9.32	Neurons|Pericytes|Astrocytes|OPC|Meninges|OD|Ependymal
ELAVL3	ELAV like RNA binding protein 3	-1.594	0.000367	0.0205	1.84	18.33	Neurons|OD|OPC|Pericytes
PRKCQ	protein kinase C theta	-0.901	0.000369	0.0205	0.29	4.51	Lymphocytes|Astrocytes|Ependymal|OD|Neurons|OPC
ERI3	ERI1 exoribonuclease family member 3	-0.949	0.000378	0.0208	0.86	10.82	Ependymal|OPC|Neurons|Astrocytes|Meninges|OD|Endothelial|Pericytes|Microglia|Schwann|Lymphocytes
RNFT2	ring finger protein, transmembrane 2	-0.992	0.000378	0.0208	0.45	6.54	Neurons|OPC
SCAMP3	secretory carrier membrane protein 3	-1.035	0.000381	0.0208	0.89	11.27	Neurons|Endothelial|OPC
ANKRD6	ankyrin repeat domain 6	-0.989	0.000384	0.0208	0.45	6.46	Ependymal|Astrocytes|Neurons|OPC|Endothelial|Pericytes|Meninges|Microglia|Schwann
CDK5	cyclin dependent kinase 5	-0.891	0.000384	0.0208	1.15	13.52	Neurons
ARHGAP35	Rho GTPase activating protein 35	-0.974	0.00039	0.0208	1.31	14.73	Neurons|OPC|Endothelial|OD|Meninges|Pericytes|Lymphocytes|Microglia|Astrocytes|Ependymal|Schwann
HUWE1	HECT, UBA and WWE domain containing E3 ubiquitin protein ligase 1	-0.967	0.000393	0.0208	5.08	31.1	Neurons|Endothelial|Pericytes|OPC|Meninges|Ependymal|Astrocytes|OD|Lymphocytes|Microglia|Schwann
ZFPM2	zinc finger protein, FOG family member 2	-0.89	0.000403	0.0209	0.86	10.82	OPC|Endothelial|Ependymal|Meninges|Pericytes|Astrocytes|Neurons|Schwann|OD
MCAT	malonyl-CoA-acyl carrier protein transacylase	-0.937	0.000414	0.0212	0.36	5.48	Not detected
CDC20B	cell division cycle 20B	-1.259	0.000416	0.0212	0.01	0.23	Not detected
TRIM36	tripartite motif containing 36	-0.859	0.000419	0.0212	2.14	19.98	Neurons|Ependymal|Microglia|OD
CCDC85B	coiled-coil domain containing 85B	-1.013	0.000419	0.0212	13.71	44.78	Neurons|Endothelial|Pericytes
SARM1	sterile alpha and TIR motif containing 1	-0.878	0.000421	0.0212	0.38	5.79	Neurons|OPC|Astrocytes|OD|Ependymal|Endothelial
C8orf34	chromosome 8 open reading frame 34	-0.829	0.000438	0.0218	0.74	9.54	Ependymal|Neurons|Astrocytes|Meninges|OPC
CCM2	CCM2 scaffold protein	-0.93	0.000442	0.0219	0.96	12.02	Lymphocytes|Microglia|Neurons|Endothelial|Meninges|OPC|OD|Pericytes|Astrocytes|Ependymal|Schwann
FXR2	FMR1 autosomal homolog 2	-0.891	0.00046	0.0226	2.17	20.29	Neurons
ANO5	anoctamin 5	-0.821	0.000462	0.0226	1.26	14.2	Neurons|OPC|Endothelial|Astrocytes|Ependymal
SLC35B3	solute carrier family 35 member B3	-0.865	0.000467	0.0226	0.34	5.33	OD|Meninges|Endothelial|Pericytes|OPC|Neurons|Ependymal|Astrocytes|Schwann
BRINP3	BMP/retinoic acid inducible neural specific 3	-0.88	0.000468	0.0226	1.05	11.95	OPC|Neurons|Astrocytes
RAB3D	RAB3D, member RAS oncogene family	-1.271	0.000478	0.023	2.49	22.09	Neurons|Pericytes
TMEM59L	transmembrane protein 59 like	-0.956	0.000479	0.023	16.06	47.63	Neurons|OPC|Ependymal
SLITRK1	SLIT and NTRK like family member 1	-0.811	0.000481	0.023	0.51	7.36	Neurons
SEMA6A	semaphorin 6A	-0.823	0.000483	0.023	1.23	14.12	OD|Endothelial|OPC|Neurons|Astrocytes|Ependymal|Schwann|Microglia|Meninges
SNUPN	snurportin 1	-0.87	0.000492	0.0232	0.32	4.96	Neurons
FLII	FLII actin remodeling protein	-1.023	0.000509	0.0233	1.79	18.11	Neurons
AMER1	APC membrane recruitment protein 1	-1.043	0.000509	0.0233	0.09	1.58	Not detected
SUSD2	sushi domain containing 2	-1.353	0.000522	0.0236	5.06	30.73	Neurons|Pericytes
SRD5A3	steroid 5 alpha-reductase 3	-0.865	0.000522	0.0236	0.31	4.96	Neurons|OD
TUBB4B	tubulin beta 4B class IVb	-1.081	0.000529	0.0236	74.97	66.04	Neurons|Ependymal|Endothelial|Pericytes
MRPL37	mitochondrial ribosomal protein L37	-0.862	0.00053	0.0236	0.73	9.84	Neurons
DPM2	dolichyl-phosphate mannosyltransferase subunit 2, regulatory	-0.921	0.000543	0.024	0.23	3.68	Not detected
ALKBH6	alkB homolog 6	-0.876	0.000552	0.0242	0.27	4.36	Not detected
CDC37	cell division cycle 37, HSP90 cochaperone	-0.915	0.000562	0.0246	7.94	37.19	Neurons|Endothelial|Meninges|Ependymal|Astrocytes|Pericytes|OPC|Microglia|Lymphocytes|OD|Schwann
FBXO9	F-box protein 9	-0.806	0.000565	0.0246	0.75	9.84	Neurons|OPC|Meninges|Ependymal|Endothelial|Pericytes|Astrocytes|OD|Schwann|Microglia
CDC34	cell division cycle 34, ubiqiutin conjugating enzyme	-1.009	0.000596	0.0254	0.5	7.44	Pericytes
MSRB1	methionine sulfoxide reductase B1	-1.004	0.000599	0.0254	0.43	6.31	Not detected
PRPF4	pre-mRNA processing factor 4	-0.859	0.00061	0.0256	0.32	5.03	Neurons
KCNN1	potassium calcium-activated channel subfamily N member 1	-1.152	0.000631	0.0262	0.28	4.21	Not detected
IGSF21	immunoglobin superfamily member 21	-1.094	0.000654	0.0268	0.16	2.63	OPC|Microglia|Neurons
TNS1	tensin 1	-1.312	0.000661	0.0269	4.1	28.25	Pericytes|Endothelial|Meninges|Astrocytes|OD|OPC|Neurons|Ependymal|Schwann
UNC119	unc-119 lipid binding chaperone	-0.918	0.000683	0.0274	0	0	Not detected
MAN1B1	mannosidase alpha class 1B member 1	-1.187	0.000685	0.0274	1.07	12.92	Neurons|Ependymal
ELAC2	elaC ribonuclease Z 2	-1.022	0.000685	0.0274	0.59	8.19	Neurons
ARHGEF25	Rho guanine nucleotide exchange factor 25	-1.003	0.000772	0.0295	0.2	3.16	Neurons
PSMB6	proteasome 20S subunit beta 6	-0.828	0.00078	0.0295	1.7	17.28	Neurons|Pericytes
TAPT1	transmembrane anterior posterior transformation 1	-1.051	0.000786	0.0296	8.1	37.72	Neurons|Endothelial|OPC|Meninges|Ependymal|OD|Astrocytes|Pericytes|Microglia|Schwann|Lymphocytes
OLFM3	olfactomedin 3	-0.832	0.000797	0.0298	0.9	10.97	Neurons
ZNF138	zinc finger protein 138	-1.007	0.000814	0.0303	0.6	8.34	Neurons|OD|OPC|Astrocytes|Pericytes|Endothelial|Ependymal|Meninges
GABRA5	gamma-aminobutyric acid type A receptor subunit alpha5	-1.006	0.000857	0.0314	0.09	1.58	Neurons
GPR162	G protein-coupled receptor 162	-0.899	0.000872	0.0318	0.82	10.59	Ependymal|Neurons|OPC
COPS7A	COP9 signalosome subunit 7A	-0.826	0.000881	0.0318	1.49	16	Neurons
CC2D1B	coiled-coil and C2 domain containing 1B	-0.991	0.000896	0.0322	0.26	4.28	Neurons
LGI2	leucine rich repeat LGI family member 2	-0.991	0.000898	0.0322	0.53	7.51	Neurons
AMN1	antagonist of mitotic exit network 1 homolog	-0.876	0.000918	0.0327	0.86	10.74	Neurons|OD|OPC|Endothelial
FAM220A	family with sequence similarity 220 member A	-1.094	0.000931	0.0328	0.1	1.73	Not detected
TMEM203	transmembrane protein 203	-1.157	0.000933	0.0328	0.36	5.48	Not detected
ANO4	anoctamin 4	-1.002	0.000937	0.0328	1.61	16.45	Neurons|OPC|OD|Schwann|Pericytes
NOG	noggin	-1.101	0.000945	0.033	0.04	0.68	Not detected
TTL	tubulin tyrosine ligase	-0.829	0.000948	0.033	1.11	13.07	OD|Neurons|OPC|Endothelial|Pericytes|Schwann|Meninges|Microglia|Astrocytes|Ependymal
C1orf216	chromosome 1 open reading frame 216	-0.813	0.000966	0.0334	0.76	10.29	Neurons
EHD1	EH domain containing 1	-0.949	0.000991	0.0338	0.59	8.19	Not detected
CDKN3	cyclin dependent kinase inhibitor 3	-0.995	0.001	0.034	0.11	1.88	Not detected
KAT7	lysine acetyltransferase 7	-0.806	0.00104	0.0349	0.59	8.26	Neurons|Ependymal|Endothelial|OPC|Pericytes|Meninges|OD|Lymphocytes|Astrocytes
NTNG2	netrin G2	-0.822	0.00105	0.035	0.75	9.99	OD|Astrocytes
RCOR1	REST corepressor 1	-0.802	0.00106	0.0351	0.34	5.11	Microglia|Endothelial|Pericytes|Meninges|Ependymal|OPC|Neurons|Astrocytes|Lymphocytes|OD|Schwann
B3GALT5	beta-1,3-galactosyltransferase 5	-0.81	0.00106	0.0351	0.25	3.98	Ependymal|Neurons|Astrocytes|OPC
GRIK4	glutamate ionotropic receptor kainate type subunit 4	-0.975	0.00107	0.0352	0.45	6.31	OPC|Ependymal|Astrocytes|Neurons|OD
SORCS3	sortilin related VPS10 domain containing receptor 3	-0.806	0.00107	0.0352	0.5	6.69	OPC|Neurons|Astrocytes|Schwann|Ependymal
ORC5	origin recognition complex subunit 5	-0.803	0.00109	0.0356	0.56	7.89	Neurons|Meninges|Endothelial|OPC|Pericytes|OD|Schwann|Astrocytes|Ependymal|Microglia|Lymphocytes
ANO3	anoctamin 3	-1.114	0.00112	0.0359	0.2	3.23	Neurons|Pericytes|Meninges
ACADVL	acyl-CoA dehydrogenase very long chain	-1.054	0.00113	0.036	4.88	30.5	Neurons|Astrocytes|Ependymal|Pericytes|Meninges|Endothelial
MARK2	microtubule affinity regulating kinase 2	-0.874	0.00118	0.0374	0.44	6.31	Neurons|Microglia|Ependymal|Astrocytes|OPC|OD|Pericytes|Endothelial|Meninges|Schwann|Lymphocytes
LRP8	LDL receptor related protein 8	-1.014	0.00121	0.0378	0.6	8.34	Neurons|Endothelial|OPC|Microglia|Astrocytes
CFAP46	cilia and flagella associated protein 46	-1.05	0.00128	0.0393	0.37	5.63	Ependymal|Neurons
AHSA1	activator of HSP90 ATPase activity 1	-0.838	0.00128	0.0393	4.24	29	Neurons
ZPLD1	zona pellucida like domain containing 1	-1.081	0.00129	0.0396	0.05	0.75	Not detected
MED12L	mediator complex subunit 12L	-0.951	0.00131	0.0397	0.89	11.04	Ependymal|Astrocytes|OPC|Neurons|Microglia|Schwann|Pericytes|Meninges|OD
ACAD8	acyl-CoA dehydrogenase family member 8	-0.998	0.00136	0.0411	0.28	4.43	Neurons
PRKCZ	protein kinase C zeta	-0.834	0.00142	0.0421	1.16	13.37	Neurons|OD|Ependymal|OPC
PITRM1	pitrilysin metallopeptidase 1	-0.845	0.00152	0.0438	1.56	16.45	Neurons|Endothelial|Meninges|OPC|OD|Astrocytes
C6orf136	chromosome 6 open reading frame 136	-0.906	0.0017	0.0469	0.83	10.67	Neurons|Ependymal
SEMA3A	semaphorin 3A	-1.239	0.0017	0.0469	1.53	16.15	Ependymal|Neurons|Astrocytes|Endothelial|Meninges|OD
CLCN5	chloride voltage-gated channel 5	-0.879	0.00174	0.0469	1.78	17.81	Neurons|Endothelial|Ependymal|Microglia|Meninges|Astrocytes|OPC
PFKP	phosphofructokinase, platelet	-1.071	0.00174	0.0469	0.93	11.57	Astrocytes|Neurons|Endothelial|OPC
BCO2	beta-carotene oxygenase 2	-1.078	0.00176	0.047	0.28	4.28	Ependymal|Neurons|Meninges|Microglia
PGAP4	post-GPI attachment to proteins GalNAc transferase 4	-0.901	0.00181	0.0479	No data	No data	No data
PI4K2A	phosphatidylinositol 4-kinase type 2 alpha	-0.856	0.00183	0.0483	0.67	9.09	Not detected
SYNDIG1L	synapse differentiation inducing 1 like	-0.946	0.00188	0.049	0.24	3.83	Neurons
LDAF1	lipid droplet assembly factor 1	-1.049	0.00188	0.049	No data	No data	No data
GPR85	G protein-coupled receptor 85	-0.923	0.00211	0.0516	0.11	1.88	Endothelial|Neurons
PSMD13	proteasome 26S subunit, non-ATPase 13	-0.805	0.00222	0.0537	1.96	19.16	Neurons|Endothelial|OPC|Pericytes|Meninges|Ependymal
RETREG3	reticulophagy regulator family member 3	-0.996	0.00224	0.0538	0.81	10.67	Neurons|Pericytes|OPC|Ependymal|Meninges|Lymphocytes|Endothelial|Schwann|Astrocytes|OD
PGP	phosphoglycolate phosphatase	-0.93	0.00231	0.0547	3.57	26.6	Neurons|OD|OPC|Ependymal|Astrocytes|Pericytes
TUBGCP2	tubulin gamma complex associated protein 2	-1.038	0.00234	0.0551	1.51	16.08	Neurons|Ependymal|Microglia|Pericytes|OPC|Astrocytes|OD|Meninges|Endothelial|Schwann
HTT	huntingtin	-0.881	0.00237	0.0556	1.19	13.52	Neurons|OPC|Endothelial|Astrocytes|Microglia|Ependymal|Meninges|OD|Pericytes|Schwann|Lymphocytes
TTC5	tetratricopeptide repeat domain 5	-0.866	0.00242	0.056	0.42	6.01	Neurons|Ependymal
DRG1	developmentally regulated GTP binding protein 1	-1.161	0.00242	0.056	0.69	9.09	Neurons|Ependymal|OPC|Astrocytes|Meninges|Endothelial|OD|Pericytes|Schwann|Microglia|Lymphocytes
HS3ST1	heparan sulfate-glucosamine 3-sulfotransferase 1	-0.999	0.00242	0.056	0.13	2.18	OPC|Endothelial
PPP1R17	protein phosphatase 1 regulatory subunit 17	-0.935	0.00244	0.0561	0.04	0.75	Not detected
C12orf76	chromosome 12 open reading frame 76	-1.434	0.00246	0.0561	1.25	14.5	OD|OPC|Schwann|Neurons|Ependymal|Microglia|Endothelial|Astrocytes
ZMAT4	zinc finger matrin-type 4	-0.895	0.00247	0.0561	0.29	4.28	Neurons
TRMT10A	tRNA methyltransferase 10A	-0.81	0.0025	0.0561	0.16	2.78	Not detected
VGLL3	vestigial like family member 3	-1.111	0.00251	0.0561	0.04	0.75	Schwann|Pericytes|Meninges
TMX2	thioredoxin related transmembrane protein 2	-1.032	0.00253	0.0564	0	0	Not detected
PXDNL	peroxidasin like	-1.202	0.00257	0.057	0.21	3.46	Neurons
SESN3	sestrin 3	-0.806	0.00259	0.057	2.2	20.21	Endothelial|Neurons|Pericytes|Ependymal|Astrocytes|Meninges|Schwann|Microglia|OPC|OD|Lymphocytes
CARS2	cysteinyl-tRNA synthetase 2, mitochondrial	-0.879	0.00263	0.057	0.63	8.64	Ependymal|Neurons|Meninges|Endothelial|Astrocytes|OPC|Schwann|OD|Pericytes|Lymphocytes|Microglia
PIGN	phosphatidylinositol glycan anchor biosynthesis class N	-0.893	0.00263	0.057	0.73	9.84	OD|OPC|Meninges|Ependymal|Neurons|Endothelial|Astrocytes|Microglia|Pericytes|Lymphocytes|Schwann
SLC35D3	solute carrier family 35 member D3	-1.031	0.00266	0.057	0.03	0.53	Not detected
TSPAN18	tetraspanin 18	-1.044	0.00266	0.057	0.21	3.46	Neurons|Meninges
FAM171A1	family with sequence similarity 171 member A1	-0.967	0.00272	0.0578	2.21	20.14	OD|Astrocytes|Neurons|Endothelial|Schwann|OPC|Ependymal|Meninges|Pericytes|Lymphocytes
TSC22D3	TSC22 domain family member 3	-0.88	0.00273	0.0578	4.58	29.68	Meninges|Neurons|Endothelial|Pericytes|Schwann|Lymphocytes|OPC
CHEK1	checkpoint kinase 1	-0.91	0.00274	0.058	0.11	1.8	Not detected
MRPL58	mitochondrial ribosomal protein L58	-0.856	0.00275	0.058	0.16	2.63	Not detected
C5orf15	chromosome 5 open reading frame 15	-0.877	0.0028	0.0587	0.44	6.61	OPC|Neurons|Ependymal|Meninges|Pericytes|Endothelial|OD
PCGF1	polycomb group ring finger 1	-0.891	0.0029	0.0597	0.08	1.35	Not detected
WASF1	WASP family member 1	-0.818	0.00297	0.0606	0.75	9.84	Neurons|OPC|OD|Meninges|Pericytes|Astrocytes|Ependymal|Endothelial
UTP14A	UTP14A small subunit processome component	-1.023	0.00299	0.0607	0.17	2.78	Neurons
PRMT5	protein arginine methyltransferase 5	-0.88	0.003	0.0608	0.32	5.03	Not detected
EIF3B	eukaryotic translation initiation factor 3 subunit B	-0.869	0.0031	0.0624	1.58	16.98	Neurons|Endothelial|Pericytes|OPC|Meninges|Astrocytes|Ependymal|Microglia|OD
MTUS2	microtubule associated scaffold protein 2	-0.896	0.00322	0.0639	0.78	9.39	Neurons|Endothelial
AKT3	AKT serine/threonine kinase 3	-0.878	0.00341	0.066	8	36.96	OPC|Endothelial|Ependymal|Meninges|Astrocytes|Pericytes|OD|Neurons|Microglia|Lymphocytes|Schwann
EML4	EMAP like 4	-0.877	0.00344	0.0662	0.89	10.97	Lymphocytes|Microglia|Meninges|Neurons|Endothelial|Pericytes|OPC|Ependymal|Astrocytes|Schwann|OD
ANKRD50	ankyrin repeat domain containing 50	-0.853	0.00348	0.0667	1.57	16.6	Neurons|Schwann|Endothelial|OPC
EPS15L1	epidermal growth factor receptor pathway substrate 15 like 1	-0.855	0.00352	0.0672	0.83	10.52	Neurons|Ependymal|Astrocytes|OPC|Endothelial|Pericytes|Meninges|OD|Microglia|Schwann|Lymphocytes
PTPRR	protein tyrosine phosphatase receptor type R	-0.826	0.00364	0.0684	0.29	4.28	Neurons
ENTPD3	ectonucleoside triphosphate diphosphohydrolase 3	-1.105	0.0037	0.0684	1.17	13.52	Neurons|Ependymal
TRIP13	thyroid hormone receptor interactor 13	-0.827	0.00372	0.0684	0.03	0.6	Not detected
USP8	ubiquitin specific peptidase 8	-0.866	0.00388	0.0692	2.65	22.31	Ependymal|Neurons|Endothelial|Meninges|OPC|OD|Astrocytes|Pericytes|Microglia|Schwann|Lymphocytes
UBE2O	ubiquitin conjugating enzyme E2 O	-1.132	0.00394	0.0698	2.41	21.56	Neurons|OPC|Meninges|Astrocytes|Ependymal|OD|Microglia|Endothelial|Pericytes
XRCC6	X-ray repair cross complementing 6	-0.983	0.00399	0.0698	5.98	33.28	Neurons|Endothelial|Pericytes|Ependymal|OPC|Meninges|OD|Astrocytes|Microglia|Lymphocytes
CRK	CRK proto-oncogene, adaptor protein	-0.815	0.00399	0.0698	1.19	13.82	Neurons|Endothelial|Microglia|Pericytes|OPC|Ependymal|Meninges|Astrocytes|OD|Schwann
FLOT1	flotillin 1	-0.821	0.00402	0.0698	5.15	31.18	Neurons|Microglia|Endothelial|Pericytes|OPC|Ependymal|Meninges|Astrocytes|Lymphocytes|Schwann|OD
ABRA	actin binding Rho activating protein	-0.816	0.00416	0.071	0.01	0.23	Not detected
NOA1	nitric oxide associated 1	-0.911	0.00419	0.0713	0.08	1.35	Not detected
NT5C3B	5'-nucleotidase, cytosolic IIIB	-0.897	0.00423	0.0716	0.44	6.46	Neurons
CNTN6	contactin 6	-0.942	0.00437	0.0731	0.73	9.47	Neurons|OPC|Pericytes
GFUS	GDP-L-fucose synthase	-0.823	0.00438	0.0731	No data	No data	No data
BRF2	BRF2 RNA polymerase III transcription initiation factor subunit	-0.81	0.00454	0.0755	0.31	4.96	Not detected
LMOD3	leiomodin 3	-0.827	0.00468	0.0769	0.23	3.76	Not detected
KLC4	kinesin light chain 4	-0.931	0.0047	0.0771	0.25	3.98	Neurons|Ependymal|Astrocytes
TRHR	thyrotropin releasing hormone receptor	-1.065	0.00472	0.0771	0.09	1.43	Not detected
CIAPIN1	cytokine induced apoptosis inhibitor 1	-0.848	0.00478	0.0772	0.96	12.02	Neurons
CCDC110	coiled-coil domain containing 110	-0.838	0.00478	0.0772	0.11	1.8	Ependymal
ISOC1	isochorismatase domain containing 1	-0.832	0.00483	0.0774	1.3	14.58	Neurons
PLCD4	phospholipase C delta 4	-1.038	0.00496	0.0788	0.16	2.63	Neurons
GOLGA2	golgin A2	-0.844	0.00501	0.0789	2.12	19.83	Neurons|Ependymal|OPC|Meninges|Pericytes|Astrocytes|Endothelial
ABCD2	ATP binding cassette subfamily D member 2	-0.832	0.00504	0.0789	0.34	5.26	Astrocytes|Neurons|Ependymal
FSD1	fibronectin type III and SPRY domain containing 1	-0.924	0.00505	0.0789	0.88	11.19	Neurons
KCNA1	potassium voltage-gated channel subfamily A member 1	-1.06	0.00517	0.0799	3.59	26.6	Neurons
CHRNB2	cholinergic receptor nicotinic beta 2 subunit	-0.827	0.00524	0.0805	0.19	3.08	Not detected
NIT1	nitrilase 1	-0.866	0.0053	0.0808	0.44	6.54	Neurons|Ependymal|Endothelial|Astrocytes|Meninges|OPC
INPP4A	inositol polyphosphate-4-phosphatase type I A	-0.846	0.00531	0.0808	1.96	18.71	Ependymal|Neurons|Lymphocytes|Microglia|Astrocytes|OPC|Endothelial|Pericytes|Meninges|OD|Schwann
TM9SF4	transmembrane 9 superfamily member 4	-0.816	0.00533	0.081	0.73	9.77	Neurons|OPC|Endothelial|Microglia|Pericytes|Meninges|Astrocytes|OD|Ependymal|Schwann
USP46	ubiquitin specific peptidase 46	-0.867	0.00545	0.0824	0.56	8.04	Neurons|OPC|Endothelial|Schwann|Astrocytes|Meninges|Ependymal
CCDC184	coiled-coil domain containing 184	-0.827	0.00556	0.0832	1.51	16.08	Neurons
COMMD7	COMM domain containing 7	-0.839	0.00575	0.0845	0	0	Not detected
SANBR	SANT and BTB domain regulator of CSR	-0.95	0.00575	0.0845	No data	No data	No data
NEFL	neurofilament light chain	-0.829	0.00578	0.0848	1396.1	81.89	Neurons|Endothelial|OPC|OD|Microglia|Meninges|Lymphocytes|Astrocytes|Ependymal|Schwann|Pericytes
TUBA1C	tubulin alpha 1c	-0.929	0.00613	0.0867	0.28	4.28	Endothelial|Ependymal|Astrocytes
UBE3C	ubiquitin protein ligase E3C	-0.817	0.00653	0.0894	3.36	25.62	Neurons|OPC|Endothelial|Meninges|Ependymal|Pericytes|OD|Microglia|Astrocytes|Lymphocytes|Schwann
POMGNT2	protein O-linked mannose N-acetylglucosaminyltransferase 2 (beta 1,4-)	-0.912	0.0068	0.0915	1.61	16.75	Neurons
CCDC158	coiled-coil domain containing 158	-1.152	0.00682	0.0915	0.1	1.73	Not detected
PDE3B	phosphodiesterase 3B	-0.896	0.00684	0.0915	0.53	7.14	Lymphocytes|Neurons|Microglia|OPC|Astrocytes|Endothelial
GPCPD1	glycerophosphocholine phosphodiesterase 1	-0.806	0.0069	0.0916	1.11	13.45	Endothelial|Microglia|Pericytes|Neurons|OPC|Meninges|Lymphocytes|Schwann|Ependymal|Astrocytes
DMAC2	distal membrane arm assembly component 2	-0.808	0.0072	0.0946	0.42	6.24	Not detected
SLC39A13	solute carrier family 39 member 13	-0.941	0.00734	0.0953	0.22	3.53	Neurons
DCTN1	dynactin subunit 1	-0.908	0.00757	0.0973	0.56	7.89	Neurons
TENM3	teneurin transmembrane protein 3	-0.883	0.00773	0.0987	1.63	16.45	Ependymal|Schwann|Neurons|Astrocytes|OPC|OD|Meninges
TUBG1	tubulin gamma 1	-0.898	0.00775	0.0988	0.54	7.59	Neurons
ZNF233	zinc finger protein 233	-0.808	0.00786	0.0995	0.06	1.13	Not detected
EIPR1	EARP complex and GARP complex interacting protein 1	-0.884	0.00788	0.0995	0.54	7.51	Neurons|Endothelial|OPC|Microglia|Pericytes|Ependymal|Astrocytes|Lymphocytes|OD

## Sheet: (B) GO BP
ID	Label	P-value	Symbols
GO:0120039	plasma membrane bounded cell projection morphogenesis	4.2e-05	HECW1|LRRC4C|SLITRK4|EFNA5|PQBP1|TRPC5|RIMS1|PPP3CB|NRP1|SLITRK3|PRKCQ|CDK5|ARHGAP35|SARM1|SLITRK1|SEMA6A|ARHGEF25|NOG|TTL|NTNG2|MARK2|LRP8|PRKCZ|SEMA3A|WASF1|FLOT1|CNTN6|CHRNB2|NEFL
GO:0032990	cell part morphogenesis	8.68e-05	HECW1|LRRC4C|SLITRK4|EFNA5|PQBP1|TRPC5|RIMS1|PPP3CB|NRP1|SLITRK3|PRKCQ|CDK5|ARHGAP35|SARM1|SLITRK1|SEMA6A|ARHGEF25|NOG|TTL|NTNG2|MARK2|LRP8|PRKCZ|SEMA3A|WASF1|FLOT1|CNTN6|CHRNB2|NEFL
GO:0099560	synaptic membrane adhesion	0.000146	LRRC4C|EFNA5|SLITRK3|SLITRK1|NTNG2
GO:0030182	neuron differentiation	0.000151	CAMK1D|HECW1|TTLL1|LRRC4C|STMN2|SLITRK4|EFNA5|DDX56|PQBP1|SCYL1|RXRG|MAPK8IP3|TRPC5|LRP12|RIMS1|PPP3CB|ZNF521|NRP1|SLITRK3|PRKCQ|CDK5|ARHGAP35|SARM1|BRINP3|SLITRK1|SEMA6A|ARHGEF25|OLFM3|GABRA5|NOG|TTL|EHD1|NTNG2|MARK2|LRP8|PRKCZ|SEMA3A|RETREG3|WASF1|CRK|FLOT1|CNTN6|CHRNB2|NEFL|TENM3
GO:0031344	regulation of cell projection organization	0.000283	CAMK1D|HECW1|LRRC4C|STMN2|EFNA5|DDX56|PQBP1|TRPC5|NRP1|CDK5|ARHGAP35|SARM1|FXR2|SLITRK1|SEMA6A|TAPT1|EHD1|NTNG2|MARK2|LRP8|SEMA3A|RETREG3|HTT|CRK|CHRNB2|NEFL|TENM3
GO:1990090	cellular response to nerve growth factor stimulus	0.000462	STMN2|CBL|EHD1|WASF1|USP8|CRK
GO:0010976	positive regulation of neuron projection development	0.000935	CAMK1D|STMN2|DDX56|NRP1|ARHGAP35|EHD1|MARK2|LRP8|RETREG3|TENM3
GO:0000904	cell morphogenesis involved in differentiation	0.00105	HECW1|LRRC4C|SLITRK4|EFNA5|PQBP1|TRPC5|PPP3CB|NRP1|SLITRK3|PRKCQ|CDK5|ARHGAP35|SARM1|SLITRK1|SEMA6A|ARHGEF25|NOG|TTL|NTNG2|MARK2|LRP8|SEMA3A|CRK|FLOT1|CNTN6|CHRNB2|NEFL
GO:0000226	microtubule cytoskeleton organization	0.00123	TPPP3|TTLL1|SSX2IP|CDK5|TUBB4B|TTL|CFAP46|PRKCZ|CHEK1|EML4|NEFL|TUBA1C
GO:0008045	motor neuron axon guidance	0.0014	NRP1|CDK5|NOG|SEMA3A
GO:0050807	regulation of synapse organization	0.00161	LINGO4|SLITRK4|EFNA5|TUBB|SLITRK3|CDK5|SLITRK1|NTNG2|LRP8|CHRNB2|DCTN1
GO:0007051	spindle organization	0.00282	MAPRE2|TUBB|EML1|TRIM36|TUBGCP2|DRG1|GOLGA2|FSD1|DCTN1|TUBG1
GO:0008361	regulation of cell size	0.00282	EFNA5|TRPC5|LRRC8A|NRP1|CDK5|ARHGAP35|SEMA6A|TTL|SEMA3A|AKT3
GO:1905606	regulation of presynapse assembly	0.00306	SLITRK4|SLITRK3|SLITRK1|NTNG2
GO:0051965	positive regulation of synapse assembly	0.00362	LINGO4|SLITRK4|EFNA5|SLITRK3|SLITRK1
GO:0048814	regulation of dendrite morphogenesis	0.00364	HECW1|PQBP1|TRPC5|SARM1|LRP8|CHRNB2
GO:1902476	chloride transmembrane transport	0.00401	LRRC8A|ANO5|GABRA5|ANO4|ANO3|CLCN5
GO:1901888	regulation of cell junction assembly	0.00418	CLDN1|LINGO4|SLITRK4|EFNA5|NRP1|SLITRK3|SLITRK1|NTNG2|FLOT1|CHRNB2
GO:0000278	mitotic cell cycle	0.00468	CDK7|PPP5C|NSFL1C|RPRM|TUBB|EML1|CLTCL1|CDK5|TRIM36|BRINP3|TUBB4B|CDC34|UNC119|TTL|CDKN3|TUBGCP2|HTT|DRG1|CHEK1|PRMT5|EML4|TRIP13|USP8|GOLGA2|FSD1|TUBA1C|DCTN1|TUBG1
GO:0051130	positive regulation of cellular component organization	0.00502	CAMK1D|TPPP3|CLDN1|LINGO4|STMN2|CBL|TACR1|SLITRK4|EFNA5|STUB1|DDX56|MAPRE2|TRPC5|OSBP|NRP1|SLITRK3|PRKCQ|CDK5|ARHGAP35|SLITRK1|CDC34|TAPT1|EHD1|MARK2|LRP8|RETREG3|HTT|DRG1|WASF1|FLOT1|NEFL|TENM3
GO:0007340	acrosome reaction	0.00646	RIMS1|TRIM36|PLCD4
GO:0048843	negative regulation of axon extension involved in axon guidance	0.00646	NRP1|SEMA6A|SEMA3A
GO:1902850	microtubule cytoskeleton organization involved in mitosis	0.00817	NSFL1C|EML1|HTT|DRG1|GOLGA2|FSD1|DCTN1|TUBG1
GO:0050770	regulation of axonogenesis	0.00902	LRRC4C|ARHGAP35|MARK2
GO:0001764	neuron migration	0.00933	LRP12|NRP1|CDK5|NTNG2|MARK2|TUBGCP2|CRK|POMGNT2
GO:0007020	microtubule nucleation	0.0108	TUBGCP2|GOLGA2|DCTN1|TUBG1
GO:0030516	regulation of axon extension	0.0114	TRPC5|NRP1|CDK5|SEMA6A|TTL|SEMA3A
GO:0007612	learning	0.012	TACR1|PPP3CB|CDK5|GABRA5|NOG|SORCS3|HTT|CHRNB2
GO:0034204	lipid translocation	0.0121	TRPC5|ATP11C|ANO4|ANO3
GO:0044089	positive regulation of cellular component biogenesis	0.0131	TPPP3|CLDN1|LINGO4|TACR1|SLITRK4|EFNA5|STUB1|NRP1|SLITRK3|ARHGAP35|SLITRK1|CDC34|TAPT1|HTT|DRG1|FLOT1|DCTN1
GO:0090066	regulation of anatomical structure size	0.014	HTR7|EXT2|TACR1|EFNA5|TRPC5|LRRC8A|NRP1|CDK5|ARHGAP35|SEMA6A|FLII|TTL|SEMA3A|AKT3|LMOD3|NEFL
GO:0007409	axonogenesis	0.015	SLITRK4|PPP3CB|SLITRK3|PRKCQ|ARHGEF25|NOG|TTL|NTNG2|FLOT1|CNTN6|CHRNB2
GO:0045724	positive regulation of cilium assembly	0.0155	ARHGAP35|TAPT1|HTT
GO:0034330	cell junction organization	0.0159	CLDN1|LINGO4|LRRC4C|SLITRK4|EFNA5|CHD4|TUBB|NRP1|SLITRK3|CCM2|SLITRK1|IGSF21|LGI2|NTNG2|LRP8|WASF1|FLOT1|CHRNB2|NEFL|DCTN1
GO:0035023	regulation of Rho protein signal transduction	0.0178	NRP1|ARHGAP35|ARHGEF25|FLOT1|ABRA
GO:0000132	establishment of mitotic spindle orientation	0.0179	NSFL1C|HTT|DCTN1
GO:0070507	regulation of microtubule cytoskeleton organization	0.0186	STMN2|EFNA5|MAPRE2|TRIM36|MARK2|DRG1|FSD1|DCTN1
GO:0098916	anterograde trans-synaptic signaling	0.0189	HTR7|LRRC4C|TACR1|RIMS1|PPP3CB|SLITRK3|CDK5|KCNN1|UNC119|GABRA5|NOG|NTNG2|SORCS3|GRIK4|LRP8|PRKCZ|USP8|FLOT1|KCNA1|CHRNB2|USP46
GO:1990138	neuron projection extension	0.022	TRPC5|RIMS1|PPP3CB|CDK5|TTL|PRKCZ|WASF1
GO:0006506	GPI anchor biosynthetic process	0.0232	DPM2|PGAP4|PIGN
GO:0042267	natural killer cell mediated cytotoxicity	0.0232	TUBB|TUBB4B|CRK
GO:0140058	neuron projection arborization	0.0232	NRP1|NTNG2|SEMA3A
GO:0015914	phospholipid transport	0.0236	TRPC5|OSBP|ATP11C|ANO4|ANO3
GO:0019233	sensory perception of pain	0.0252	TACR1|TMEM120A|CDK5|KCNA1|CHRNB2
GO:0051932	synaptic transmission, GABAergic	0.0258	TACR1|SLITRK3|GABRA5|USP46
GO:0007157	heterophilic cell-cell adhesion via plasma membrane cell adhesion molecules	0.0261	CADM3|IGSF21|TENM3
GO:0050982	detection of mechanical stimulus	0.0261	TMEM120A|ANO3|KCNA1
GO:1902284	neuron projection extension involved in neuron projection guidance	0.0261	NRP1|SEMA6A|SEMA3A
GO:0050796	regulation of insulin secretion	0.0269	EFNA5|TM7SF3|OSBP|PPP3CB|LRRC8A|EIPR1
GO:0043279	response to alkaloid	0.0269	PPP5C|TACR1|CDK5|CHEK1|CHRNB2
GO:0050771	negative regulation of axonogenesis	0.0279	NRP1|CDK5|SEMA6A|SEMA3A
GO:0099536	synaptic signaling	0.028	HTR7|LRRC4C|TACR1|RIMS1|PPP3CB|SLITRK3|CDK5|KCNN1|UNC119|GABRA5|NOG|NTNG2|SORCS3|GRIK4|LRP8|PRKCZ|USP8|FLOT1|KCNA1|CHRNB2|USP46
GO:0050772	positive regulation of axonogenesis	0.0287	EFNA5|TRPC5|NRP1|SLITRK1|NEFL
GO:0006270	DNA replication initiation	0.0292	CDC34|KAT7|ORC5
GO:0090277	positive regulation of peptide hormone secretion	0.0302	TM7SF3|OSBP|PPP3CB|LRRC8A
GO:0022411	cellular component disassembly	0.0309	STMN2|KLK7|APEH|TIGAR|HUWE1|FLII|CDC37|MARK2|RETREG3|HTT|MRPL58|FLOT1|LMOD3|GOLGA2|DCTN1
GO:0051960	regulation of nervous system development	0.031	LINGO4|SLITRK4|RXRG|SLITRK3
GO:0061912	selective autophagy	0.0324	TIGAR|HUWE1|CDC37|RETREG3|HTT
GO:0071548	response to dexamethasone	0.0325	CLDN1|PAPPA|USP8
GO:0060236	regulation of mitotic spindle organization	0.036	DRG1|FSD1|DCTN1
GO:0007399	nervous system development	0.0363	CAMK1D|HECW1|TTLL1|CLDN1|LRRC4C|TBCB|STMN2|DDX56|PQBP1|SCYL1|MAPK8IP3|LRP12|RIMS1|PPP3CB|ZNF521|EML1|ELAVL3|PRKCQ|ARHGAP35|SARM1|BRINP3|IGSF21|UNC119|ARHGEF25|OLFM3|LGI2|TTL|EHD1|NTNG2|MARK2|PRKCZ|RETREG3|TUBGCP2|PPP1R17|TMX2|WASF1|AKT3|CRK|FLOT1|CNTN6|ABCD2|KCNA1|POMGNT2|DCTN1|TENM3
GO:0048640	negative regulation of developmental growth	0.0364	NRP1|CDK5|SEMA6A|NOG|SEMA3A
GO:0072524	pyridine-containing compound metabolic process	0.0377	DCXR|NAXE|TIGAR|SARM1
GO:0010721	negative regulation of cell development	0.0393	EFNA5|TRPC5|NRP1|CDK5|SEMA6A|NOG|SEMA3A
GO:0010256	endomembrane system organization	0.0405	NSFL1C|NPLOC4|RNF26|TRPC5|OSBP|HUWE1|ANO4|ANO3|PI4K2A|RETREG3|HTT|PRMT5|USP8|FLOT1|GOLGA2|ABCD2|DCTN1
GO:0031122	cytoplasmic microtubule organization	0.0432	TUBGCP2|FSD1|DCTN1|TUBG1
GO:0021517	ventral spinal cord development	0.0436	SCYL1|LRP8|DCTN1
GO:0030201	heparan sulfate proteoglycan metabolic process	0.0436	CSGALNACT1|EXT2|HS3ST1
GO:0050919	negative chemotaxis	0.0436	EFNA5|SEMA6A|SEMA3A
GO:0021766	hippocampus development	0.0456	CDK5|CRK|KCNA1|NEFL
GO:0002791	regulation of peptide secretion	0.0458	EFNA5|TM7SF3|OSBP|PPP3CB|LRRC8A|EIPR1
GO:0021675	nerve development	0.0491	NRP1|GABRA5|SEMA3A|CHRNB2
GO:0097485	neuron projection guidance	0.0498	EFNA5|PRKCQ|CDK5|ARHGAP35|ARHGEF25|NOG|CNTN6
GO:0097305	response to alcohol	0.0499	CLDN1|CBL|TACR1|EFNA5|LRP8|CHRNB2|USP46|NEFL
GO:0060079	excitatory postsynaptic potential	0.0501	RIMS1|CDK5|GABRA5|PRKCZ|CHRNB2
GO:0031175	neuron projection development	0.051	SLITRK4|MAPK8IP3|LRP12|RIMS1|PPP3CB|SLITRK3|TTL|PRKCZ|WASF1|FLOT1
GO:0046883	regulation of hormone secretion	0.0517	TACR1|EFNA5|TM7SF3|OSBP|PPP3CB|LRRC8A|EIPR1
GO:0006023	aminoglycan biosynthetic process	0.0523	CSGALNACT1|EXT2|AP2A1|HS3ST1
GO:0007613	memory	0.0527	TACR1|PPP3CB|SORCS3|PRKCZ|CHRNB2
GO:0007018	microtubule-based movement	0.0546	SPA17|TTLL1|TACR1|MAPK8IP3|SSX2IP|CFAP46|PRKCZ|HTT|WASF1|KLC4|NEFL
GO:0018107	peptidyl-threonine phosphorylation	0.0553	TRPC5|NLK|CDK5|MARK2|CHEK1
GO:0007265	Ras protein signal transduction	0.0555	MADD|CBL|MAPRE2|SSX2IP|NRP1|ARHGAP35|ARHGEF25|WASF1|USP8|CRK|FLOT1|ABRA
GO:0046330	positive regulation of JNK cascade	0.0555	MAPK8IP3|ANKRD6|SEMA3A|CRK
GO:0015698	inorganic anion transport	0.0567	LRRC8A|ANO5|GABRA5|ANO4|ANO3|CLCN5
GO:0051961	negative regulation of nervous system development	0.0567	TRPC5|NRP1|CDK5|SEMA6A|NOG|SEMA3A
GO:0060538	skeletal muscle organ development	0.0567	RXRG|PPP3CB|CDK5|FLOT1|LMOD3|GPCPD1
GO:0016358	dendrite development	0.0581	CAMK1D|HECW1|PQBP1|TRPC5|CDK5|SARM1|LRP8|CRK|CHRNB2
GO:0006720	isoprenoid metabolic process	0.0589	SRD5A3|DPM2|LRP8|BCO2
GO:0099172	presynapse organization	0.0598	SLITRK4|SLITRK1|NTNG2
GO:0051056	regulation of small GTPase mediated signal transduction	0.0608	MADD|CBL|MAPRE2|SSX2IP|NRP1|ARHGAP35|ARHGEF25|CRK|FLOT1|ABRA
GO:0008542	visual learning	0.0608	CDK5|NOG|CHRNB2
GO:0030010	establishment of cell polarity	0.0614	NSFL1C|MARK2|PRKCZ|HTT|CRK|DCTN1
GO:0035418	protein localization to synapse	0.0623	MAPK8IP3|SLITRK3|CDK5|PRKCZ
GO:0099111	microtubule-based transport	0.0626	SPA17|TTLL1|MAPK8IP3|SSX2IP|PRKCZ|HTT|WASF1|NEFL
GO:0061726	mitochondrion disassembly	0.0637	TIGAR|HUWE1|CDC37|MARK2|HTT
GO:0014032	neural crest cell development	0.0659	NRP1|SEMA6A|TAPT1|SEMA3A
GO:0030705	cytoskeleton-dependent intracellular transport	0.0666	MAPK8IP3|TUBB|SSX2IP|PRKCZ|HTT|WASF1|NEFL|TUBA1C
GO:0050804	modulation of chemical synaptic transmission	0.0668	LRRC4C|TACR1|RIMS1|PPP3CB|NTNG2|SORCS3|GRIK4|LRP8|PRKCZ|USP8|FLOT1|CHRNB2|USP46
GO:0016049	cell growth	0.0687	EFNA5|TRPC5|RIMS1|PPP3CB|NRP1|PRKCQ|CDK5|CCDC85B|SEMA6A|TTL|KAT7|PRKCZ|SEMA3A|WASF1
GO:0051293	establishment of spindle localization	0.0704	NSFL1C|HTT|DCTN1
GO:0009914	hormone transport	0.0707	SLC7A8|TACR1|EFNA5|TM7SF3|OSBP|PPP3CB|LRRC8A|EIPR1
GO:0006511	ubiquitin-dependent protein catabolic process	0.0727	USP13|HECW1|CBL|NSFL1C|NPLOC4|STUB1|RNF26|PSMC3|HUWE1|CDC20B|FBXO9|CDC34|MAN1B1|PSMB6|AMN1|PSMD13|USP8|USP46|UBE3C|DMAC2
GO:0006650	glycerophospholipid metabolic process	0.0728	PEMT|PCYT1B|DPM2|PGAP4|PI4K2A|PGP|PIGN|PLCD4|INPP4A|GPCPD1
GO:0046785	microtubule polymerization	0.0734	TPPP3|STMN2|DRG1
GO:0010498	proteasomal protein catabolic process	0.074	USP13|HECW1|NSFL1C|NPLOC4|STUB1|PSMC3|RNFT2|HUWE1|CDC20B|FBXO9|CDC34|MAN1B1|PSMB6|AMN1|PSMD13|DMAC2
GO:1903532	positive regulation of secretion by cell	0.075	TACR1|TM7SF3|OSBP|PPP3CB|LRRC8A|CDK5|RAB3D|CHRNB2
GO:0048869	cellular developmental process	0.0753	USP13|CAMK1D|EXT2|HECW1|TTLL1|CLDN1|LRRC4C|TBCB|STYK1|STMN2|SLITRK4|EFNA5|FAM83D|PRMT6|DDX56|PQBP1|TMEM120A|SCYL1|RXRG|MAPK8IP3|CHD4|TRPC5|TUBB|LRP12|RIMS1|PPP3CB|ZNF521|TIGAR|LRRC8A|EML1|NRP1|SLITRK3|ELAVL3|PRKCQ|CDK5|ARHGAP35|HUWE1|ZFPM2|CCDC85B|SARM1|CCM2|BRINP3|SLITRK1|SEMA6A|AMER1|FLII|FBXO9|ARHGEF25|TAPT1|OLFM3|GABRA5|NOG|TTL|EHD1|KAT7|NTNG2|RCOR1|ACADVL|MARK2|LRP8|PRKCZ|SEMA3A|RETREG3|TUBG…
GO:0010332	response to gamma radiation	0.0755	CBL|TIGAR|XRCC6
GO:0031146	SCF-dependent proteasomal ubiquitin-dependent protein catabolic process	0.0755	FBXO9|AMN1|DMAC2
GO:0021536	diencephalon development	0.0807	NRP1|NOG|CHRNB2
GO:0050767	regulation of neurogenesis	0.0822	EFNA5|TRPC5|NRP1|CDK5|SLITRK1|SEMA6A|NOG|LRP8|SEMA3A|PRMT5|NEFL
GO:0050730	regulation of peptidyl-tyrosine phosphorylation	0.0856	CBL|EFNA5|OSBP|NRP1|UNC119|LRP8|PRKCZ
GO:0030166	proteoglycan biosynthetic process	0.0861	CSGALNACT1|EXT2|HS3ST1
GO:0051646	mitochondrion localization	0.0861	MARK2|WASF1|NEFL
GO:0090497	mesenchymal cell migration	0.0861	NRP1|SEMA6A|SEMA3A
GO:0016197	endosomal transport	0.0879	VPS26B|WASHC3|CLTCL1|EHD1|ANKRD50|EPS15L1|UBE2O|DCTN1|EIPR1
GO:0046496	nicotinamide nucleotide metabolic process	0.0908	DCXR|NAXE|TIGAR
GO:0010975	regulation of neuron projection development	0.0929	HECW1|PQBP1|SARM1|NTNG2|CRK|CHRNB2
GO:0006513	protein monoubiquitination	0.0936	CBL|HUWE1|PCGF1|UBE2O
GO:0014902	myotube differentiation	0.0936	PPP3CB|EHD1|FLOT1|LMOD3
GO:0002831	regulation of response to biotic stimulus	0.0946	NPLOC4|KLK7|PQBP1|RNF26|CDC37|LRP8|CRK|XRCC6
GO:0051222	positive regulation of protein transport	0.097	TM7SF3|OSBP|PPP3CB|LRRC8A|CDK5|HUWE1|PRKCZ|SLC35D3|TM9SF4
GO:0050906	detection of stimulus involved in sensory perception	0.0972	TMEM120A|PPEF1|KCNA1
GO:0021954	central nervous system neuron development	0.098	NRP1|CDK5|ARHGAP35|CHRNB2
GO:0043632	modification-dependent macromolecule catabolic process	0.0997	USP13|HECW1|CBL|NSFL1C|NPLOC4|STUB1|RNF26|PSMC3|HUWE1|CDC20B|FBXO9|CDC34|MAN1B1|PSMB6|AMN1|PSMD13|USP8|USP46|UBE3C|DMAC2

## Sheet: (C) GO CC
ID	Label	P-value	Symbols
GO:0099240	intrinsic component of synaptic membrane	0.000112	LRRC4C|CADM3|NRP1|SLITRK3|SLITRK1|GABRA5|NTNG2|SORCS3|GRIK4|CNTN6|KCNA1|CHRNB2
GO:0099512	supramolecular fiber	0.000134	DCXR|TPPP3|TTLL1|TBCB|STUB1|MAPRE2|TUBB|PPP3CB|TPGS2|EML1|NRP1|CDK5|SARM1|RAB3D|TUBB4B|ARHGEF25|TTL|MARK2|TUBGCP2|MTUS2|EML4|ABRA|LMOD3|KLC4|GOLGA2|FSD1|NEFL|TUBA1C|DCTN1|TUBG1
GO:0042734	presynaptic membrane	0.000943	RIMS1|CADM3|IGSF21|GABRA5|NTNG2|GRIK4|PI4K2A|CNTN6|KCNA1|CHRNB2
GO:0005881	cytoplasmic microtubule	0.00151	DCXR|MAPRE2|RAB3D|TUBGCP2|MTUS2|TUBA1C|TUBG1
GO:0005874	microtubule	0.00184	TPPP3|TTLL1|TBCB|TUBB|TPGS2|EML1|CDK5|SARM1|TUBB4B|TTL|EML4|KLC4|GOLGA2|FSD1|DCTN1
GO:0005887	integral component of plasma membrane	0.0026	ECEL1|SLC7A8|HTR7|CLDN1|VIPR2|LRRC4C|SLC16A14|TACR1|GPR22|TRPC5|TSPAN31|TSPAN33|ATP11C|LRP12|CADM3|LRRC8A|NRP1|SLITRK3|SLITRK1|SEMA6A|KCNN1|OLFM3|GABRA5|SORCS3|GRIK4|SEMA3A|CLCN5|PI4K2A|TSPAN18|TRHR|KCNA1|CHRNB2|TENM3
GO:0099080	supramolecular complex	0.00388	DCXR|TPPP3|TTLL1|TBCB|STUB1|PQBP1|MAPRE2|PSMC3|TUBB|PPP3CB|TPGS2|EML1|NRP1|CDK5|SARM1|FXR2|RAB3D|TUBB4B|ARHGEF25|TTL|MARK2|TUBGCP2|EIF3B|MTUS2|EML4|ABRA|LMOD3|KLC4|GOLGA2|FSD1|NEFL|TUBA1C|DCTN1|TUBG1
GO:0045171	intercellular bridge	0.00648	FAM83D|TUBB|TUBB4B|UNC119|MTUS2|DCTN1
GO:0072686	mitotic spindle	0.0154	FAM83D|TUBB|EML1|TUBB4B|EML4|GOLGA2|DCTN1|TUBG1
GO:0098685	Schaffer collateral - CA1 synapse	0.0173	LRRC4C|CDK5|NTNG2|PRKCZ|NEFL
GO:0099056	integral component of presynaptic membrane	0.0173	CADM3|GABRA5|GRIK4|KCNA1|CHRNB2
GO:0099061	integral component of postsynaptic density membrane	0.0176	LRRC4C|SLITRK3|SLITRK1|SORCS3
GO:0098982	GABA-ergic synapse	0.0186	EFNA5|SLITRK3|SLITRK1|GABRA5|FLOT1
GO:0099738	cell cortex region	0.0198	ACTR1A|RIMS1|DCTN1
GO:0005856	cytoskeleton	0.0227	DCXR|TTLL1|TBCB|NSFL1C|FAM83D|SCYL1|CHD4|MAPRE2|TUBB|RIMS1|TPGS2|SSX2IP|EML1|NRP1|CLTCL1|PRKCQ|CDK5|CCDC85B|TRIM36|SARM1|RAB3D|TUBB4B|TNS1|UNC119|TAPT1|TTL|LRP8|CFAP46|TUBGCP2|HTT|CHEK1|MTUS2|EML4|KLC4|CCDC110|GOLGA2|FSD1|NEFL|TUBA1C|DCTN1|TUBG1
GO:0016021	integral component of membrane	0.0244	MADD|SLC35A4|CSGALNACT1|EXT2|LINGO4|PEMT|STYK1|FOXRED1|SLITRK4|SLC9A8|RRP12|TMEM120A|RNF26|PAQR9|SLC43A2|DNAJC11|TM7SF3|C11orf87|RPRM|SLC45A4|TMEM267|PTCHD4|ACP2|ASPHD2|RNFT2|SCAMP3|ANO5|SLC35B3|TMEM59L|SRD5A3|SUSD2|DPM2|MAN1B1|TAPT1|GPR162|TMEM203|ANO4|B3GALT5|ANO3|LRP8|ZPLD1|PGAP4|LDAF1|SYNDIG1L|GPR85|RETREG3|TMX2|PIGN|SLC35D3|FAM171A1|C5orf15|PTPRR|ENTPD3|ABCD2|TM9SF4|POMGNT2|PDE3B|SLC39A13
GO:0051233	spindle midzone	0.0255	MAPRE2|EML1|UNC119
GO:0098794	postsynapse	0.0309	LRRC4C|AP2A1|NRP1|SLITRK3|CDK5|FXR2|SLITRK1|IGSF21|GABRA5|SORCS3|GRIK4|LRP8|PRKCZ|HTT|WASF1|USP8|KCNA1|CHRNB2|INPP4A|NEFL
GO:0000922	spindle pole	0.0348	FAM83D|EML1|UNC119|TUBGCP2|GOLGA2|DCTN1|TUBG1
GO:0030054	cell junction	0.0365	HTR7|CLDN1|LRRC4C|CBL|SLITRK4|EFNA5|MAPRE2|AP2A1|OSBP|TSPAN33|RIMS1|CADM3|PPP3CB|SSX2IP|CAPN5|NRP1|SLITRK3|CDK5|CCDC85B|SARM1|FXR2|RAB3D|SLITRK1|FLII|ALKBH6|KCNN1|IGSF21|TNS1|UNC119|OLFM3|GABRA5|NOG|NTNG2|SORCS3|GRIK4|LRP8|PRKCZ|CLCN5|PI4K2A|HTT|WASF1|EIF3B|PTPRR|USP8|FLOT1|CNTN6|KCNA1|CHRNB2|INPP4A|NEFL
GO:0044853	plasma membrane raft	0.0373	CBL|EFNA5|LRP8|FLOT1|CHRNB2
GO:0099055	integral component of postsynaptic membrane	0.0408	NRP1|GRIK4|KCNA1
GO:0030424	axon	0.0412	MADD|STMN2|CBL|MAPK8IP3|TRPC5|NRP1|CDK5|SARM1|FXR2|SEMA6A|NTNG2|LRP8|PRKCZ|SEMA3A|HTT|CNTN6|KCNA1|NEFL|DCTN1|TENM3
GO:0030173	integral component of Golgi membrane	0.0449	SLC35A4|CSGALNACT1|SLC35B3|SLC39A13
GO:0098978	glutamatergic synapse	0.0502	LRRC4C|SLITRK4|PPP3CB|NRP1|CDK5|SLITRK1|NTNG2|SORCS3|PRKCZ|USP8|FLOT1|KCNA1
GO:0000502	proteasome complex	0.0509	PSMC3|PSMB6|PSMD13|UBE3C
GO:0005769	early endosome	0.0566	VPS26B|WASHC3|ATP11C|NRP1|EHD1|CLCN5|PI4K2A|HTT|SLC35D3|USP8|FLOT1|INPP4A|TM9SF4
GO:1904813	ficolin-1-rich granule lumen	0.0594	IMPDH1|PSMC3|APEH|HUWE1|PSMD13|XRCC6
GO:0030426	growth cone	0.0596	STMN2|CBL|MAPK8IP3|TRPC5|CDK5|FXR2|NEFL
GO:0098857	membrane microdomain	0.0612	CBL|EFNA5|TRPC5|TUBB|LRP8|PRKCZ|PI4K2A|CRK|FLOT1|CHRNB2
GO:0005886	plasma membrane	0.0613	MADD|ECEL1|SPA17|SLC7A8|HTR7|DCXR|CDK7|PPP5C|CLDN1|VIPR2|LRRC4C|STYK1|CBL|SLC16A14|TACR1|SLITRK4|EFNA5|KLK7|RRP12|TMEM120A|GPR22|PAQR9|SLC43A2|TM7SF3|TRPC5|AP2A1|TSPAN31|OSBP|TSPAN33|ATP11C|LRP12|RIMS1|CADM3|PPP3CB|LRRC8A|NRP1|SLITRK3|CLTCL1|PRKCQ|CDK5|ARHGAP35|ANO5|RAB3D|SLITRK1|SEMA6A|AMER1|SUSD2|KCNN1|IGSF21|ARHGEF25|OLFM3|GABRA5|GPR162|ANO4|EHD1|NTNG2|SORCS3|GRIK4|ANO3|MARK2|LRP8|PRKCZ|SEMA3A…
GO:0001673	male germ cell nucleus	0.0642	CDK7|ZFPM2|TRIP13
GO:0036064	ciliary basal body	0.0667	TTLL1|SSX2IP|ARHGAP35|TAPT1|DCTN1|TUBG1
GO:0034702	ion channel complex	0.0764	TRPC5|LRRC8A|KCNN1|OLFM3|GABRA5|GRIK4|KCNA1|CHRNB2
GO:0015629	actin cytoskeleton	0.0843	ACTR1A|HSPB7|ARHGAP35|FLII|MSRB1|MARK2|PRKCZ|TRMT10A|WASF1|CRK|FLOT1|ABRA|LMOD3
GO:0016234	inclusion body	0.0872	STUB1|HSPB7|PRKCQ|HTT
GO:0044297	cell body	0.0922	NAXE|STMN2|TACR1|MAPK8IP3|TRPC5|TUBB|CDK5|FXR2|BRINP3|KCNN1|GABRA5|LRP8|PRKCZ|PI4K2A|KCNA1|DCTN1
GO:0031224	intrinsic component of membrane	0.0952	EFNA5|IGSF21|NTNG2|CNTN6
GO:0098839	postsynaptic density membrane	0.1	LRRC4C|SLITRK3|SLITRK1|SORCS3

## Sheet: (D) GO MF
ID	Label	P-value	Symbols
GO:0051879	Hsp90 protein binding	0.00122	PPP5C|STUB1|CDK5|CDC37|AHSA1
GO:0005229	intracellular calcium activated chloride channel activity	0.00152	ANO5|ANO4|ANO3
GO:0048156	tau protein binding	0.0032	PPP5C|STUB1|CDK5|MARK2|DCTN1
GO:0046875	ephrin receptor binding	0.00383	CBL|EFNA5|CDK5|CRK
GO:0005254	chloride channel activity	0.00558	ANO5|GABRA5|ANO4|ANO3|CLCN5
GO:0005216	ion channel activity	0.00684	TMEM120A|TRPC5|LRRC8A|CDK5|ANO5|KCNN1|GABRA5|ANO4|GRIK4|ANO3|CLCN5|KCNA1|CHRNB2
GO:0003824	catalytic activity	0.0101	USP13|ECEL1|CSGALNACT1|CAMK1D|EXT2|DCXR|NAXE|HECW1|CDK7|TTLL1|PPP5C|SENP8|PEMT|MPI|CLYBL|STYK1|DCTPP1|CBL|FOXRED1|PRUNE2|IMPDH1|PRMT6|KLK7|STUB1|DDX56|SCYL1|PPEF1|PCYT1B|RNF26|CHD4|PSMC3|TUBB|TRMT2B|ATP11C|ACP2|APEH|PAPPA|PPP3CB|TIGAR|CAPN5|NLK|NRP1|ASPHD2|PRKCQ|RNFT2|ERI3|CDK5|ARHGAP35|HUWE1|MCAT|TRIM36|SARM1|RAB3D|SRD5A3|TUBB4B|ALKBH6|FBXO9|CDC34|MSRB1|ELAC2|MAN1B1|PSMB6|TTL|CDKN3|KAT7|B3GALT5|…
GO:0045499	chemorepellent activity	0.0105	EFNA5|SEMA6A|SEMA3A
GO:0022803	passive transmembrane transporter activity	0.0133	TMEM120A|TRPC5|LRRC8A|CDK5|ANO5|KCNN1|GABRA5|ANO4|GRIK4|ANO3|CLCN5|KCNA1|CHRNB2
GO:0019894	kinesin binding	0.0198	FAM83D|MAPK8IP3|LRP8|KLC4
GO:0022836	gated channel activity	0.0217	CDK5|ANO5|KCNN1|GABRA5|ANO4|GRIK4|ANO3|CLCN5|KCNA1|CHRNB2
GO:0015103	inorganic anion transmembrane transporter activity	0.0224	LRRC8A|ANO5|GABRA5|ANO4|ANO3|CLCN5
GO:0004222	metalloendopeptidase activity	0.0254	ECEL1|KLK7|PAPPA|PITRM1
GO:0030594	neurotransmitter receptor activity	0.032	HTR7|GABRA5|GRIK4|CHRNB2
GO:0099529	neurotransmitter receptor activity involved in regulation of postsynaptic membrane potential	0.0405	GABRA5|GRIK4|CHRNB2
GO:0015631	tubulin binding	0.0465	TPPP3|TTLL1|STMN2|TRIM36|HTT
GO:0017018	myosin phosphatase activity	0.0509	PPP5C|PPEF1|PPP3CB|CDKN3
GO:0022824	transmitter-gated ion channel activity	0.0524	GABRA5|GRIK4|CHRNB2
GO:0004888	transmembrane signaling receptor activity	0.0542	HTR7|VIPR2|TACR1|GPR22|NRP1|TAPT1|GABRA5|GPR162|SORCS3|GRIK4|GPR85|PTPRR|TRHR|CHRNB2
GO:0000166	nucleotide binding	0.0556	CAMK1D|NAXE|CDK7|TTLL1|PPP5C|ACTR1A|STYK1|DCTPP1|IMPDH1|DDX56|SCYL1|CHD4|PSMC3|TUBB|ATP11C|NLK|PRKCQ|CDK5|ARHGAP35|RAB3D|TUBB4B|CDC34|TTL|EHD1|ORC5|ACADVL|MARK2|ACAD8|PRKCZ|PFKP|CLCN5|PI4K2A|DRG1|CARS2|CHEK1|PRMT5|AKT3|ENTPD3|TRIP13|UBE2O|XRCC6|NOA1|NT5C3B|ABCD2|TUBA1C|TUBG1
GO:0016788	hydrolase activity, acting on ester bonds	0.0571	PPP5C|PPEF1|ACP2|PPP3CB|TIGAR|ERI3|ELAC2|CDKN3|PGP|PXDNL|MRPL58|PTPRR|NT5C3B|PLCD4|ABCD2|INPP4A|PDE3B|GPCPD1
GO:0000287	magnesium ion binding	0.0581	CLYBL|DCTPP1|ATP11C|NLK|MARK2|PI4K2A|PGP|NT5C3B
GO:0016791	phosphatase activity	0.0659	PPP5C|PPEF1|ACP2|PPP3CB|TIGAR|CDKN3|PTPRR|NT5C3B|INPP4A
GO:0008017	microtubule binding	0.0678	FAM83D|EML1|TUBGCP2|DRG1|MTUS2|EML4|GOLGA2|FSD1
GO:0060089	molecular transducer activity	0.072	HTR7|VIPR2|TACR1|GPR22|RXRG|PAQR9|NRP1|TAPT1|GABRA5|GPR162|SORCS3|GRIK4|LRP8|GPR85|PTPRR|TRHR|CHRNB2
GO:0035639	purine ribonucleoside triphosphate binding	0.0725	CAMK1D|CDK7|TTLL1|PPP5C|ACTR1A|STYK1|DDX56|SCYL1|CHD4|PSMC3|TUBB|ATP11C|NLK|PRKCQ|CDK5|ARHGAP35|RAB3D|TUBB4B|CDC34|TTL|EHD1|ORC5|MARK2|PRKCZ|PFKP|CLCN5|PI4K2A|DRG1|CARS2|CHEK1|AKT3|ENTPD3|TRIP13|UBE2O|XRCC6|NOA1|ABCD2|TUBA1C|TUBG1
GO:0032555	purine ribonucleotide binding	0.0771	CAMK1D|CDK7|TTLL1|PPP5C|ACTR1A|STYK1|DDX56|SCYL1|CHD4|PSMC3|TUBB|ATP11C|NLK|PRKCQ|CDK5|ARHGAP35|RAB3D|TUBB4B|CDC34|TTL|EHD1|ORC5|ACADVL|MARK2|PRKCZ|PFKP|CLCN5|PI4K2A|DRG1|CARS2|CHEK1|AKT3|ENTPD3|TRIP13|UBE2O|XRCC6|NOA1|ABCD2|TUBA1C|TUBG1
GO:0005200	structural constituent of cytoskeleton	0.0815	TUBB|TUBB4B|TUBA1C|TUBG1
GO:0004197	cysteine-type endopeptidase activity	0.0903	USP13|CAPN5|USP8|USP46
GO:0005319	lipid transporter activity	0.0909	OSBP|ATP11C|ANO4|ANO3|ABCD2
GO:0008233	peptidase activity	0.0931	USP13|ECEL1|SENP8|KLK7|APEH|PAPPA|CAPN5|PSMB6|PITRM1|USP8|USP46
GO:0001653	peptide receptor activity	0.0964	VIPR2|TACR1|SORCS3

## Sheet: (E) KEGG
ID	Label	P-value	P-value (Adjusted)	Symbols
hsa00051	Fructose and mannose metabolism	0.00201	0.286	MPI|TIGAR|PFKP|GFUS
hsa04360	Axon guidance	0.00271	0.286	LRRC4C|EFNA5|TRPC5|PPP3CB|NRP1|CDK5|SEMA6A|NTNG2|PRKCZ|SEMA3A
hsa04514	Cell adhesion molecules	0.00867	0.509	CLDN1|LRRC4C|SLITRK4|CADM3|SLITRK3|SLITRK1|NTNG2
hsa05016	Huntington disease	0.00965	0.509	ACTR1A|AP2A1|PSMC3|TUBB|CLTCL1|TUBB4B|PSMB6|RCOR1|PSMD13|HTT|KLC4|TUBA1C|DCTN1
hsa04814	Motor proteins	0.0164	0.693	ACTR1A|TUBB|TUBB4B|KLC4|TUBA1C|DCTN1|TUBG1
hsa04080	Neuroactive ligand-receptor interaction	0.0241	0.847	HTR7|VIPR2|TACR1|PAQR9|GABRA5|GRIK4|TRHR|CHRNB2
hsa00240	Pyrimidine metabolism	0.0545	0.973	DCTPP1|ENTPD3|NT5C3B
hsa04910	Insulin signaling pathway	0.0603	0.973	CBL|PRKCZ|AKT3|CRK|FLOT1|PDE3B
hsa01232	Nucleotide metabolism	0.0634	0.973	DCTPP1|IMPDH1|ENTPD3|NT5C3B
hsa00534	Glycosaminoglycan biosynthesis - heparan sulfate / heparin	0.0723	0.973	EXT2|HS3ST1
hsa03050	Proteasome	0.0733	0.973	PSMC3|PSMB6|PSMD13
hsa05235	PD-L1 expression and PD-1 checkpoint pathway in cancer	0.0782	0.973	PPP3CB|PRKCQ|AKT3|EML4
hsa04120	Ubiquitin mediated proteolysis	0.0811	0.973	CBL|STUB1|HUWE1|CDC34|UBE2O|UBE3C
hsa04144	Endocytosis	0.0815	0.973	VPS26B|CBL|AP2A1|WASHC3|CLTCL1|EHD1|PRKCZ|EPS15L1|USP8
hsa00563	Glycosylphosphatidylinositol (GPI)-anchor biosynthesis	0.0976	0.973	DPM2|PIGN
hsa05100	Bacterial invasion of epithelial cells	0.0989	0.973	CBL|CLTCL1|WASF1|CRK

## Sheet: (F) WikiPathways
ID	Label	P-value	P-value (Adjusted)	Symbols
WP2359	Parkin ubiquitin proteasomal system pathway	0.00201	0.514	STUB1|PSMC3|TUBB|TUBB4B|PSMD13|TUBA1C
WP4784	Proteoglycan biosynthesis	0.00679	0.785	CSGALNACT1|EXT2|SLC35B3
WP4521	Glycosylation and related congenital defects	0.0134	0.785	MPI|SRD5A3|DPM2
WP4947	Nitric oxide metabolism in cystic fibrosis	0.018	0.785	PRMT6|PRMT5
WP2059	Alzheimer 39 s disease and miRNA effects	0.0205	0.785	PSMC3|TUBB|PPP3CB|CDK5|TUBB4B|PSMB6|PSMD13|AKT3|KLC4|TUBA1C
WP5124	Alzheimer 39 s disease	0.0205	0.785	PSMC3|TUBB|PPP3CB|CDK5|TUBB4B|PSMB6|PSMD13|AKT3|KLC4|TUBA1C
WP2272	Pathogenic Escherichia coli infection	0.0215	0.785	CLDN1|TUBB|TUBB4B|TUBA1C
WP5153	N glycan biosynthesis	0.0273	0.795	MPI|SRD5A3|DPM2|MAN1B1
WP3933	Kennedy pathway from sphingolipids	0.0336	0.795	PEMT|PCYT1B
WP5395	Glycosaminoglycan synthesis in fibroblasts	0.038	0.795	CSGALNACT1|EXT2|HS3ST1
WP4205	MET in type 1 papillary renal cell carcinoma	0.0415	0.795	CBL|C8orf34|AKT3|CRK
WP1602	Nicotine effect on dopaminergic neurons	0.046	0.795	CDK5|CHRNB2
WP437	EGF EGFR signaling pathway	0.0554	0.795	CBL|AP2A1|PRKCZ|EPS15L1|PTPRR|USP8|CRK
WP3878	ATM signaling in development and disease	0.0575	0.795	PPP5C|CDK5|CHEK1
WP5411	Phosphatidyl inositol phosphate pathway	0.0618	0.795	PI4K2A|PLCD4|INPP4A
WP481	Insulin signaling	0.0676	0.795	CBL|PRKCQ|EHD1|PRKCZ|CRK|FLOT1|INPP4A
WP5376	17p13 3 YWHAE copy number variation	0.0748	0.795	CDK5|DCTN1
WP716	Vitamin A and carotenoid metabolism	0.0748	0.795	RXRG|BCO2
WP3863	T cell antigen receptor TCR pathway during Staphylococcus aureus infection	0.0758	0.795	CBL|PRKCQ|AHSA1
WP4312	Rett syndrome causing genes	0.0758	0.795	CHD4|HTT|CRK
WP5283	Chronic hyperglycemia impairment of neuron function	0.0827	0.795	PRKCQ|PRKCZ
WP4148	Splicing factor NOVA regulated synaptic proteins	0.0859	0.795	EFNA5|CADM3|PRKCZ
WP2267	Synaptic vesicle pathway	0.0965	0.795	AP2A1|RIMS1|CLTCL1
WP5144	NRP1 triggered signaling pathways in pancreatic cancer	0.0965	0.795	NRP1|SEMA3A|AKT3
WP24	Peptide GPCRs	0.0993	0.795	TACR1|TRHR
WP5365	4p16 3 copy number variation	0.0993	0.795	CBL|CLTCL1

## Sheet: (G) Reactome
ID	Label	P-value	P-value (Adjusted)	Symbols
R-HSA-9733458	Induction of Cell-Cell Fusion	0.000188	0.14	ANO5|ANO4|ANO3
R-HSA-8955332	Carboxyterminal post-translational modifications of tubulin	0.000387	0.144	TTLL1|TPGS2|TUBB4B|TTL|TUBA1C
R-HSA-69275	G2/M Transition	0.00123	0.243	CDK7|ACTR1A|PSMC3|TUBB|TUBB4B|PSMB6|PSMD13|TUBGCP2|TUBA1C|DCTN1|TUBG1
R-HSA-453274	Mitotic G2-G2/M phases	0.0013	0.243	CDK7|ACTR1A|PSMC3|TUBB|TUBB4B|PSMB6|PSMD13|TUBGCP2|TUBA1C|DCTN1|TUBG1
R-HSA-380320	Recruitment of NuMA to mitotic centrosomes	0.00176	0.263	ACTR1A|TUBB|TUBB4B|TUBGCP2|TUBA1C|DCTN1|TUBG1
R-HSA-2672351	Stimuli-sensing channels	0.00215	0.267	TRPC5|ANO5|ANO4|ANO3|CLCN5|TSC22D3
R-HSA-2187338	Visual phototransduction	0.00298	0.285	PPEF1|LRP12|PRKCQ|LRP8|BCO2
R-HSA-5609975	Diseases associated with glycosylation precursor biosynthesis	0.0036	0.285	MPI|SRD5A3|DPM2
R-HSA-8863795	Downregulation of ERBB2 signaling	0.00363	0.285	STUB1|CDC37|AKT3|USP8
R-HSA-8948751	Regulation of PTEN stability and activity	0.00459	0.285	USP13|STUB1|PSMC3|PSMB6|PSMD13|AKT3
R-HSA-388844	Receptor-type tyrosine-protein phosphatases	0.00459	0.285	SLITRK4|SLITRK3|SLITRK1
R-HSA-380270	Recruitment of mitotic centrosome proteins and complexes	0.00499	0.285	ACTR1A|TUBB|TUBB4B|TUBGCP2|DCTN1|TUBG1
R-HSA-380287	Centrosome maturation	0.00499	0.285	ACTR1A|TUBB|TUBB4B|TUBGCP2|DCTN1|TUBG1
R-HSA-389977	Post-chaperonin tubulin folding pathway	0.00572	0.285	TBCB|TUBB4B|TUBA1C
R-HSA-399956	CRMPs in Sema3A signaling	0.00572	0.285	NRP1|CDK5|SEMA3A
R-HSA-983231	Factors involved in megakaryocyte development and platelet production	0.00848	0.395	CDK5|ZFPM2|TUBB4B|EHD1|RCOR1|KLC4|TUBA1C
R-HSA-9668328	Sealing of the nuclear envelope (NE) by ESCRT-III	0.0101	0.417	TUBB4B|CC2D1B|TUBA1C
R-HSA-975634	Retinoid metabolism and transport	0.0101	0.417	LRP12|LRP8|BCO2
R-HSA-6807070	PTEN Regulation	0.0113	0.427	USP13|STUB1|CHD4|PSMC3|PSMB6|RCOR1|PSMD13|AKT3
R-HSA-373755	Semaphorin interactions	0.0119	0.427	NRP1|CDK5|ARHGAP35|SEMA6A|SEMA3A
R-HSA-380259	Loss of Nlp from mitotic centrosomes	0.0128	0.427	ACTR1A|TUBB|TUBB4B|DCTN1|TUBG1
R-HSA-380284	Loss of proteins required for interphase microtubule organization from the centrosome	0.0128	0.427	ACTR1A|TUBB|TUBB4B|DCTN1|TUBG1
R-HSA-6806667	Metabolism of fat-soluble vitamins	0.0138	0.427	LRP12|LRP8|BCO2
R-HSA-8854518	AURKA Activation by TPX2	0.0139	0.427	ACTR1A|TUBB|TUBB4B|DCTN1|TUBG1
R-HSA-8852276	The role of GTSE1 in G2/M progression after G2 checkpoint	0.0161	0.427	PSMC3|TUBB4B|PSMB6|PSMD13|TUBA1C
R-HSA-6811436	COPI-independent Golgi-to-ER retrograde traffic	0.0172	0.427	ACTR1A|TUBB4B|TUBA1C|DCTN1
R-HSA-8856825	Cargo recognition for clathrin-mediated endocytosis	0.0176	0.427	CBL|TACR1|AP2A1|CLTCL1|COPS7A|EPS15L1
R-HSA-5213460	RIPK1-mediated regulated necrosis	0.0182	0.427	STUB1|CDC37|FLOT1
R-HSA-5675482	Regulation of necroptotic cell death	0.0182	0.427	STUB1|CDC37|FLOT1
R-HSA-447041	CHL1 interactions	0.0184	0.427	NRP1|CNTN6
R-HSA-2132295	MHC class II antigen presentation	0.0187	0.427	ACTR1A|AP2A1|TUBB4B|KLC4|TUBA1C|DCTN1
R-HSA-112316	Neuronal System	0.0204	0.427	SLITRK4|AP2A1|RIMS1|SLITRK3|SLITRK1|TUBB4B|KCNN1|GABRA5|GRIK4|FLOT1|KCNA1|CHRNB2|NEFL|TUBA1C
R-HSA-983712	Ion channel transport	0.0214	0.427	TRPC5|ATP11C|ANO5|ANO4|ANO3|CLCN5|TSC22D3
R-HSA-68886	M Phase	0.0219	0.427	ACTR1A|PSMC3|TUBB|TUBB4B|PSMB6|CC2D1B|PSMD13|TUBGCP2|EML4|GOLGA2|TUBA1C|DCTN1|TUBG1
R-HSA-1227986	Signaling by ERBB2	0.0223	0.427	STUB1|CDC37|AKT3|USP8
R-HSA-3371497	HSP90 chaperone cycle for steroid hormone receptors (SHR) in the presence of ligand	0.0223	0.427	ACTR1A|TUBB4B|TUBA1C|DCTN1
R-HSA-69601	Ubiquitin Mediated Degradation of Phosphorylated Cdc25A	0.0223	0.427	PSMC3|PSMB6|PSMD13|CHEK1
R-HSA-69610	p53-Independent DNA Damage Response	0.0223	0.427	PSMC3|PSMB6|PSMD13|CHEK1
R-HSA-69613	p53-Independent G1/S DNA damage checkpoint	0.0223	0.427	PSMC3|PSMB6|PSMD13|CHEK1
R-HSA-2871837	FCERI mediated NF-kB activation	0.0242	0.435	PSMC3|PRKCQ|CDC34|PSMB6|PSMD13
R-HSA-69278	Cell Cycle, Mitotic	0.0249	0.435	CDK7|ACTR1A|PSMC3|TUBB|TUBB4B|PSMB6|CC2D1B|ORC5|PSMD13|TUBGCP2|AKT3|EML4|GOLGA2|TUBA1C|DCTN1|TUBG1
R-HSA-69202	Cyclin E associated events during G1/S transition	0.0258	0.435	CDK7|PSMC3|PSMB6|PSMD13|AKT3
R-HSA-190828	Gap junction trafficking	0.0261	0.435	CLTCL1|TUBB4B|TUBA1C
R-HSA-446219	Synthesis of substrates in N-glycan biosythesis	0.0283	0.435	MPI|SRD5A3|DPM2|GFUS
R-HSA-190840	Microtubule-dependent trafficking of connexons from Golgi to the plasma membrane	0.0285	0.435	TUBB4B|TUBA1C
R-HSA-190872	Transport of connexons to the plasma membrane	0.0285	0.435	TUBB4B|TUBA1C
R-HSA-399955	SEMA3A-Plexin repulsion signaling by inhibiting Integrin adhesion	0.0285	0.435	NRP1|SEMA3A
R-HSA-157858	Gap junction trafficking and regulation	0.0291	0.435	CLTCL1|TUBB4B|TUBA1C
R-HSA-202424	Downstream TCR signaling	0.0291	0.435	PSMC3|PRKCQ|CDC34|PSMB6|PSMD13
R-HSA-69656	Cyclin A:Cdk2-associated events at S phase entry	0.0291	0.435	CDK7|PSMC3|PSMB6|PSMD13|AKT3
R-HSA-68877	Mitotic Prometaphase	0.0298	0.436	ACTR1A|TUBB|TUBB4B|TUBGCP2|EML4|TUBA1C|DCTN1|TUBG1
R-HSA-8878166	Transcriptional regulation by RUNX2	0.0317	0.449	STUB1|PSMC3|ZNF521|PSMB6|PSMD13|AKT3
R-HSA-2565942	Regulation of PLK1 Activity at G2/M Transition	0.0327	0.449	ACTR1A|TUBB|TUBB4B|DCTN1|TUBG1
R-HSA-5607764	CLEC7A (Dectin-1) signaling	0.0327	0.449	PSMC3|PPP3CB|CDC34|PSMB6|PSMD13
R-HSA-8849471	PTK6 Regulates RHO GTPases, RAS GTPase and MAP kinases	0.0342	0.449	ARHGAP35|CRK
R-HSA-69206	G1/S Transition	0.0365	0.449	CDK7|PSMC3|PSMB6|ORC5|PSMD13|AKT3
R-HSA-4641258	Degradation of DVL	0.0377	0.449	HECW1|PSMC3|PSMB6|PSMD13
R-HSA-9609736	Assembly and cell surface presentation of NMDA receptors	0.0391	0.449	TUBB4B|NEFL|TUBA1C
R-HSA-1280218	Adaptive Immune System	0.0398	0.449	ACTR1A|STUB1|AP2A1|PSMC3|PPP3CB|PRKCQ|HUWE1|TRIM36|TUBB4B|FBXO9|CDC34|PSMB6|PSMD13|AKT3|UBE2O|KLC4|TUBA1C|UBE3C|DCTN1
R-HSA-1358803	Downregulation of ERBB2:ERBB3 signaling	0.0404	0.449	AKT3|USP8
R-HSA-9772573	Late SARS-CoV-2 Infection Events	0.0458	0.449	ANO5|MAN1B1|ANO4|ANO3
R-HSA-5620912	Anchoring of the basal body to the plasma membrane	0.0474	0.449	ACTR1A|TUBB|TUBB4B|DCTN1|TUBG1
R-HSA-5357801	Programmed Cell Death	0.049	0.449	STUB1|PSMC3|PRKCQ|CDC37|PSMB6|PSMD13|AKT3|FLOT1
R-HSA-9679191	Potential therapeutics for SARS	0.0497	0.449	IMPDH1|CHD4|AP2A1|TUBB|RCOR1
R-HSA-983189	Kinesins	0.0506	0.449	TUBB4B|KLC4|TUBA1C
R-HSA-2454202	Fc epsilon receptor (FCERI) signaling	0.0516	0.449	PSMC3|PPP3CB|PRKCQ|CDC34|PSMB6|PSMD13
R-HSA-3858494	Beta-catenin independent WNT signaling	0.0516	0.449	AP2A1|PSMC3|PPP3CB|NLK|PSMB6|PSMD13
R-HSA-3781865	Diseases of glycosylation	0.0522	0.449	EXT2|MPI|SRD5A3|DPM2|MAN1B1
R-HSA-422475	Axon guidance	0.0525	0.449	EFNA5|TRPC5|AP2A1|PSMC3|PPP3CB|NRP1|CLTCL1|PRKCQ|CDK5|ARHGAP35|SEMA6A|TUBB4B|PSMB6|SEMA3A|PSMD13|CNTN6|TUBA1C
R-HSA-109703	PKB-mediated events	0.0535	0.449	PDE3B
R-HSA-1483152	Hydrolysis of LPE	0.0535	0.449	GPCPD1
R-HSA-165160	PDE3B signalling	0.0535	0.449	PDE3B
R-HSA-629587	Highly sodium permeable postsynaptic acetylcholine nicotinic receptors	0.0535	0.449	CHRNB2
R-HSA-6787639	GDP-fucose biosynthesis	0.0535	0.449	GFUS
R-HSA-9708296	tRNA-derived small RNA (tsRNA or tRNA-related fragment, tRF) biogenesis	0.0535	0.449	ELAC2
R-HSA-162710	Synthesis of glycosylphosphatidylinositol (GPI)	0.0537	0.449	DPM2|PIGN
R-HSA-1660516	Synthesis of PIPs at the early endosome membrane	0.0537	0.449	PI4K2A|INPP4A
R-HSA-190861	Gap junction assembly	0.0537	0.449	TUBB4B|TUBA1C
R-HSA-399954	Sema3A PAK dependent Axon repulsion	0.0537	0.449	NRP1|SEMA3A
R-HSA-5637810	Constitutive Signaling by EGFRvIII	0.0537	0.449	CBL|CDC37
R-HSA-5637812	Signaling by EGFRvIII in Cancer	0.0537	0.449	CBL|CDC37
R-HSA-6804760	Regulation of TP53 Activity through Methylation	0.0537	0.449	TTC5|PRMT5
R-HSA-6807878	COPI-mediated anterograde transport	0.0547	0.449	ACTR1A|TUBB4B|GOLGA2|TUBA1C|DCTN1
R-HSA-446193	Biosynthesis of the N-glycan precursor (dolichol lipid-linked oligosaccharide, LLO) and transfer to a nascent protein	0.0547	0.449	MPI|SRD5A3|DPM2|GFUS
R-HSA-69615	G1/S DNA Damage Checkpoints	0.0547	0.449	PSMC3|PSMB6|PSMD13|CHEK1
R-HSA-437239	Recycling pathway of L1	0.0591	0.449	AP2A1|TUBB4B|TUBA1C
R-HSA-194138	Signaling by VEGF	0.0599	0.449	NRP1|PRKCZ|WASF1|AKT3|CRK
R-HSA-453279	Mitotic G1 phase and G1/S transition	0.0603	0.449	CDK7|PSMC3|PSMB6|ORC5|PSMD13|AKT3
R-HSA-68949	Orc1 removal from chromatin	0.0646	0.449	PSMC3|PSMB6|ORC5|PSMD13
R-HSA-8939902	Regulation of RUNX2 expression and activity	0.0646	0.449	STUB1|PSMC3|PSMB6|PSMD13
R-HSA-202403	TCR signaling	0.0654	0.449	PSMC3|PRKCQ|CDC34|PSMB6|PSMD13
R-HSA-382551	Transport of small molecules	0.0665	0.449	SLC7A8|SLC9A8|SLC43A2|TRPC5|AP2A1|PSMC3|ATP11C|LRRC8A|ANO5|SLC35B3|PSMB6|ANO4|ANO3|CLCN5|PSMD13|TSC22D3|ABCD2
R-HSA-9006934	Signaling by Receptor Tyrosine Kinases	0.0668	0.449	CBL|STUB1|CHD4|AP2A1|NRP1|CDK5|CDC37|PRKCZ|CHEK1|WASF1|AKT3|EPS15L1|USP8|CRK|PDE3B
R-HSA-5218859	Regulated Necrosis	0.0681	0.449	STUB1|CDC37|FLOT1
R-HSA-5621481	C-type lectin receptors (CLRs)	0.0682	0.449	PSMC3|PPP3CB|CDC34|PSMB6|PSMD13
R-HSA-2514856	The phototransduction cascade	0.0684	0.449	PPEF1|PRKCQ
R-HSA-2514859	Inactivation, recovery and regulation of the phototransduction cascade	0.0684	0.449	PPEF1|PRKCQ
R-HSA-389960	Formation of tubulin folding intermediates by CCT/TriC	0.0684	0.449	TUBB4B|TUBA1C
R-HSA-1640170	Cell Cycle	0.07	0.449	CDK7|ACTR1A|PSMC3|TUBB|TUBB4B|PSMB6|CC2D1B|ORC5|PSMD13|TUBGCP2|CHEK1|AKT3|EML4|GOLGA2|TUBA1C|DCTN1|TUBG1
R-HSA-8939236	RUNX1 regulates transcription of genes involved in differentiation of HSCs	0.0716	0.449	CDK7|PSMC3|PSMB6|PSMD13
R-HSA-1236978	Cross-presentation of soluble exogenous antigens (endosomes)	0.0729	0.449	PSMC3|PSMB6|PSMD13
R-HSA-163125	Post-translational modification: synthesis of GPI-anchored proteins	0.0729	0.449	DPM2|NTNG2|PIGN
R-HSA-9675108	Nervous system development	0.0737	0.449	EFNA5|TRPC5|AP2A1|PSMC3|PPP3CB|NRP1|CLTCL1|PRKCQ|CDK5|ARHGAP35|SEMA6A|TUBB4B|PSMB6|SEMA3A|PSMD13|CNTN6|TUBA1C
R-HSA-5610787	Hedgehog 'off' state	0.0741	0.449	PSMC3|TUBB4B|PSMB6|PSMD13|TUBA1C
R-HSA-912631	Regulation of signaling by CBL	0.0762	0.449	CBL|CRK
R-HSA-195721	Signaling by WNT	0.0764	0.449	HECW1|AP2A1|PSMC3|PPP3CB|NLK|AMER1|PSMB6|PSMD13|USP8
R-HSA-3928665	EPH-ephrin mediated repulsion of cells	0.0778	0.449	EFNA5|AP2A1|CLTCL1
R-HSA-162699	Synthesis of dolichyl-phosphate mannose	0.0792	0.449	DPM2
R-HSA-181431	Acetylcholine binding and downstream events	0.0792	0.449	CHRNB2
R-HSA-193048	Androgen biosynthesis	0.0792	0.449	SRD5A3
R-HSA-380095	Tachykinin receptors bind tachykinins	0.0792	0.449	TACR1
R-HSA-446205	Synthesis of GDP-mannose	0.0792	0.449	MPI
R-HSA-4717374	Defective DPM1 causes DPM1-CDG	0.0792	0.449	DPM2
R-HSA-4719360	Defective DPM3 causes DPM3-CDG	0.0792	0.449	DPM2
R-HSA-4719377	Defective DPM2 causes DPM2-CDG	0.0792	0.449	DPM2
R-HSA-622323	Presynaptic nicotinic acetylcholine receptors	0.0792	0.449	CHRNB2
R-HSA-622327	Postsynaptic nicotinic acetylcholine receptors	0.0792	0.449	CHRNB2
R-HSA-629594	Highly calcium permeable postsynaptic nicotinic acetylcholine receptors	0.0792	0.449	CHRNB2
R-HSA-629597	Highly calcium permeable nicotinic acetylcholine receptors	0.0792	0.449	CHRNB2
R-HSA-77305	Beta oxidation of palmitoyl-CoA to myristoyl-CoA	0.0792	0.449	ACADVL
R-HSA-9652282	Drug-mediated inhibition of ERBB2 signaling	0.0792	0.449	CDC37
R-HSA-9665230	Drug resistance in ERBB2 KD mutants	0.0792	0.449	CDC37
R-HSA-9665233	Resistance of ERBB2 KD mutants to trastuzumab	0.0792	0.449	CDC37
R-HSA-9665244	Resistance of ERBB2 KD mutants to sapitinib	0.0792	0.449	CDC37
R-HSA-9665245	Resistance of ERBB2 KD mutants to tesevatinib	0.0792	0.449	CDC37
R-HSA-9665246	Resistance of ERBB2 KD mutants to neratinib	0.0792	0.449	CDC37
R-HSA-9665247	Resistance of ERBB2 KD mutants to osimertinib	0.0792	0.449	CDC37
R-HSA-9665249	Resistance of ERBB2 KD mutants to afatinib	0.0792	0.449	CDC37
R-HSA-9665250	Resistance of ERBB2 KD mutants to AEE788	0.0792	0.449	CDC37
R-HSA-9665251	Resistance of ERBB2 KD mutants to lapatinib	0.0792	0.449	CDC37
R-HSA-9665737	Drug resistance in ERBB2 TMD/JMD mutants	0.0792	0.449	CDC37
R-HSA-9755511	KEAP1-NFE2L2 pathway	0.0803	0.449	NPLOC4|PSMC3|PSMB6|PSMD13|AKT3
R-HSA-983168	Antigen processing: Ubiquitination & Proteasome degradation	0.0806	0.449	STUB1|PSMC3|HUWE1|TRIM36|FBXO9|CDC34|PSMB6|PSMD13|UBE2O|UBE3C
R-HSA-5633007	Regulation of TP53 Activity	0.0831	0.449	CHD4|CDK5|TTC5|CHEK1|PRMT5|AKT3
R-HSA-1236382	Constitutive Signaling by Ligand-Responsive EGFR Cancer Variants	0.0843	0.449	CBL|CDC37
R-HSA-2022928	HS-GAG biosynthesis	0.0843	0.449	EXT2|HS3ST1
R-HSA-5637815	Signaling by Ligand-Responsive EGFR Variants in Cancer	0.0843	0.449	CBL|CDC37
R-HSA-8862803	Deregulated CDK5 triggers multiple neurodegenerative pathways in Alzheimer's disease models	0.0843	0.449	CDK5|GOLGA2
R-HSA-8863678	Neurodegenerative Diseases	0.0843	0.449	CDK5|GOLGA2
R-HSA-9619483	Activation of AMPK downstream of NMDARs	0.0843	0.449	TUBB4B|TUBA1C
R-HSA-446203	Asparagine N-linked glycosylation	0.0863	0.457	ACTR1A|MPI|SRD5A3|TUBB4B|DPM2|MAN1B1|GFUS|GOLGA2|TUBA1C|DCTN1
R-HSA-8856828	Clathrin-mediated endocytosis	0.0887	0.459	CBL|TACR1|AP2A1|CLTCL1|COPS7A|EPS15L1
R-HSA-1168372	Downstream signaling events of B Cell Receptor (BCR)	0.0908	0.459	PSMC3|PPP3CB|PSMB6|PSMD13
R-HSA-5626467	RHO GTPases activate IQGAPs	0.0926	0.459	TUBB4B|TUBA1C
R-HSA-6807004	Negative regulation of MET activity	0.0926	0.459	CBL|USP8
R-HSA-112314	Neurotransmitter receptors and postsynaptic signal transmission	0.0931	0.459	AP2A1|TUBB4B|GABRA5|GRIK4|CHRNB2|NEFL|TUBA1C
R-HSA-211733	Regulation of activated PAK-2p34 by proteasome mediated degradation	0.0934	0.459	PSMC3|PSMB6|PSMD13
R-HSA-8951664	Neddylation	0.0949	0.459	SENP8|NPLOC4|PSMC3|FBXO9|PSMB6|COPS7A|PSMD13|COMMD7
R-HSA-8856688	Golgi-to-ER retrograde transport	0.0968	0.459	ACTR1A|TUBB4B|KLC4|TUBA1C|DCTN1
R-HSA-180534	Vpu mediated degradation of CD4	0.0989	0.459	PSMC3|PSMB6|PSMD13
R-HSA-349425	Autodegradation of the E3 ubiquitin ligase COP1	0.0989	0.459	PSMC3|PSMB6|PSMD13
R-HSA-350562	Regulation of ornithine decarboxylase (ODC)	0.0989	0.459	PSMC3|PSMB6|PSMD13
R-HSA-6794362	Protein-protein interactions at synapses	0.0991	0.459	SLITRK4|SLITRK3|SLITRK1|FLOT1
R-HSA-373760	L1CAM interactions	0.1	0.459	AP2A1|NRP1|TUBB4B|CNTN6|TUBA1C
R-HSA-9709957	Sensory Perception	0.1	0.459	PPEF1|LRP12|PRKCQ|LRP8|BCO2
R-HSA-69242	S Phase	0.101	0.459	CDK7|PSMC3|PSMB6|ORC5|PSMD13|AKT3
R-HSA-1643713	Signaling by EGFR in Cancer	0.101	0.459	CBL|CDC37
R-HSA-352230	Amino acid transport across the plasma membrane	0.101	0.459	SLC7A8|SLC43A2
R-HSA-9734009	Defective Intrinsic Pathway for Apoptosis	0.101	0.459	CDK5|GOLGA2
R-HSA-1483115	Hydrolysis of LPC	0.104	0.459	GPCPD1
R-HSA-194306	Neurophilin interactions with VEGF and VEGFR	0.104	0.459	NRP1
R-HSA-211163	AKT-mediated inactivation of FOXO1A	0.104	0.459	AKT3
R-HSA-390666	Serotonin receptors	0.104	0.459	HTR7
R-HSA-420597	Nectin/Necl trans heterodimerization	0.104	0.459	CADM3
R-HSA-446199	Synthesis of Dolichyl-phosphate	0.104	0.459	SRD5A3
R-HSA-6785470	tRNA processing in the mitochondrion	0.104	0.459	ELAC2
R-HSA-9690406	Transcriptional regulation of testis differentiation	0.104	0.459	ZFPM2
R-HSA-180585	Vif-mediated degradation of APOBEC3G	0.104	0.459	PSMC3|PSMB6|PSMD13
R-HSA-75815	Ubiquitin-dependent degradation of Cyclin D	0.104	0.459	PSMC3|PSMB6|PSMD13
R-HSA-4086400	PCP/CE pathway	0.108	0.459	AP2A1|PSMC3|PSMB6|PSMD13
R-HSA-1483191	Synthesis of PC	0.11	0.459	PEMT|PCYT1B
R-HSA-176187	Activation of ATR in response to replication stress	0.11	0.459	ORC5|CHEK1
R-HSA-169911	Regulation of Apoptosis	0.11	0.459	PSMC3|PSMB6|PSMD13
R-HSA-174113	SCF-beta-TrCP mediated degradation of Emi1	0.11	0.459	PSMC3|PSMB6|PSMD13
R-HSA-450408	AUF1 (hnRNP D0) binds and destabilizes mRNA	0.11	0.459	PSMC3|PSMB6|PSMD13
R-HSA-8848021	Signaling by PTK6	0.11	0.459	CBL|ARHGAP35|CRK
R-HSA-8854050	FBXL7 down-regulates AURKA during mitotic entry and in early mitosis	0.11	0.459	PSMC3|PSMB6|PSMD13
R-HSA-8941858	Regulation of RUNX3 expression and activity	0.11	0.459	PSMC3|PSMB6|PSMD13
R-HSA-9006927	Signaling by Non-Receptor Tyrosine Kinases	0.11	0.459	CBL|ARHGAP35|CRK
R-HSA-69481	G2/M Checkpoints	0.115	0.473	PSMC3|PSMB6|ORC5|PSMD13|CHEK1
R-HSA-4641257	Degradation of AXIN	0.116	0.473	PSMC3|PSMB6|PSMD13
R-HSA-69541	Stabilization of p53	0.116	0.473	PSMC3|PSMB6|PSMD13
R-HSA-9762114	GSK3B and BTRC:CUL1-mediated-degradation of NFE2L2	0.116	0.473	PSMC3|PSMB6|PSMD13
R-HSA-195253	Degradation of beta-catenin by the destruction complex	0.117	0.473	PSMC3|AMER1|PSMB6|PSMD13
R-HSA-180024	DARPP-32 events	0.119	0.475	PPP3CB|CDK5
R-HSA-5362768	Hh mutants are degraded by ERAD	0.122	0.475	PSMC3|PSMB6|PSMD13
R-HSA-5387390	Hh mutants abrogate ligand secretion	0.122	0.475	PSMC3|PSMB6|PSMD13
R-HSA-5676590	NIK-->noncanonical NF-kB signaling	0.122	0.475	PSMC3|PSMB6|PSMD13
R-HSA-9604323	Negative regulation of NOTCH4 signaling	0.122	0.475	PSMC3|PSMB6|PSMD13
R-HSA-5689603	UCH proteinases	0.126	0.475	SENP8|PSMC3|PSMB6|PSMD13
R-HSA-69052	Switching of origins to a post-replicative state	0.126	0.475	PSMC3|PSMB6|ORC5|PSMD13
R-HSA-389957	Prefoldin mediated transfer of substrate to CCT/TriC	0.128	0.475	TUBB4B|TUBA1C
R-HSA-389958	Cooperation of Prefoldin and TriC/CCT in actin and tubulin folding	0.128	0.475	TUBB4B|TUBA1C
R-HSA-5607761	Dectin-1 mediated noncanonical NF-kB signaling	0.128	0.475	PSMC3|PSMB6|PSMD13
R-HSA-1296052	Ca2+ activated K+ channels	0.129	0.475	KCNN1
R-HSA-170984	ARMS-mediated activation	0.129	0.475	CRK
R-HSA-174362	Transport and synthesis of PAPS	0.129	0.475	SLC35B3
R-HSA-418890	Role of second messengers in netrin-1 signaling	0.129	0.475	TRPC5
R-HSA-5661270	Formation of xylulose-5-phosphate	0.129	0.475	DCXR
R-HSA-68689	CDC6 association with the ORC:origin complex	0.129	0.475	ORC5
R-HSA-8850843	Phosphate bond hydrolysis by NTPDase proteins	0.129	0.475	ENTPD3
R-HSA-9032845	Activated NTRK2 signals through CDK5	0.129	0.475	CDK5
R-HSA-382556	ABC-family proteins mediated transport	0.131	0.476	PSMC3|PSMB6|PSMD13|ABCD2
R-HSA-4420097	VEGFA-VEGFR2 Pathway	0.131	0.476	PRKCZ|WASF1|AKT3|CRK
R-HSA-68867	Assembly of the pre-replicative complex	0.131	0.476	PSMC3|PSMB6|ORC5|PSMD13
R-HSA-5610780	Degradation of GLI1 by the proteasome	0.134	0.486	PSMC3|PSMB6|PSMD13
R-HSA-8878171	Transcriptional regulation by RUNX1	0.137	0.491	CDK7|PRMT6|PSMC3|PRKCQ|PSMB6|PSMD13
R-HSA-351202	Metabolism of polyamines	0.14	0.491	PSMC3|PSMB6|PSMD13
R-HSA-4608870	Asymmetric localization of PCP proteins	0.14	0.491	PSMC3|PSMB6|PSMD13
R-HSA-5610785	GLI3 is processed to GLI3R by the proteasome	0.14	0.491	PSMC3|PSMB6|PSMD13
R-HSA-5678895	Defective CFTR causes cystic fibrosis	0.14	0.491	PSMC3|PSMB6|PSMD13
R-HSA-201681	TCF dependent signaling in response to WNT	0.141	0.491	HECW1|PSMC3|AMER1|PSMB6|PSMD13|USP8
R-HSA-182971	EGFR downregulation	0.146	0.491	CBL|EPS15L1
R-HSA-6804758	Regulation of TP53 Activity through Acetylation	0.146	0.491	CHD4|AKT3
R-HSA-77289	Mitochondrial Fatty Acid Beta-Oxidation	0.146	0.491	MCAT|ACADVL
R-HSA-187577	SCF(Skp2)-mediated degradation of p27/p21	0.147	0.491	PSMC3|PSMB6|PSMD13
R-HSA-5358346	Hedgehog ligand biogenesis	0.147	0.491	PSMC3|PSMB6|PSMD13
R-HSA-5610783	Degradation of GLI2 by the proteasome	0.147	0.491	PSMC3|PSMB6|PSMD13
R-HSA-71387	Metabolism of carbohydrates	0.147	0.491	CSGALNACT1|EXT2|DCXR|SLC35B3|B3GALT5|PFKP|PGP|HS3ST1
R-HSA-113507	E2F-enabled inhibition of pre-replication complex formation	0.152	0.491	ORC5
R-HSA-164843	2-LTR circle formation	0.152	0.491	XRCC6
R-HSA-167590	Nef Mediated CD4 Down-regulation	0.152	0.491	AP2A1
R-HSA-182218	Nef Mediated CD8 Down-regulation	0.152	0.491	AP2A1
R-HSA-2025928	Calcineurin activates NFAT	0.152	0.491	PPP3CB
R-HSA-210745	Regulation of gene expression in beta cells	0.152	0.491	AKT3
R-HSA-416550	Sema4D mediated inhibition of cell attachment and migration	0.152	0.491	ARHGAP35
R-HSA-425986	Sodium/Proton exchangers	0.152	0.491	SLC9A8
R-HSA-5676934	Protein repair	0.152	0.491	MSRB1
R-HSA-8941332	RUNX2 regulates genes involved in cell migration	0.152	0.491	AKT3
R-HSA-9634635	Estrogen-stimulated signaling through PRKCZ	0.152	0.491	PRKCZ
R-HSA-9706377	FLT3 signaling by CBL mutants	0.152	0.491	CBL
R-HSA-1234176	Oxygen-dependent proline hydroxylation of Hypoxia-inducible Factor Alpha	0.153	0.491	PSMC3|PSMB6|PSMD13
R-HSA-9013026	RHOB GTPase cycle	0.153	0.491	ARHGAP35|ARHGEF25|FLOT1
R-HSA-112315	Transmission across Chemical Synapses	0.156	0.495	AP2A1|RIMS1|TUBB4B|GABRA5|GRIK4|CHRNB2|NEFL|TUBA1C
R-HSA-1257604	PIP3 activates AKT signaling	0.156	0.495	USP13|STUB1|CHD4|PSMC3|PSMB6|RCOR1|PSMD13|AKT3
R-HSA-174084	Autodegradation of Cdh1 by Cdh1:APC/C	0.16	0.501	PSMC3|PSMB6|PSMD13
R-HSA-174154	APC/C:Cdc20 mediated degradation of Securin	0.16	0.501	PSMC3|PSMB6|PSMD13
R-HSA-5619084	ABC transporter disorders	0.16	0.501	PSMC3|PSMB6|PSMD13
R-HSA-5668914	Diseases of metabolism	0.164	0.507	EXT2|DCXR|MPI|SRD5A3|DPM2|MAN1B1
R-HSA-9031628	NGF-stimulated transcription	0.166	0.507	CHD4|CDK5
R-HSA-1630316	Glycosaminoglycan metabolism	0.166	0.507	CSGALNACT1|EXT2|SLC35B3|HS3ST1
R-HSA-1169091	Activation of NF-kappaB in B cells	0.166	0.507	PSMC3|PSMB6|PSMD13
R-HSA-5658442	Regulation of RAS by GAPs	0.166	0.507	PSMC3|PSMB6|PSMD13
R-HSA-69563	p53-Dependent G1 DNA Damage Response	0.166	0.507	PSMC3|PSMB6|PSMD13
R-HSA-69580	p53-Dependent G1/S DNA damage checkpoint	0.166	0.507	PSMC3|PSMB6|PSMD13
R-HSA-5358351	Signaling by Hedgehog	0.169	0.512	PSMC3|TUBB4B|PSMB6|PSMD13|TUBA1C
R-HSA-9679506	SARS-CoV Infections	0.171	0.513	IMPDH1|CHD4|AP2A1|TUBB|NRP1|ANO5|MAN1B1|ANO4|RCOR1|ANO3|AKT3
R-HSA-983705	Signaling by the B Cell Receptor (BCR)	0.171	0.513	PSMC3|PPP3CB|PSMB6|PSMD13
R-HSA-2995410	Nuclear Envelope (NE) Reassembly	0.173	0.513	TUBB4B|CC2D1B|TUBA1C
R-HSA-3270619	IRF3-mediated induction of type I IFN	0.175	0.513	XRCC6
R-HSA-372708	p130Cas linkage to MAPK signaling for integrins	0.175	0.513	CRK
R-HSA-5607763	CLEC7A (Dectin-1) induces NFAT activation	0.175	0.513	PPP3CB
R-HSA-3214815	HDACs deacetylate histones	0.175	0.513	CHD4|RCOR1
R-HSA-5357905	Regulation of TNFR1 signaling	0.175	0.513	MADD|STUB1
R-HSA-9646399	Aggrephagy	0.175	0.513	TUBB4B|TUBA1C
R-HSA-174178	APC/C:Cdh1 mediated degradation of Cdc20 and other APC/C:Cdh1 targeted proteins in late mitosis/early G1	0.18	0.521	PSMC3|PSMB6|PSMD13
R-HSA-174184	Cdc20:Phospho-APC/C mediated degradation of Cyclin A	0.18	0.521	PSMC3|PSMB6|PSMD13
R-HSA-69002	DNA Replication Pre-Initiation	0.182	0.521	PSMC3|PSMB6|ORC5|PSMD13
R-HSA-3214858	RMTs methylate histone arginines	0.185	0.521	PRMT6|PRMT5
R-HSA-512988	Interleukin-3, Interleukin-5 and GM-CSF signaling	0.185	0.521	CBL|CRK
R-HSA-179419	APC:Cdc20 mediated degradation of cell cycle proteins prior to satisfation of the cell cycle checkpoint	0.187	0.521	PSMC3|PSMB6|PSMD13
R-HSA-9013106	RHOC GTPase cycle	0.187	0.521	ARHGAP35|ARHGEF25|FLOT1
R-HSA-983169	Class I MHC mediated antigen processing & presentation	0.188	0.521	STUB1|PSMC3|HUWE1|TRIM36|FBXO9|CDC34|PSMB6|PSMD13|UBE2O|UBE3C
R-HSA-1234174	Cellular response to hypoxia	0.194	0.521	PSMC3|PSMB6|PSMD13
R-HSA-176409	APC/C:Cdc20 mediated degradation of mitotic proteins	0.194	0.521	PSMC3|PSMB6|PSMD13
R-HSA-176814	Activation of APC/C and APC/C:Cdc20 mediated degradation of mitotic proteins	0.194	0.521	PSMC3|PSMB6|PSMD13
R-HSA-69017	CDK-mediated phosphorylation and removal of Cdc6	0.194	0.521	PSMC3|PSMB6|PSMD13
R-HSA-1433557	Signaling by SCF-KIT	0.195	0.521	CBL|CHEK1
R-HSA-1483249	Inositol phosphate metabolism	0.195	0.521	PLCD4|INPP4A
R-HSA-162592	Integration of provirus	0.198	0.521	XRCC6
R-HSA-198693	AKT phosphorylates targets in the nucleus	0.198	0.521	AKT3
R-HSA-2564830	Cytosolic iron-sulfur cluster assembly	0.198	0.521	CIAPIN1
R-HSA-3656237	Defective EXT2 causes exostoses 2	0.198	0.521	EXT2
R-HSA-3656253	Defective EXT1 causes exostoses 1, TRPS2 and CHDS	0.198	0.521	EXT2
R-HSA-727802	Transport of nucleotide sugars	0.198	0.521	SLC35B3
R-HSA-77286	mitochondrial fatty acid beta-oxidation of saturated fatty acids	0.198	0.521	ACADVL
R-HSA-8849469	PTK6 Regulates RTKs and Their Effectors AKT1 and DOK1	0.198	0.521	CBL
R-HSA-8868766	rRNA processing in the mitochondrion	0.198	0.521	ELAC2
R-HSA-8875656	MET receptor recycling	0.198	0.521	CRK
R-HSA-9010642	ROBO receptors bind AKAP5	0.198	0.521	PPP3CB
R-HSA-9033658	Blood group systems biosynthesis	0.198	0.521	B3GALT5
R-HSA-9037629	Lewis blood group biosynthesis	0.198	0.521	B3GALT5
R-HSA-9706019	RHOBTB3 ATPase cycle	0.198	0.521	HTR7
R-HSA-6806834	Signaling by MET	0.201	0.527	CBL|USP8|CRK
R-HSA-9006936	Signaling by TGFB family members	0.204	0.533	CBL|STUB1|NOG|PRKCZ
R-HSA-8936459	RUNX1 regulates genes involved in megakaryocyte differentiation and platelet function	0.205	0.533	PRMT6|PRKCQ
R-HSA-9607240	FLT3 Signaling	0.205	0.533	CBL|AKT3
R-HSA-5668541	TNFR2 non-canonical NF-kB pathway	0.208	0.538	PSMC3|PSMB6|PSMD13
R-HSA-9696273	RND1 GTPase cycle	0.215	0.543	STMN2|ARHGAP35
R-HSA-199977	ER to Golgi Anterograde Transport	0.216	0.543	ACTR1A|TUBB4B|GOLGA2|TUBA1C|DCTN1
R-HSA-1059683	Interleukin-6 signaling	0.219	0.543	CBL
R-HSA-1834941	STING mediated induction of host immune responses	0.219	0.543	XRCC6
R-HSA-1855183	Synthesis of IP2, IP, and Ins in the cytosol	0.219	0.543	INPP4A
R-HSA-3295583	TRP channels	0.219	0.543	TRPC5
R-HSA-451306	Ionotropic activity of kainate receptors	0.219	0.543	GRIK4
R-HSA-451308	Activation of Ca-permeable Kainate Receptor	0.219	0.543	GRIK4
R-HSA-5140745	WNT5A-dependent internalization of FZD2, FZD5 and ROR2	0.219	0.543	AP2A1
R-HSA-6804759	Regulation of TP53 Activity through Association with Co-factors	0.219	0.543	AKT3
R-HSA-73817	Purine ribonucleoside monophosphate biosynthesis	0.219	0.543	IMPDH1
R-HSA-8956320	Nucleotide biosynthesis	0.219	0.543	IMPDH1
R-HSA-9694614	Attachment and Entry	0.219	0.543	NRP1
R-HSA-109582	Hemostasis	0.22	0.543	SLC7A8|PRKCQ|CDK5|ZFPM2|TUBB4B|EHD1|RCOR1|LRP8|PRKCZ|CRK|KLC4|TUBA1C
R-HSA-5617833	Cilium Assembly	0.222	0.544	ACTR1A|TUBB|TUBB4B|TUBA1C|DCTN1|TUBG1
R-HSA-176408	Regulation of APC/C activators between G1/S and early anaphase	0.222	0.544	PSMC3|PSMB6|PSMD13
R-HSA-69239	Synthesis of DNA	0.227	0.556	PSMC3|PSMB6|ORC5|PSMD13
R-HSA-1236974	ER-Phagosome pathway	0.229	0.557	PSMC3|PSMB6|PSMD13
R-HSA-425393	Transport of inorganic cations/anions and amino acids/oligopeptides	0.229	0.557	SLC7A8|SLC9A8|SLC43A2
R-HSA-388396	GPCR downstream signalling	0.232	0.561	HTR7|VIPR2|TACR1|PPP3CB|PRKCQ|CDK5|ARHGEF25|AKT3|TRHR|PDE3B
R-HSA-421270	Cell-cell junction organization	0.235	0.564	CLDN1|CADM3
R-HSA-75893	TNF signaling	0.235	0.564	MADD|STUB1
R-HSA-438064	Post NMDA receptor activation events	0.236	0.564	TUBB4B|NEFL|TUBA1C
R-HSA-6811434	COPI-dependent Golgi-to-ER retrograde traffic	0.236	0.564	TUBB4B|KLC4|TUBA1C
R-HSA-162658	Golgi Cisternae Pericentriolar Stack Reorganization	0.241	0.564	GOLGA2
R-HSA-196025	Formation of annular gap junctions	0.241	0.564	CLTCL1
R-HSA-5625970	RHO GTPases activate KTN1	0.241	0.564	KLC4
R-HSA-75035	Chk1/Chk2(Cds1) mediated inactivation of Cyclin B:Cdk1 complex	0.241	0.564	CHEK1
R-HSA-8875555	MET activates RAP1 and RAC1	0.241	0.564	CRK
R-HSA-9634285	Constitutive Signaling by Overexpressed ERBB2	0.241	0.564	CDC37
R-HSA-15869	Metabolism of nucleotides	0.244	0.564	DCTPP1|IMPDH1|ENTPD3
R-HSA-174143	APC/C-mediated degradation of cell cycle proteins	0.244	0.564	PSMC3|PSMB6|PSMD13
R-HSA-453276	Regulation of mitotic cell cycle	0.244	0.564	PSMC3|PSMB6|PSMD13
R-HSA-5632684	Hedgehog 'on' state	0.244	0.564	PSMC3|PSMB6|PSMD13
R-HSA-373752	Netrin-1 signaling	0.245	0.566	TRPC5|PRKCQ
R-HSA-9006925	Intracellular signaling by second messengers	0.251	0.576	USP13|STUB1|CHD4|PSMC3|PSMB6|RCOR1|PSMD13|AKT3
R-HSA-418555	G alpha (s) signalling events	0.251	0.576	HTR7|VIPR2|PDE3B
R-HSA-2173789	TGF-beta receptor signaling activates SMADs	0.255	0.579	CBL|STUB1
R-HSA-187037	Signaling by NTRK1 (TRKA)	0.257	0.579	CHD4|AP2A1|CDK5|CRK
R-HSA-9759194	Nuclear events mediated by NFE2L2	0.258	0.579	PSMC3|PSMB6|PSMD13
R-HSA-1369062	ABC transporters in lipid homeostasis	0.261	0.579	ABCD2
R-HSA-162594	Early Phase of HIV Life Cycle	0.261	0.579	XRCC6
R-HSA-190873	Gap junction degradation	0.261	0.579	CLTCL1
R-HSA-197264	Nicotinamide salvaging	0.261	0.579	NAXE
R-HSA-4641263	Regulation of FZD by ubiquitination	0.261	0.579	USP8
R-HSA-9614399	Regulation of localization of FOXO transcription factors	0.261	0.579	AKT3
R-HSA-9700645	ALK mutants bind TKIs	0.261	0.579	EML4
R-HSA-2467813	Separation of Sister Chromatids	0.262	0.579	PSMC3|TUBB4B|PSMB6|PSMD13|TUBA1C
R-HSA-2555396	Mitotic Metaphase and Anaphase	0.262	0.579	PSMC3|TUBB4B|PSMB6|CC2D1B|PSMD13|TUBA1C
R-HSA-68882	Mitotic Anaphase	0.262	0.579	PSMC3|TUBB4B|PSMB6|CC2D1B|PSMD13|TUBA1C
R-HSA-4086398	Ca2+ pathway	0.266	0.583	PPP3CB|NLK
R-HSA-5687128	MAPK6/MAPK4 signaling	0.266	0.583	PSMC3|PSMB6|PSMD13
R-HSA-5689880	Ub-specific processing proteases	0.272	0.585	USP13|PSMC3|PSMB6|PSMD13|USP8
R-HSA-9013423	RAC3 GTPase cycle	0.273	0.585	SLITRK3|ARHGAP35|WASF1
R-HSA-3700989	Transcriptional Regulation by TP53	0.273	0.585	CDK7|CHD4|TIGAR|CDK5|TTC5|SESN3|CHEK1|PRMT5|AKT3
R-HSA-1638091	Heparan sulfate/heparin (HS-GAG) metabolism	0.276	0.585	EXT2|HS3ST1
R-HSA-73762	RNA Polymerase I Transcription Initiation	0.276	0.585	CDK7|CHD4
R-HSA-9645723	Diseases of programmed cell death	0.276	0.585	CDK5|GOLGA2
R-HSA-1236975	Antigen processing-Cross presentation	0.28	0.585	PSMC3|PSMB6|PSMD13
R-HSA-9013694	Signaling by NOTCH4	0.28	0.585	PSMC3|PSMB6|PSMD13
R-HSA-416476	G alpha (q) signalling events	0.281	0.585	TACR1|PRKCQ|ARHGEF25|TRHR
R-HSA-1433559	Regulation of KIT signaling	0.281	0.585	CBL
R-HSA-156584	Cytosolic sulfonation of small molecules	0.281	0.585	SLC35B3
R-HSA-169893	Prolonged ERK activation events	0.281	0.585	CRK
R-HSA-177504	Retrograde neurotrophin signalling	0.281	0.585	AP2A1
R-HSA-198323	AKT phosphorylates targets in the cytosol	0.281	0.585	AKT3
R-HSA-2022870	Chondroitin sulfate biosynthesis	0.281	0.585	CSGALNACT1
R-HSA-420029	Tight junction interactions	0.281	0.585	CLDN1
R-HSA-5682910	LGI-ADAM interactions	0.281	0.585	LGI2
R-HSA-937072	TRAF6-mediated induction of TAK1 complex within TLR4 complex	0.281	0.585	SARM1
R-HSA-9755779	SARS-CoV-2 targets host intracellular signalling and regulatory pathways	0.281	0.585	AKT3
R-HSA-162909	Host Interactions of HIV factors	0.287	0.586	AP2A1|PSMC3|PSMB6|PSMD13
R-HSA-109581	Apoptosis	0.293	0.586	PSMC3|PRKCQ|PSMB6|PSMD13|AKT3
R-HSA-69306	DNA Replication	0.293	0.586	PSMC3|PSMB6|ORC5|PSMD13
R-HSA-1660499	Synthesis of PIPs at the plasma membrane	0.296	0.586	PI4K2A|INPP4A
R-HSA-381038	XBP1(S) activates chaperone genes	0.296	0.586	ACADVL|DCTN1
R-HSA-1660514	Synthesis of PIPs at the Golgi membrane	0.301	0.586	PI4K2A
R-HSA-181430	Norepinephrine Neurotransmitter Release Cycle	0.301	0.586	RIMS1
R-HSA-196071	Metabolism of steroid hormones	0.301	0.586	SRD5A3
R-HSA-2173791	TGF-beta receptor signaling in EMT (epithelial to mesenchymal transition)	0.301	0.586	PRKCZ
R-HSA-379726	Mitochondrial tRNA aminoacylation	0.301	0.586	CARS2
R-HSA-429958	mRNA decay by 3' to 5' exoribonuclease	0.301	0.586	NT5C3B
R-HSA-4839735	Signaling by AXIN mutants	0.301	0.586	AMER1
R-HSA-4839744	Signaling by APC mutants	0.301	0.586	AMER1
R-HSA-4839748	Signaling by AMER1 mutants	0.301	0.586	AMER1
R-HSA-5467337	APC truncation mutants have impaired AXIN binding	0.301	0.586	AMER1
R-HSA-5467340	AXIN missense mutants destabilize the destruction complex	0.301	0.586	AMER1
R-HSA-5467348	Truncations of AMER1 destabilize the destruction complex	0.301	0.586	AMER1
R-HSA-6783589	Interleukin-6 family signaling	0.301	0.586	CBL
R-HSA-9706369	Negative regulation of FLT3	0.301	0.586	CBL
R-HSA-170834	Signaling by TGF-beta Receptor Complex	0.303	0.586	CBL|STUB1|PRKCZ
R-HSA-450531	Regulation of mRNA stability by proteins that bind AU-rich elements	0.303	0.586	PSMC3|PSMB6|PSMD13
R-HSA-9648025	EML4 and NUDC in mitotic spindle formation	0.303	0.586	TUBB4B|EML4|TUBA1C
R-HSA-372790	Signaling by GPCR	0.303	0.586	HTR7|VIPR2|TACR1|PPP3CB|PRKCQ|CDK5|ARHGEF25|AKT3|TRHR|PDE3B
R-HSA-177929	Signaling by EGFR	0.306	0.586	CBL|EPS15L1
R-HSA-5620924	Intraflagellar transport	0.306	0.586	TUBB4B|TUBA1C
R-HSA-442755	Activation of NMDA receptors and postsynaptic events	0.31	0.586	TUBB4B|NEFL|TUBA1C
R-HSA-381070	IRE1alpha activates chaperones	0.316	0.586	ACADVL|DCTN1
R-HSA-2682334	EPH-Ephrin signaling	0.318	0.586	EFNA5|AP2A1|CLTCL1
R-HSA-5628897	TP53 Regulates Metabolic Genes	0.318	0.586	TIGAR|SESN3|AKT3
R-HSA-8878159	Transcriptional regulation by RUNX3	0.318	0.586	PSMC3|PSMB6|PSMD13
R-HSA-111447	Activation of BAD and translocation to mitochondria	0.32	0.586	AKT3
R-HSA-164938	Nef-mediates down modulation of cell surface receptors by recruiting them to clathrin adapters	0.32	0.586	AP2A1
R-HSA-1855204	Synthesis of IP3 and IP4 in the cytosol	0.32	0.586	PLCD4
R-HSA-375280	Amine ligand-binding receptors	0.32	0.586	HTR7
R-HSA-3781860	Diseases associated with N-glycosylation of proteins	0.32	0.586	MAN1B1
R-HSA-416700	Other semaphorin interactions	0.32	0.586	SEMA6A
R-HSA-432142	Platelet sensitization by LDL	0.32	0.586	LRP8
R-HSA-4839743	Signaling by CTNNB1 phospho-site mutants	0.32	0.586	AMER1
R-HSA-5099900	WNT5A-dependent internalization of FZD4	0.32	0.586	AP2A1
R-HSA-5339716	Signaling by GSK3beta mutants	0.32	0.586	AMER1
R-HSA-5358747	CTNNB1 S33 mutants aren't phosphorylated	0.32	0.586	AMER1
R-HSA-5358749	CTNNB1 S37 mutants aren't phosphorylated	0.32	0.586	AMER1
R-HSA-5358751	CTNNB1 S45 mutants aren't phosphorylated	0.32	0.586	AMER1
R-HSA-5358752	CTNNB1 T41 mutants aren't phosphorylated	0.32	0.586	AMER1
R-HSA-8875360	InlB-mediated entry of Listeria monocytogenes into host cell	0.32	0.586	CBL
R-HSA-8964038	LDL clearance	0.32	0.586	AP2A1
R-HSA-936964	Activation of IRF3/IRF7 mediated by TBK1/IKK epsilon	0.32	0.586	SARM1
R-HSA-9665348	Signaling by ERBB2 ECD mutants	0.32	0.586	CDC37
R-HSA-948021	Transport to the Golgi and subsequent modification	0.325	0.595	ACTR1A|TUBB4B|GOLGA2|TUBA1C|DCTN1
R-HSA-166520	Signaling by NTRKs	0.33	0.601	CHD4|AP2A1|CDK5|CRK
R-HSA-391251	Protein folding	0.333	0.601	TBCB|TUBB4B|TUBA1C
R-HSA-113510	E2F mediated regulation of DNA replication	0.338	0.601	ORC5
R-HSA-1295596	Spry regulation of FGF signaling	0.338	0.601	CBL
R-HSA-181429	Serotonin Neurotransmitter Release Cycle	0.338	0.601	RIMS1
R-HSA-264642	Acetylcholine Neurotransmitter Release Cycle	0.338	0.601	RIMS1
R-HSA-416993	Trafficking of GluR2-containing AMPA receptors	0.338	0.601	AP2A1
R-HSA-420092	Glucagon-type ligand receptors	0.338	0.601	VIPR2
R-HSA-5668599	RHO GTPases Activate NADPH Oxidases	0.338	0.601	PRKCZ
R-HSA-68616	Assembly of the ORC complex at the origin of replication	0.338	0.601	ORC5
R-HSA-8866427	VLDLR internalisation and degradation	0.338	0.601	AP2A1
R-HSA-9748787	Azathioprine ADME	0.338	0.601	IMPDH1
R-HSA-191859	snRNP Assembly	0.346	0.605	SNUPN|PRMT5
R-HSA-194441	Metabolism of non-coding RNA	0.346	0.605	SNUPN|PRMT5
R-HSA-6796648	TP53 Regulates Transcription of DNA Repair Genes	0.346	0.605	CDK7|CHEK1
R-HSA-162906	HIV Infection	0.348	0.605	CDK7|AP2A1|PSMC3|PSMB6|PSMD13|XRCC6
R-HSA-196854	Metabolism of vitamins and cofactors	0.355	0.605	NAXE|LRP12|LRP8|BCO2
R-HSA-6781823	Formation of TC-NER Pre-Incision Complex	0.356	0.605	CDK7|COPS7A
R-HSA-9664407	Parasite infection	0.356	0.605	WASF1|CRK
R-HSA-9664417	Leishmania phagocytosis	0.356	0.605	WASF1|CRK
R-HSA-9664422	FCGR3A-mediated phagocytosis	0.356	0.605	WASF1|CRK
R-HSA-114508	Effects of PIP2 hydrolysis	0.356	0.605	PRKCQ
R-HSA-186712	Regulation of beta-cell development	0.356	0.605	AKT3
R-HSA-196299	Beta-catenin phosphorylation cascade	0.356	0.605	AMER1
R-HSA-354192	Integrin signaling	0.356	0.605	CRK
R-HSA-5218921	VEGFR2 mediated cell proliferation	0.356	0.605	PRKCZ
R-HSA-69273	Cyclin A/B1/B2 associated events during G2/M transition	0.356	0.605	CDK7
R-HSA-888590	GABA synthesis, release, reuptake and degradation	0.356	0.605	RIMS1
R-HSA-937041	IKK complex recruitment mediated by RIP1	0.356	0.605	SARM1
R-HSA-9617324	Negative regulation of NMDA receptor-mediated neuronal transmission	0.356	0.605	NEFL
R-HSA-9725371	Nuclear events stimulated by ALK signaling in cancer	0.356	0.605	EML4
R-HSA-6811442	Intra-Golgi and retrograde Golgi-to-ER traffic	0.363	0.613	ACTR1A|TUBB4B|KLC4|TUBA1C|DCTN1
R-HSA-1483257	Phospholipid metabolism	0.369	0.613	PEMT|PCYT1B|PI4K2A|INPP4A|GPCPD1
R-HSA-9711123	Cellular response to chemical stress	0.369	0.613	NPLOC4|PSMC3|PSMB6|PSMD13|AKT3
R-HSA-110320	Translesion Synthesis by POLH	0.374	0.613	NPLOC4
R-HSA-210991	Basigin interactions	0.374	0.613	SLC7A8
R-HSA-389513	CTLA4 inhibitory signaling	0.374	0.613	AKT3
R-HSA-392451	G beta:gamma signalling through PI3Kgamma	0.374	0.613	AKT3
R-HSA-445144	Signal transduction by L1	0.374	0.613	NRP1
R-HSA-8849932	Synaptic adhesion-like molecules	0.374	0.613	FLOT1
R-HSA-8876384	Listeria monocytogenes entry into host cells	0.374	0.613	CBL
R-HSA-9603798	Class I peroxisomal membrane protein import	0.374	0.613	ABCD2
R-HSA-9768919	NPAS4 regulates expression of target genes	0.374	0.613	CDK5
R-HSA-198725	Nuclear Events (kinase and transcription factor activation)	0.376	0.613	CHD4|CDK5
R-HSA-73854	RNA Polymerase I Promoter Clearance	0.376	0.613	CDK7|CHD4
R-HSA-73864	RNA Polymerase I Transcription	0.376	0.613	CDK7|CHD4
R-HSA-8943724	Regulation of PTEN gene transcription	0.376	0.613	CHD4|RCOR1
R-HSA-9700206	Signaling by ALK in cancer	0.376	0.613	EML4|DCTN1
R-HSA-9725370	Signaling by ALK fusions and activated point mutants	0.376	0.613	EML4|DCTN1
R-HSA-1852241	Organelle biogenesis and maintenance	0.379	0.613	ACTR1A|DNAJC11|TUBB|TUBB4B|TUBA1C|DCTN1|TUBG1
R-HSA-9020702	Interleukin-1 signaling	0.385	0.613	PSMC3|PSMB6|PSMD13
R-HSA-2029482	Regulation of actin dynamics for phagocytic cup formation	0.385	0.613	WASF1|CRK
R-HSA-164952	The role of Nef in HIV-1 replication and disease pathogenesis	0.391	0.613	AP2A1
R-HSA-192105	Synthesis of bile acids and bile salts	0.391	0.613	OSBP
R-HSA-196807	Nicotinate metabolism	0.391	0.613	NAXE
R-HSA-201451	Signaling by BMP	0.391	0.613	NOG
R-HSA-2871809	FCERI mediated Ca+2 mobilization	0.391	0.613	PPP3CB
R-HSA-389357	CD28 dependent PI3K/Akt signaling	0.391	0.613	AKT3
R-HSA-438066	Unblocking of NMDA receptors, glutamate binding and activation	0.391	0.613	NEFL
R-HSA-442982	Ras activation upon Ca2+ influx through NMDA receptor	0.391	0.613	NEFL
R-HSA-5223345	Miscellaneous transport and binding events	0.391	0.613	LRRC8A
R-HSA-70895	Branched-chain amino acid catabolism	0.391	0.613	ACAD8
R-HSA-76009	Platelet Aggregation (Plug Formation)	0.391	0.613	CRK
R-HSA-8940973	RUNX2 regulates osteoblast differentiation	0.391	0.613	ZNF521
R-HSA-901032	ER Quality Control Compartment (ERQC)	0.391	0.613	MAN1B1
R-HSA-9634638	Estrogen-dependent nuclear events downstream of ESR-membrane signaling	0.391	0.613	AKT3
R-HSA-9648002	RAS processing	0.391	0.613	PRKCQ
R-HSA-9665686	Signaling by ERBB2 TMD/JMD mutants	0.391	0.613	CDC37
R-HSA-1483206	Glycerophospholipid biosynthesis	0.4	0.625	PEMT|PCYT1B|GPCPD1
R-HSA-199991	Membrane Trafficking	0.401	0.625	MADD|ACTR1A|CBL|TACR1|AP2A1|CLTCL1|TUBB4B|COPS7A|AKT3|EPS15L1|KLC4|GOLGA2|TUBA1C|DCTN1
R-HSA-446728	Cell junction organization	0.405	0.627	CLDN1|CADM3
R-HSA-5688426	Deubiquitination	0.407	0.627	USP13|SENP8|PSMC3|PSMB6|PSMD13|USP8
R-HSA-212676	Dopamine Neurotransmitter Release Cycle	0.407	0.627	RIMS1
R-HSA-3928663	EPHA-mediated growth cone collapse	0.407	0.627	EFNA5
R-HSA-400685	Sema4D in semaphorin signaling	0.407	0.627	ARHGAP35
R-HSA-8956319	Nucleotide catabolism	0.407	0.627	ENTPD3
R-HSA-9620244	Long-term potentiation	0.407	0.627	NEFL
R-HSA-6798695	Neutrophil degranulation	0.411	0.631	IMPDH1|PSMC3|TUBB|APEH|HUWE1|RAB3D|TUBB4B|PSMD13|XRCC6
R-HSA-5673001	RAF/MAP kinase cascade	0.412	0.631	PPP5C|PSMC3|PRKCQ|PSMB6|PSMD13|NEFL
R-HSA-5693532	DNA Double-Strand Break Repair	0.422	0.639	PPP5C|CHEK1|XRCC6
R-HSA-210500	Glutamate Neurotransmitter Release Cycle	0.424	0.639	RIMS1
R-HSA-418990	Adherens junctions interactions	0.424	0.639	CADM3
R-HSA-427389	ERCC6 (CSB) and EHMT2 (G9a) positively regulate rRNA expression	0.424	0.639	CHD4
R-HSA-5654733	Negative regulation of FGFR4 signaling	0.424	0.639	CBL
R-HSA-5693616	Presynaptic phase of homologous DNA pairing and strand exchange	0.424	0.639	CHEK1
R-HSA-9006115	Signaling by NTRK2 (TRKB)	0.424	0.639	CDK5
R-HSA-70171	Glycolysis	0.424	0.639	PFKP|PGP
R-HSA-5684996	MAPK1/MAPK3 signaling	0.431	0.641	PPP5C|PSMC3|PRKCQ|PSMB6|PSMD13|NEFL
R-HSA-9609690	HCMV Early Events	0.433	0.641	TUBB4B|TUBA1C
R-HSA-194068	Bile acid and bile salt metabolism	0.439	0.641	OSBP
R-HSA-397795	G-protein beta:gamma signalling	0.439	0.641	AKT3
R-HSA-451326	Activation of kainate receptors upon glutamate binding	0.439	0.641	GRIK4
R-HSA-4641262	Disassembly of the destruction complex and recruitment of AXIN to the membrane	0.439	0.641	AMER1
R-HSA-499943	Interconversion of nucleotide di- and triphosphates	0.439	0.641	DCTPP1
R-HSA-5654726	Negative regulation of FGFR1 signaling	0.439	0.641	CBL
R-HSA-5654727	Negative regulation of FGFR2 signaling	0.439	0.641	CBL
R-HSA-5654732	Negative regulation of FGFR3 signaling	0.439	0.641	CBL
R-HSA-5674400	Constitutive Signaling by AKT1 E17K in Cancer	0.439	0.641	AKT3
R-HSA-5693579	Homologous DNA Pairing and Strand Exchange	0.439	0.641	CHEK1
R-HSA-68962	Activation of the pre-replicative complex	0.439	0.641	ORC5
R-HSA-8949613	Cristae formation	0.439	0.641	DNAJC11
R-HSA-9013418	RHOBTB2 GTPase cycle	0.439	0.641	CDC37
R-HSA-9664565	Signaling by ERBB2 KD Mutants	0.439	0.641	CDC37
R-HSA-9009391	Extra-nuclear estrogen signaling	0.442	0.645	PRKCZ|AKT3
R-HSA-5653656	Vesicle-mediated transport	0.451	0.655	MADD|ACTR1A|CBL|TACR1|AP2A1|CLTCL1|TUBB4B|COPS7A|AKT3|EPS15L1|KLC4|GOLGA2|TUBA1C|DCTN1
R-HSA-1227990	Signaling by ERBB2 in Cancer	0.454	0.655	CDC37
R-HSA-4791275	Signaling by WNT in cancer	0.454	0.655	AMER1
R-HSA-5218920	VEGFR2 mediated vascular permeability	0.454	0.655	AKT3
R-HSA-9772572	Early SARS-CoV-2 Infection Events	0.454	0.655	NRP1
R-HSA-376176	Signaling by ROBO receptors	0.455	0.655	PSMC3|PPP3CB|NRP1|PSMB6|PSMD13
R-HSA-375276	Peptide ligand-binding receptors	0.461	0.662	TACR1|TRHR
R-HSA-186763	Downstream signal transduction	0.469	0.669	CRK
R-HSA-8941326	RUNX2 regulates bone development	0.469	0.669	ZNF521
R-HSA-901042	Calnexin/calreticulin cycle	0.469	0.669	MAN1B1
R-HSA-9022692	Regulation of MECP2 expression and activity	0.469	0.669	HTT
R-HSA-1445148	Translocation of SLC2A4 (GLUT4) to the plasma membrane	0.47	0.669	TUBB4B|TUBA1C
R-HSA-114452	Activation of BH3-only proteins	0.484	0.678	AKT3
R-HSA-167160	RNA Pol II CTD phosphorylation and interaction with CE during HIV infection	0.484	0.678	CDK7
R-HSA-5362517	Signaling by Retinoic Acid	0.484	0.678	RXRG
R-HSA-6782315	tRNA modification in the nucleus and cytosol	0.484	0.678	TRMT10A
R-HSA-77075	RNA Pol II CTD phosphorylation and interaction with CE	0.484	0.678	CDK7
R-HSA-8953750	Transcriptional Regulation by E2F6	0.484	0.678	CHEK1
R-HSA-8964043	Plasma lipoprotein clearance	0.484	0.678	AP2A1
R-HSA-9682385	FLT3 signaling in disease	0.484	0.678	CBL
R-HSA-9694516	SARS-CoV-2 Infection	0.484	0.678	NRP1|ANO5|MAN1B1|ANO4|ANO3|AKT3
R-HSA-9663891	Selective autophagy	0.488	0.681	TUBB4B|TUBA1C
R-HSA-114604	GPVI-mediated activation cascade	0.498	0.687	PRKCZ
R-HSA-2173788	Downregulation of TGF-beta receptor signaling	0.498	0.687	STUB1
R-HSA-73863	RNA Polymerase I Transcription Termination	0.498	0.687	CDK7
R-HSA-425407	SLC-mediated transmembrane transport	0.501	0.687	SLC7A8|SLC9A8|SLC43A2|SLC35B3
R-HSA-73894	DNA Repair	0.503	0.687	CDK7|PPP5C|NPLOC4|COPS7A|CHEK1|XRCC6
R-HSA-111885	Opioid Signalling	0.505	0.687	PPP3CB|CDK5
R-HSA-3247509	Chromatin modifying enzymes	0.508	0.687	PRMT6|CHD4|KAT7|RCOR1|PRMT5
R-HSA-4839726	Chromatin organization	0.508	0.687	PRMT6|CHD4|KAT7|RCOR1|PRMT5
R-HSA-109704	PI3K Cascade	0.512	0.687	PDE3B
R-HSA-111465	Apoptotic cleavage of cellular proteins	0.512	0.687	PRKCQ
R-HSA-113418	Formation of the Early Elongation Complex	0.512	0.687	CDK7
R-HSA-167158	Formation of the HIV-1 Early Elongation Complex	0.512	0.687	CDK7
R-HSA-389356	CD28 co-stimulation	0.512	0.687	AKT3
R-HSA-442742	CREB1 phosphorylation through NMDA receptor-mediated activation of RAS signaling	0.512	0.687	NEFL
R-HSA-5663084	Diseases of carbohydrate metabolism	0.512	0.687	DCXR
R-HSA-5693571	Nonhomologous End-Joining (NHEJ)	0.512	0.687	XRCC6
R-HSA-72086	mRNA Capping	0.512	0.687	CDK7
R-HSA-76071	RNA Polymerase III Transcription Initiation From Type 3 Promoter	0.512	0.687	BRF2
R-HSA-8875878	MET promotes cell motility	0.512	0.687	CRK
R-HSA-9634815	Transcriptional Regulation by NPAS4	0.512	0.687	CDK5
R-HSA-500792	GPCR ligand binding	0.513	0.687	HTR7|VIPR2|TACR1|TRHR
R-HSA-373076	Class A/1 (Rhodopsin-like receptors)	0.513	0.687	HTR7|TACR1|TRHR
R-HSA-1296071	Potassium Channels	0.514	0.687	KCNN1|KCNA1
R-HSA-1474228	Degradation of the extracellular matrix	0.514	0.687	KLK7|CAPN5
R-HSA-69620	Cell Cycle Checkpoints	0.518	0.691	PSMC3|PSMB6|ORC5|PSMD13|CHEK1
R-HSA-8980692	RHOA GTPase cycle	0.52	0.693	ARHGAP35|ARHGEF25|FLOT1
R-HSA-1483255	PI Metabolism	0.522	0.693	PI4K2A|INPP4A
R-HSA-70326	Glucose metabolism	0.522	0.693	PFKP|PGP
R-HSA-1296072	Voltage gated Potassium channels	0.525	0.693	KCNA1
R-HSA-399719	Trafficking of AMPA receptors	0.525	0.693	AP2A1
R-HSA-399721	Glutamate binding, activation of AMPA receptors and synaptic plasticity	0.525	0.693	AP2A1
R-HSA-6781827	Transcription-Coupled Nucleotide Excision Repair (TC-NER)	0.53	0.697	CDK7|COPS7A
R-HSA-6804756	Regulation of TP53 Activity through Phosphorylation	0.53	0.697	CDK5|CHEK1
R-HSA-5663202	Diseases of signal transduction by growth factor receptors and second messengers	0.532	0.697	CBL|PSMC3|AMER1|CDC37|PSMB6|PSMD13|AKT3|EML4|DCTN1
R-HSA-187687	Signalling to ERKs	0.538	0.697	CRK
R-HSA-3560782	Diseases associated with glycosaminoglycan metabolism	0.538	0.697	EXT2
R-HSA-379724	tRNA Aminoacylation	0.538	0.697	CARS2
R-HSA-383280	Nuclear Receptor transcription pathway	0.538	0.697	RXRG
R-HSA-425397	Transport of vitamins, nucleosides, and related molecules	0.538	0.697	SLC35B3
R-HSA-8866652	Synthesis of active ubiquitin: roles of E1 and E2 enzymes	0.538	0.697	CDC34
R-HSA-9013407	RHOH GTPase cycle	0.538	0.697	NSFL1C
R-HSA-2029480	Fcgamma receptor (FCGR) dependent phagocytosis	0.539	0.697	WASF1|CRK
R-HSA-8876198	RAB GEFs exchange GTP for GDP on RABs	0.539	0.697	MADD|AKT3
R-HSA-446652	Interleukin-1 family signaling	0.54	0.697	PSMC3|PSMB6|PSMD13
R-HSA-5619115	Disorders of transmembrane transporters	0.546	0.704	PSMC3|PSMB6|PSMD13
R-HSA-5654743	Signaling by FGFR4	0.55	0.704	CBL
R-HSA-6804757	Regulation of TP53 Degradation	0.55	0.704	AKT3
R-HSA-6806003	Regulation of TP53 Expression and Degradation	0.55	0.704	AKT3
R-HSA-9694548	Maturation of spike protein	0.55	0.704	MAN1B1
R-HSA-9716542	Signaling by Rho GTPases, Miro GTPases and RHOBTB3	0.558	0.712	HTR7|STMN2|NSFL1C|SLITRK3|ARHGAP35|TUBB4B|CDC37|ARHGEF25|PRKCZ|WASF1|FLOT1|KLC4|TUBA1C
R-HSA-5683057	MAPK family signaling cascades	0.559	0.712	PPP5C|PSMC3|PRKCQ|PSMB6|PSMD13|NEFL
R-HSA-112399	IRS-mediated signalling	0.563	0.713	PDE3B
R-HSA-532668	N-glycan trimming in the ER and Calnexin/Calreticulin cycle	0.563	0.713	MAN1B1
R-HSA-5654741	Signaling by FGFR3	0.563	0.713	CBL
R-HSA-9706574	RHOBTB GTPase Cycle	0.563	0.713	CDC37
R-HSA-390466	Chaperonin-mediated protein folding	0.571	0.722	TUBB4B|TUBA1C
R-HSA-110313	Translesion synthesis by Y family DNA polymerases bypasses lesions on DNA template	0.575	0.723	NPLOC4
R-HSA-1660661	Sphingolipid de novo biosynthesis	0.575	0.723	OSBP
R-HSA-9696270	RND2 GTPase cycle	0.575	0.723	ARHGAP35
R-HSA-167169	HIV Transcription Elongation	0.586	0.727	CDK7
R-HSA-167200	Formation of HIV-1 elongation complex containing HIV-1 Tat	0.586	0.727	CDK7
R-HSA-167246	Tat-mediated elongation of the HIV-1 transcript	0.586	0.727	CDK7
R-HSA-2428928	IRS-related events triggered by IGF1R	0.586	0.727	PDE3B
R-HSA-373080	Class B/2 (Secretin family receptors)	0.586	0.727	VIPR2
R-HSA-418597	G alpha (z) signalling events	0.586	0.727	PRKCQ
R-HSA-73772	RNA Polymerase I Promoter Escape	0.586	0.727	CDK7
R-HSA-9696264	RND3 GTPase cycle	0.586	0.727	ARHGAP35
R-HSA-5696399	Global Genome Nucleotide Excision Repair (GG-NER)	0.586	0.727	CDK7|COPS7A
R-HSA-9609646	HCMV Infection	0.594	0.735	TUBB4B|TUBA1C
R-HSA-1793185	Chondroitin sulfate/dermatan sulfate metabolism	0.597	0.735	CSGALNACT1
R-HSA-2428924	IGF1R signaling cascade	0.597	0.735	PDE3B
R-HSA-5663213	RHO GTPases Activate WASPs and WAVEs	0.597	0.735	WASF1
R-HSA-1500931	Cell-Cell communication	0.601	0.738	CLDN1|CADM3
R-HSA-195258	RHO GTPase Effectors	0.606	0.738	TUBB4B|PRKCZ|WASF1|KLC4|TUBA1C
R-HSA-167152	Formation of HIV elongation complex in the absence of HIV Tat	0.608	0.738	CDK7
R-HSA-2404192	Signaling by Type 1 Insulin-like Growth Factor 1 Receptor (IGF1R)	0.608	0.738	PDE3B
R-HSA-5654736	Signaling by FGFR1	0.608	0.738	CBL
R-HSA-69231	Cyclin D associated events in G1	0.608	0.738	CDK7
R-HSA-69236	G1 Phase	0.608	0.738	CDK7
R-HSA-76046	RNA Polymerase III Transcription Initiation	0.608	0.738	BRF2
R-HSA-381119	Unfolded Protein Response (UPR)	0.609	0.738	ACADVL|DCTN1
R-HSA-5693565	Recruitment and ATM-mediated phosphorylation of repair and signaling proteins at DNA double strand breaks	0.619	0.745	PPP5C
R-HSA-5696394	DNA Damage Recognition in GG-NER	0.619	0.745	COPS7A
R-HSA-74751	Insulin receptor signalling cascade	0.619	0.745	PDE3B
R-HSA-75153	Apoptotic execution phase	0.619	0.745	PRKCQ
R-HSA-9748784	Drug ADME	0.619	0.745	IMPDH1
R-HSA-2500257	Resolution of Sister Chromatid Cohesion	0.623	0.748	TUBB4B|TUBA1C
R-HSA-5675221	Negative regulation of MAPK pathway	0.629	0.754	PPP5C
R-HSA-5693606	DNA Double Strand Break Response	0.629	0.754	PPP5C
R-HSA-194315	Signaling by Rho GTPases	0.637	0.757	STMN2|NSFL1C|SLITRK3|ARHGAP35|TUBB4B|CDC37|ARHGEF25|PRKCZ|WASF1|FLOT1|KLC4|TUBA1C
R-HSA-5368286	Mitochondrial translation initiation	0.637	0.757	MRPL37|MRPL58
R-HSA-5389840	Mitochondrial translation elongation	0.637	0.757	MRPL37|MRPL58
R-HSA-5419276	Mitochondrial translation termination	0.637	0.757	MRPL37|MRPL58
R-HSA-72306	tRNA processing	0.637	0.757	ELAC2|TRMT10A
R-HSA-5685942	HDR through Homologous Recombination (HRR)	0.64	0.757	CHEK1
R-HSA-977225	Amyloid fiber formation	0.64	0.757	TSPAN33
R-HSA-936837	Ion transport by P-type ATPases	0.649	0.764	ATP11C
R-HSA-212165	Epigenetic regulation of gene expression	0.651	0.764	CDK7|CHD4
R-HSA-167161	HIV Transcription Initiation	0.659	0.764	CDK7
R-HSA-167162	RNA Polymerase II HIV Promoter Escape	0.659	0.764	CDK7
R-HSA-186797	Signaling by PDGF	0.659	0.764	CRK
R-HSA-5696395	Formation of Incision Complex in GG-NER	0.659	0.764	CDK7
R-HSA-73776	RNA Polymerase II Promoter Escape	0.659	0.764	CDK7
R-HSA-73779	RNA Polymerase II Transcription Pre-Initiation And Promoter Opening	0.659	0.764	CDK7
R-HSA-73893	DNA Damage Bypass	0.659	0.764	NPLOC4
R-HSA-74158	RNA Polymerase III Transcription	0.659	0.764	BRF2
R-HSA-749476	RNA Polymerase III Abortive And Retractive Initiation	0.659	0.764	BRF2
R-HSA-75953	RNA Polymerase II Transcription Initiation	0.659	0.764	CDK7
R-HSA-76042	RNA Polymerase II Transcription Initiation And Promoter Clearance	0.659	0.764	CDK7
R-HSA-9010553	Regulation of expression of SLITs and ROBOs	0.66	0.764	PSMC3|PSMB6|PSMD13
R-HSA-174824	Plasma lipoprotein assembly, remodeling, and clearance	0.668	0.773	AP2A1
R-HSA-9012999	RHO GTPase cycle	0.67	0.774	STMN2|NSFL1C|SLITRK3|ARHGAP35|CDC37|ARHGEF25|WASF1|FLOT1
R-HSA-5368287	Mitochondrial translation	0.677	0.776	MRPL37|MRPL58
R-HSA-112310	Neurotransmitter release cycle	0.677	0.776	RIMS1
R-HSA-388841	Costimulation by the CD28 family	0.677	0.776	AKT3
R-HSA-72695	Formation of the ternary complex, and subsequently, the 43S complex	0.677	0.776	EIF3B
R-HSA-9013405	RHOD GTPase cycle	0.677	0.776	ARHGAP35
R-HSA-9013149	RAC1 GTPase cycle	0.686	0.785	ARHGAP35|ARHGEF25|WASF1
R-HSA-109606	Intrinsic Pathway for Apoptosis	0.695	0.791	AKT3
R-HSA-977443	GABA receptor activation	0.695	0.791	GABRA5
R-HSA-5663220	RHO GTPases Activate Formins	0.695	0.791	TUBB4B|TUBA1C
R-HSA-8939211	ESR-mediated signaling	0.696	0.791	PPP5C|PRKCZ|AKT3
R-HSA-9006931	Signaling by Nuclear Receptors	0.701	0.796	PPP5C|RXRG|PRKCZ|AKT3
R-HSA-69473	G2/M DNA damage checkpoint	0.703	0.797	CHEK1
R-HSA-8957322	Metabolism of steroids	0.707	0.799	OSBP|SRD5A3
R-HSA-429914	Deadenylation-dependent mRNA decay	0.711	0.799	NT5C3B
R-HSA-72649	Translation initiation complex formation	0.711	0.799	EIF3B
R-HSA-72662	Activation of the mRNA upon binding of the cap-binding complex and eIFs, and subsequent binding to 43S	0.711	0.799	EIF3B
R-HSA-8986944	Transcriptional Regulation by MECP2	0.711	0.799	HTT
R-HSA-9694635	Translation of Structural Proteins	0.711	0.799	MAN1B1
R-HSA-9007101	Rab regulation of trafficking	0.718	0.803	MADD|AKT3
R-HSA-5693607	Processing of DNA double-strand break ends	0.719	0.803	CHEK1
R-HSA-72702	Ribosomal scanning and start codon recognition	0.719	0.803	EIF3B
R-HSA-112382	Formation of RNA Pol II elongation complex	0.727	0.803	CDK7
R-HSA-427413	NoRC negatively regulates rRNA expression	0.727	0.803	CDK7
R-HSA-5173105	O-linked glycosylation	0.727	0.803	POMGNT2
R-HSA-72165	mRNA Splicing - Minor Pathway	0.727	0.803	SNRNP48
R-HSA-75955	RNA Polymerase II Transcription Elongation	0.727	0.803	CDK7
R-HSA-8873719	RAB geranylgeranylation	0.727	0.803	RAB3D
R-HSA-9013406	RHOQ GTPase cycle	0.727	0.803	ARHGAP35
R-HSA-9013409	RHOJ GTPase cycle	0.727	0.803	ARHGAP35
R-HSA-157118	Signaling by NOTCH	0.729	0.804	PSMC3|PSMB6|PSMD13
R-HSA-5696398	Nucleotide Excision Repair	0.729	0.804	CDK7|COPS7A
R-HSA-5250913	Positive epigenetic regulation of rRNA expression	0.734	0.805	CHD4
R-HSA-6790901	rRNA modification in the nucleus and cytosol	0.734	0.805	UTP14A
R-HSA-9614085	FOXO-mediated transcription	0.734	0.805	AKT3
R-HSA-6784531	tRNA processing in the nucleus	0.741	0.812	ELAC2
R-HSA-1268020	Mitochondrial protein import	0.749	0.816	PITRM1
R-HSA-1834949	Cytosolic sensors of pathogen-associated DNA	0.749	0.816	XRCC6
R-HSA-5250941	Negative epigenetic regulation of rRNA expression	0.749	0.816	CDK7
R-HSA-8978868	Fatty acid metabolism	0.755	0.822	MCAT|ACADVL
R-HSA-156580	Phase II - Conjugation of compounds	0.755	0.822	SLC35B3
R-HSA-72766	Translation	0.761	0.827	APEH|MRPL37|CARS2|MRPL58|EIF3B
R-HSA-418346	Platelet homeostasis	0.769	0.831	LRP8
R-HSA-6782210	Gap-filling DNA repair synthesis and ligation in TC-NER	0.769	0.831	CDK7
R-HSA-74752	Signaling by Insulin receptor	0.769	0.831	PDE3B
R-HSA-167172	Transcription of the HIV genome	0.775	0.835	CDK7
R-HSA-5654738	Signaling by FGFR2	0.775	0.835	CBL
R-HSA-6782135	Dual incision in TC-NER	0.781	0.841	CDK7
R-HSA-9658195	Leishmania infection	0.784	0.842	WASF1|CRK
R-HSA-1632852	Macroautophagy	0.788	0.846	TUBB4B|TUBA1C
R-HSA-204005	COPII-mediated vesicle transport	0.793	0.847	GOLGA2
R-HSA-8852135	Protein ubiquitination	0.793	0.847	CDC34
R-HSA-9013408	RHOG GTPase cycle	0.793	0.847	ARHGAP35
R-HSA-73887	Death Receptor Signalling	0.797	0.85	MADD|STUB1
R-HSA-428157	Sphingolipid metabolism	0.799	0.851	OSBP
R-HSA-9013148	CDC42 GTPase cycle	0.809	0.86	ARHGAP35|ARHGEF25
R-HSA-190236	Signaling by FGFR	0.809	0.86	CBL
R-HSA-211000	Gene Silencing by RNA	0.825	0.874	ELAC2
R-HSA-5693567	HDR through Homologous Recombination (HRR) or Single Strand Annealing (SSA)	0.825	0.874	CHEK1
R-HSA-76002	Platelet activation, signaling and aggregation	0.828	0.875	PRKCQ|PRKCZ|CRK
R-HSA-162587	HIV Life Cycle	0.828	0.875	CDK7|XRCC6
R-HSA-2219528	PI3K/AKT Signaling in Cancer	0.83	0.875	AKT3
R-HSA-674695	RNA Polymerase II Pre-transcription Events	0.834	0.878	CDK7
R-HSA-6807505	RNA polymerase II transcribes snRNA genes	0.834	0.878	CDK7
R-HSA-9609507	Protein localization	0.836	0.878	PITRM1|ABCD2
R-HSA-381426	Regulation of Insulin-like Growth Factor (IGF) transport and uptake by Insulin-like Growth Factor Binding Proteins (IGFBPs)	0.839	0.878	PAPPA
R-HSA-72764	Eukaryotic Translation Termination	0.839	0.878	APEH
R-HSA-9612973	Autophagy	0.839	0.878	TUBB4B|TUBA1C
R-HSA-5693538	Homology Directed Repair	0.843	0.879	CHEK1
R-HSA-9013404	RAC2 GTPase cycle	0.843	0.879	ARHGAP35
R-HSA-72172	mRNA Splicing	0.843	0.879	SNRNP48|PQBP1|PRPF4
R-HSA-1592230	Mitochondrial biogenesis	0.847	0.882	DNAJC11
R-HSA-449147	Signaling by Interleukins	0.851	0.884	CBL|PSMC3|PSMB6|PSMD13|CRK
R-HSA-202733	Cell surface interactions at the vascular wall	0.856	0.888	SLC7A8
R-HSA-199418	Negative regulation of the PI3K/AKT network	0.86	0.891	AKT3
R-HSA-3214847	HATs acetylate histones	0.864	0.892	KAT7
R-HSA-68875	Mitotic Prophase	0.864	0.892	GOLGA2
R-HSA-72689	Formation of a pool of free 40S subunits	0.874	0.902	EIF3B
R-HSA-71291	Metabolism of amino acids and derivatives	0.887	0.913	PSMC3|PSMB6|ACAD8|PSMD13
R-HSA-196849	Metabolism of water-soluble vitamins and cofactors	0.888	0.913	NAXE
R-HSA-168164	Toll Like Receptor 3 (TLR3) Cascade	0.891	0.915	SARM1
R-HSA-418594	G alpha (i) signalling events	0.894	0.915	PPP3CB|CDK5
R-HSA-156827	L13a-mediated translational silencing of Ceruloplasmin expression	0.894	0.915	EIF3B
R-HSA-556833	Metabolism of lipids	0.894	0.915	PEMT|PCYT1B|OSBP|MCAT|SRD5A3|ACADVL|PI4K2A|INPP4A|GPCPD1
R-HSA-166166	MyD88-independent TLR4 cascade	0.897	0.915	SARM1
R-HSA-937061	TRIF(TICAM1)-mediated TLR4 signaling	0.897	0.915	SARM1
R-HSA-72706	GTP hydrolysis and joining of the 60S ribosomal subunit	0.9	0.917	EIF3B
R-HSA-1474244	Extracellular matrix organization	0.903	0.919	KLK7|CAPN5
R-HSA-72613	Eukaryotic Translation Initiation	0.913	0.926	EIF3B
R-HSA-72737	Cap-dependent Translation Initiation	0.913	0.926	EIF3B
R-HSA-211859	Biological oxidations	0.92	0.932	SLC35B3
R-HSA-72312	rRNA processing	0.928	0.938	ELAC2|UTP14A
R-HSA-72203	Processing of Capped Intron-Containing Pre-mRNA	0.928	0.938	SNRNP48|PQBP1|PRPF4
R-HSA-166016	Toll Like Receptor 4 (TLR4) Cascade	0.932	0.941	SARM1
R-HSA-72163	mRNA Splicing - Major Pathway	0.938	0.946	PQBP1|PRPF4
R-HSA-162599	Late Phase of HIV Life Cycle	0.947	0.954	CDK7
R-HSA-168898	Toll-like Receptor Cascades	0.953	0.958	SARM1
R-HSA-1280215	Cytokine Signaling in Immune system	0.968	0.972	CBL|PSMC3|PSMB6|PSMD13|AKT3|CRK
R-HSA-6791226	Major pathway of rRNA processing in the nucleolus and cytosol	0.978	0.981	UTP14A
R-HSA-9705683	SARS-CoV-2-host interactions	0.981	0.982	AKT3
R-HSA-8868773	rRNA processing in the nucleus and cytosol	0.983	0.983	UTP14A

## Sheet: (H) DO
ID	Label	P-value	P-value (Adjusted)	Symbols
DOID:2490	congenital nervous system abnormality	0.000453	0.209	EFNA5|PQBP1|TUBB|EML1|CDK5|TRIM36|PIGN|CHEK1|TUBA1C
DOID:0112241	multiple benign circumferential skin creases on limbs	0.000771	0.209	MAPRE2|TUBB
DOID:0050581	brachydactyly	0.0073	0.829	CDK7|NOG
DOID:0090131	complex cortical dysplasia with other brain malformations	0.00755	0.829	TUBB|TUBB4B|TUBG1
DOID:0060668	anencephaly	0.0107	0.829	EFNA5|TRIM36
DOID:8456	choline deficiency disease	0.0107	0.829	PEMT|CDKN3
DOID:0090132	complex cortical dysplasia with other brain malformations 7	0.0148	0.829	TUBB|TUBB4B
DOID:90	degenerative disc disease	0.0148	0.829	PAPPA|CRK
DOID:0060260	ptosis	0.0193	0.829	TUBB|TUBB4B
DOID:0080007	bone deterioration disease	0.0193	0.829	PAPPA|CRK
DOID:13934	facial paralysis	0.0193	0.829	TUBB|TUBB4B
DOID:0080015	physical disorder	0.0245	0.829	EFNA5|PQBP1|TUBB|EML1|CDK5|TRIM36|NOG|PIGN|CHEK1|TUBA1C
DOID:1756	facial nerve disease	0.03	0.829	TUBB|TUBB4B
DOID:2378	relapsing-remitting multiple sclerosis	0.03	0.829	NOG|NEFL
DOID:0050570	congenital disorder of glycosylation type I	0.0311	0.829	MPI|SRD5A3|DPM2
DOID:0050997	cerebellar ataxia, mental retardation and dysequlibrium syndrome	0.036	0.829	TUBB|TUBB4B
DOID:0050328	congenital hypothyroidism	0.0424	0.829	TRHR|NEFL
DOID:5158	pleural cancer	0.0497	0.829	ACTR1A|FXR2|XRCC6
DOID:7474	malignant pleural mesothelioma	0.0497	0.829	ACTR1A|FXR2|XRCC6
DOID:0050433	fatal familial insomnia	0.055	0.829	NEFL
DOID:0050587	trichotillomania	0.055	0.829	SLITRK1
DOID:0050826	tricuspid valve disease	0.055	0.829	ZFPM2
DOID:0070198	Miyoshi muscular dystrophy	0.055	0.829	ANO5
DOID:0080503	multiple congenital anomalies-hypotonia-seizures syndrome	0.055	0.829	PIGN
DOID:0080688	mosaic variegated aneuploidy syndrome	0.055	0.829	TRIP13
DOID:0080821	exercise-induced bronchoconstriction	0.055	0.829	TACR1
DOID:0090138	complex cortical dysplasia with other brain malformations 4	0.055	0.829	TUBG1
DOID:0110284	autosomal recessive limb-girdle muscular dystrophy type 2L	0.055	0.829	ANO5
DOID:0110965	brachydactyly type A2	0.055	0.829	CDK7
DOID:0111199	distal hereditary motor neuronopathy type 7	0.055	0.829	DCTN1
DOID:11200	T cell deficiency	0.055	0.829	UNC119
DOID:11665	Patau syndrome	0.055	0.829	PAPPA
DOID:3965	Merkel cell carcinoma	0.055	0.829	SPA17
DOID:4166	syphilis	0.055	0.829	NEFL
DOID:9220	central sleep apnea	0.055	0.829	TACR1
DOID:9277	primary cerebellar degeneration	0.055	0.829	PITRM1
DOID:9834	hyperopia	0.0639	0.883	CBL|NOG
DOID:0080010	bone structure disease	0.0798	0.883	PAPPA|CRK
DOID:0050593	primary congenital glaucoma	0.0813	0.883	CDK7
DOID:0050794	multiple synostoses syndrome	0.0813	0.883	NOG
DOID:0080171	esophageal atresia/tracheoesophageal fistula	0.0813	0.883	NOG
DOID:0111169	subcortical band heterotopia	0.0813	0.883	EML1
DOID:10937	impulse control disorder	0.0813	0.883	SLITRK1
DOID:11589	Riley-Day syndrome	0.0813	0.883	STMN2
DOID:206	hereditary multiple exostoses	0.0813	0.883	EXT2
DOID:227	ankylosis	0.0813	0.883	NOG
DOID:4674	androgen insensitivity syndrome	0.0813	0.883	KAT7
DOID:6262	follicular dendritic cell sarcoma	0.0813	0.883	CLDN1
DOID:668	myositis ossificans	0.0813	0.883	NOG
DOID:7849	dendritic cell sarcoma	0.0813	0.883	CLDN1
DOID:3146	lipid metabolism disorder	0.0875	0.893	RXRG|PAPPA|ACADVL|PPP1R17|PIGN
DOID:0050453	lissencephaly	0.0969	0.893	CDK5|TUBA1C
DOID:10481	diaphragm disease	0.0969	0.893	CBL|ZFPM2
DOID:3827	congenital diaphragmatic hernia	0.0969	0.893	CBL|ZFPM2
DOID:4254	osteosclerosis	0.0969	0.893	AMER1|CLCN5
DOID:5212	congenital disorder of glycosylation	0.0993	0.893	MPI|SRD5A3|DPM2

## Sheet: (I) Pathway Commons
ID	Label	P-value	P-value (Adjusted)	Symbols
541	EPHA forward signaling	0.000285	0.362	CBL|EFNA5|CDK5|CRK
206	Axon guidance mediated by semaphorins	0.000858	0.362	NRP1|CDK5|SEMA3A
301	CRMPs in Sema3A signaling	0.000858	0.362	NRP1|CDK5|SEMA3A
1430	Post-chaperonin tubulin folding pathway	0.000858	0.362	TBCB|TUBB4B|TUBA1C
1618	Retinoid metabolism and transport	0.00148	0.362	LRP12|LRP8|BCO2
1783	Stimuli-sensing channels	0.00151	0.362	ANO5|ANO4|ANO3|CLCN5|TSC22D3
875	Huntington disease	0.00159	0.362	AP2A1|TUBB|CAPN5|TUBB4B|GRIK4|HTT|AKT3|DCTN1
291	CHL1 interactions	0.0017	0.362	NRP1|CNTN6
1552	Recruitment of NuMA to mitotic centrosomes	0.0017	0.362	TUBGCP2|TUBG1
1553	Recruitment of mitotic centrosome proteins and complexes	0.00194	0.362	ACTR1A|TUBB|TUBB4B|TUBGCP2|DCTN1|TUBG1
1902	Thyrotropin-releasing hormone receptor signaling pathway	0.0026	0.362	PRKCQ|PRKCZ|TRHR|PLCD4
861	Histamine H1 receptor mediated signaling pathway	0.00292	0.362	PRKCQ|PRKCZ|PLCD4
854	Heterotrimeric GPCR signaling pathway (through glutamate, G alpha q and PLC beta) ( GPCR GroupI metabotropic glutamate receptor signaling pathway )	0.00348	0.362	PRKCQ|PRKCZ
1651	SEMA3A-Plexin repulsion signaling by inhibiting Integrin adhesion	0.00348	0.362	NRP1|SEMA3A
2	5HT2 type receptor mediated signaling pathway	0.00356	0.362	PRKCQ|PRKCZ|PLCD4
1100	Loss of Nlp from mitotic centrosomes	0.00601	0.414	ACTR1A|TUBB|TUBB4B|DCTN1|TUBG1
1101	Loss of proteins required for interphase microtubule organization from the centrosome	0.00601	0.414	ACTR1A|TUBB|TUBB4B|DCTN1|TUBG1
512	Downregulation of ERBB2:ERBB3 signaling	0.00608	0.414	AKT3|USP8
1811	Synthesis of PIPs at the early endosome membrane	0.00608	0.414	PI4K2A|INPP4A
64	AURKA Activation by TPX2	0.00661	0.414	ACTR1A|TUBB|TUBB4B|DCTN1|TUBG1
1329	Oxytocin receptor mediated signaling pathway	0.00704	0.414	PRKCQ|PRKCZ|PLCD4
1601	Regulation of signaling by CBL	0.00771	0.414	CBL|CRK
1821	Synthesis of glycosylphosphatidylinositol (GPI)	0.00771	0.414	DPM2|PIGN
1558	Reelin signaling pathway	0.00817	0.414	CBL|CDK5|LRP8
536	EGFR downregulation	0.00942	0.414	CBL|AP2A1|EPS15L1
400	Constitutive Signaling by EGFRvIII	0.00958	0.414	CBL|CDC37
685	Fructose and mannose metabolism	0.00958	0.414	MPI|PFKP
1580	Regulation of TP53 Activity through Methylation	0.00958	0.414	TTC5|PRMT5
1684	Sema3A PAK dependent Axon repulsion	0.00958	0.414	NRP1|SEMA3A
1982	Ubiquitin Mediated Degradation of Phosphorylated Cdc25A	0.0102	0.414	PSMC3|PSMB6|PSMD13|CHEK1
543	EPHA2 forward signaling	0.0117	0.414	CBL|ARHGAP35
804	Glycosylphosphatidylinositol(GPI)-anchor biosynthesis	0.0117	0.414	DPM2|PIGN
1807	Synthesis of PC	0.0117	0.414	PEMT|PCYT1B
609	FCERI mediated NF-kB activation	0.0131	0.414	PSMC3|PRKCQ|CDC34|PSMB6|PSMD13
2171	untitled	0.0137	0.414	ECEL1|PRKCQ|PRKCZ|AKT3
438	D-myo-inositol (1,4,5)-trisphosphate biosynthesis	0.014	0.414	PI4K2A|PLCD4
678	Formation of tubulin folding intermediates by CCT/TriC	0.014	0.414	TUBB4B|TUBA1C
971	Inactivation, recovery and regulation of the phototransduction cascade	0.014	0.414	PPEF1|PRKCQ
289	CDT1 association with the CDC6:ORC:origin complex	0.015	0.414	PSMC3|PSMB6|ORC5|PSMD13
2123	p53 pathway	0.015	0.414	HUWE1|TTC5|CHEK1|PRMT5
516	Downstream TCR signaling	0.0176	0.414	PSMC3|PRKCQ|CDC34|PSMB6|PSMD13
472	Degradation of DVL	0.0179	0.414	HECW1|PSMC3|PSMB6|PSMD13
1572	Regulation of PLK1 Activity at G2/M Transition	0.0189	0.414	ACTR1A|TUBB|TUBB4B|DCTN1|TUBG1
142	Amino acid transport across the plasma membrane	0.0195	0.414	SLC7A8|SLC43A2
401	Constitutive Signaling by Ligand-Responsive EGFR Cancer Variants	0.0195	0.414	CBL|CDC37
828	HS-GAG biosynthesis	0.0195	0.414	EXT2|HS3ST1
1368	PTK6 Regulates RHO GTPases, RAS GTPase and MAP kinases	0.0195	0.414	ARHGAP35|CRK
1578	Regulation of TP53 Activity through Acetylation	0.0195	0.414	CHD4|AKT3
1701	Signaling by ERBB2	0.0195	0.414	STUB1|CDC37
1755	SnoN degradation signaling ( TGF-beta_super_family_signaling_pathway(canonical) )	0.0216	0.414	PSMC3|PSMB6|PSMD13
540	EPH-ephrin mediated repulsion of cells	0.0263	0.414	EFNA5|AP2A1|CLTCL1
415	Cross-presentation of soluble exogenous antigens (endosomes)	0.0288	0.414	PSMC3|PSMB6|PSMD13
77	Activation of ATR in response to replication stress	0.0296	0.414	ORC5|CHEK1
151	Anchoring of the basal body to the plasma membrane	0.0296	0.414	ACTR1A|TUBB|TUBB4B|DCTN1|TUBG1
1840	TGF beta receptor I degradation signaling ( TGF-beta_super_family_signaling_pathway(canonical) )	0.0315	0.414	PSMC3|PSMB6|PSMD13
443	DARPP-32 events	0.0335	0.414	PPP3CB|CDK5
906	IGF1 pathway	0.0335	0.414	PRKCZ|CRK
1236	Nectin adhesion pathway	0.0335	0.414	CLDN1|CRK
521	Drosophila Toll-like receptor signaling ( Drosophila Toll-like receptor signaling )	0.0352	0.414	CDK7|PSMC3|NLK|PRKCQ|CDK5|PSMB6|PRKCZ|PSMD13|AKT3
1310	Orc1 removal from chromatin	0.0352	0.414	PSMC3|PSMB6|ORC5|PSMD13
1285	Noncanonical Wnt signaling pathway	0.0376	0.414	NLK|PRKCZ
1436	Prefoldin mediated transfer of substrate to CCT/TriC	0.0376	0.414	TUBB4B|TUBA1C
1508	RMTs methylate histone arginines	0.0376	0.414	PRMT6|PRMT5
476	Degradation of beta-catenin by the destruction complex	0.0376	0.414	PSMC3|AMER1|PSMB6|PSMD13
635	Factors involved in megakaryocyte development and platelet production	0.0376	0.414	CDK5|ZFPM2|EHD1|RCOR1
293	CLEC7A (Dectin-1) signaling	0.0401	0.414	PSMC3|CDC34|PSMB6|PSMD13
935	IL2	0.0401	0.414	CBL|PRKCZ|EIF3B|CRK
135	Alzheimer disease-amyloid secretase pathway	0.0404	0.414	PRKCQ|PRKCZ|KLC4
286	CDK-mediated phosphorylation and removal of Cdc6	0.0404	0.414	PSMC3|PSMB6|PSMD13
708	G2/M Checkpoints	0.0404	0.414	PSMC3|PSMB6|PSMD13
1293	Notch signaling pathway	0.0404	0.414	CBL|MARK2|CNTN6
1585	Regulation of activated PAK-2p34 by proteasome mediated degradation	0.0404	0.414	PSMC3|PSMB6|PSMD13
1841	TGF beta receptor complex degradation signaling ( TGF-beta_super_family_signaling_pathway(canonical) )	0.0404	0.414	PSMC3|PSMB6|PSMD13
1616	Retinoic acid receptors-mediated signaling	0.042	0.414	CDK7|RXRG
1998	VEGFR1 specific signals	0.042	0.414	CBL|NRP1
203	Autodegradation of the E3 ubiquitin ligase COP1	0.0437	0.414	PSMC3|PSMB6|PSMD13
983	Insulin Pathway	0.0437	0.414	CBL|PRKCZ|CRK
1597	Regulation of ornithine decarboxylase (ODC)	0.0437	0.414	PSMC3|PSMB6|PSMD13
1984	Ubiquitin-dependent degradation of Cyclin D1	0.0437	0.414	PSMC3|PSMB6|PSMD13
2020	Vif-mediated degradation of APOBEC3G	0.0437	0.414	PSMC3|PSMB6|PSMD13
2033	Vpu mediated degradation of CD4	0.0437	0.414	PSMC3|PSMB6|PSMD13
816	HDACs deacetylate histones	0.0466	0.414	CHD4|RCOR1
1813	Synthesis of PIPs at the plasma membrane	0.0466	0.414	PI4K2A|INPP4A
1854	TNFR2 non-canonical NF-kB pathway	0.0471	0.414	PSMC3|PSMB6|PSMD13
63	AUF1 (hnRNP D0) binds and destabilizes mRNA	0.0506	0.414	PSMC3|PSMB6|PSMD13
1650	SCF-beta-TrCP mediated degradation of Emi1	0.0506	0.414	PSMC3|PSMB6|PSMD13
1207	N-Glycan biosynthesis	0.0514	0.414	DPM2|MAN1B1
471	Degradation of AXIN	0.0543	0.414	PSMC3|PSMB6|PSMD13
858	Hh mutants that don't undergo autocatalytic processing are degraded by ERAD	0.0582	0.414	PSMC3|PSMB6|PSMD13
1219	NIK-->noncanonical NF-kB signaling	0.0582	0.414	PSMC3|PSMB6|PSMD13
1275	Nicotinic acetylcholine receptor signaling pathway	0.0618	0.414	ACTR1A|CHRNB2
1362	PLK1 signaling events	0.0618	0.414	GOLGA2|TUBG1
457	Dectin-1 mediated noncanonical NF-kB signaling	0.0622	0.414	PSMC3|PSMB6|PSMD13
838	Hedgehog ligand biogenesis	0.0622	0.414	PSMC3|PSMB6|PSMD13
1894	The role of GTSE1 in G2/M progression after G2 checkpoint	0.0622	0.414	PSMC3|PSMB6|PSMD13
473	Degradation of GLI1 by the proteasome	0.0663	0.417	PSMC3|PSMB6|PSMD13
1827	T cell activation	0.0663	0.417	PPP3CB|PRKCQ|AKT3
1118	MHC class II antigen presentation	0.0671	0.421	ACTR1A|AP2A1|KLC4|DCTN1
1097	Lissencephaly gene (LIS1) in neuronal migration and development	0.0673	0.421	CDK5|LRP8
195	Asymmetric localization of PCP proteins	0.0705	0.431	PSMC3|PSMB6|PSMD13
549	ER-Phagosome pathway	0.0705	0.431	PSMC3|PSMB6|PSMD13
715	GLI3 is processed to GLI3R by the proteasome	0.0705	0.431	PSMC3|PSMB6|PSMD13
982	Inositol phosphate metabolism ( Inositol phosphate metabolism )	0.0731	0.431	PLCD4|INPP4A
474	Degradation of GLI2 by the proteasome	0.0749	0.431	PSMC3|PSMB6|PSMD13
1468	Purine nucleotides and Nucleosides metabolism ( Purine nucleotides and Nucleosides metabolism )	0.0749	0.431	IMPDH1|ENTPD3|PDE3B
1649	SCF(Skp2)-mediated degradation of p27/p21	0.0749	0.431	PSMC3|PSMB6|PSMD13
1732	Signaling events mediated by focal adhesion kinase	0.0749	0.431	MAPK8IP3|ARHGAP35|CRK
544	EPHB forward signaling	0.079	0.433	EFNA5|CRK
1576	Regulation of RhoA activity	0.079	0.433	ARHGAP35|ARHGEF25
1849	TNF receptor signaling pathway	0.079	0.433	MADD|PRKCZ
55	APC/C:Cdc20 mediated degradation of Securin	0.0841	0.433	PSMC3|PSMB6|PSMD13
202	Autodegradation of Cdh1 by Cdh1:APC/C	0.0841	0.433	PSMC3|PSMB6|PSMD13
1196	Muscarinic acetylcholine receptor 1 and 3 signaling pathway	0.0852	0.433	PRKCQ|PRKCZ
84	Activation of NF-kappaB in B cells	0.0889	0.433	PSMC3|PSMB6|PSMD13
1574	Regulation of RAS by GAPs	0.0889	0.433	PSMC3|PSMB6|PSMD13
42	AKT(PKB)-Bad signaling ( EPO signaling pathway(JAK2 STAT1 STAT3 STAT5) )	0.0909	0.433	CDK7|NLK|PRKCQ|CDK5|PRKCZ|AKT3
43	AKT(PKB)-Bad signaling ( IL-7 signaling(JAK1 JAK3 STAT5) )	0.0909	0.433	CDK7|NLK|PRKCQ|CDK5|PRKCZ|AKT3
477	Degradation of the extracellular matrix	0.0916	0.433	KLK7|CAPN5
587	ErbB2/ErbB3 signaling events	0.0916	0.433	PPP3CB|USP8
1839	TCR signaling in naïve CD8+ T cells	0.0916	0.433	CBL|PRKCQ
57	APC/C:Cdh1 mediated degradation of Cdc20 and other APC/C:Cdh1 targeted proteins in late mitosis/early G1	0.0938	0.433	PSMC3|PSMB6|PSMD13
719	GPVI-mediated activation cascade	0.0981	0.433	PRKCZ|AKT3
1017	Internalization of ErbB1	0.0981	0.433	CBL|USP8
1067	LKB1 signaling events	0.0981	0.433	CDC37|MARK2
336	Cdc20:Phospho-APC/C mediated degradation of Cyclin A	0.0989	0.433	PSMC3|PSMB6|PSMD13

## Sheet: (J) MESH
ID	Label	P-value	P-value (Adjusted)	Symbols
D055495	Neurogenesis	0.0103	0.997	HTR7|VIPR2|STMN2|TACR1|EFNA5|TUBB|LRP12|NLK|NRP1|CLTCL1|CDK5|ARHGAP35|GABRA5|GRIK4|LRP8|RETREG3|HTT|WASF1|AKT3|CNTN6|TRHR|PLCD4|CHRNB2
D004276	DNA, Satellite	0.0123	0.997	TBCB|IMPDH1|HUWE1|ORC5|CLCN5|HTT|PXDNL|PDE3B
D001947	Breeding	0.0151	0.997	PPP5C|CHEK1
D005807	Genes, Overlapping	0.0155	0.997	HECW1|VIPR2|PRUNE2|IMPDH1|DDX56|GPR22|TSPAN33|PAPPA|CDK5|CCM2|FXR2|ORC5|ACADVL|SEMA3A|EIF3B|UBE3C
D057900	Transcytosis	0.0228	0.997	AP2A1|HTT|FLOT1
D001370	Axonal Transport	0.0277	0.997	MADD|MAPK8IP3|CDK5|HTT|NEFL|DCTN1
D003588	Cytopathogenic Effect, Viral	0.0279	0.997	PSMC3|PRKCQ|MAN1B1|PSMB6|B3GALT5|PRKCZ|PSMD13|AKT3
D007814	Larva	0.0307	0.997	MAPK8IP3|HUWE1|CC2D1B|HTT|USP8|DCTN1
D007536	Isomerism	0.034	0.997	HTR7|MPI|CHD4|NRP1|CDK5|TUBB4B|LRP8|HTT|WASF1|CRK|DCTN1
D000916	Antibody Diversity	0.0345	0.997	PSMC3|PSMB6|PSMD13|XRCC6
D016341	Genes, vif	0.0345	0.997	PSMC3|PSMB6|PSMD13|CRK
D048788	Growth and Development	0.0355	0.997	ANO5|ANO4|ANO3
D017097	Electric Impedance	0.0439	0.997	CLDN1|CBL|TUBB|ARHGAP35|FLII|NOG|PRKCZ|TUBG1
D003360	Cosmids	0.0476	0.997	PPP5C|CBL|TACR1|EFNA5|SCYL1|RXRG|CRYBB1|TSPAN31|TUBB|APEH|FLII|TUBB4B|MARK2|CLCN5|NEFL|TUBG1
D019065	Virus Assembly	0.0504	0.997	DDX56|AP2A1|PSMC3|TUBB|CDK5|TUBB4B|PSMB6|PRKCZ|PI4K2A|PSMD13|XRCC6|TUBA1C|TUBG1
D003641	Deamination	0.0514	0.997	PSMC3|TUBB4B|PSMB6|PSMD13
D003602	Cytotoxicity, Immunologic	0.0563	0.997	SPA17|CBL|TACR1|NPLOC4|TUBB|PAPPA|NRP1|HUWE1|TRIM36|TUBB4B|FBXO9|PRKCZ|CRK|XRCC6
D001833	Body Temperature Regulation	0.06	0.997	HTR7|VIPR2|TRPC5
D058105	Polymerization	0.0605	0.997	STMN2|AP2A1|HSPB7|CDK5|FLII|HTT|WASF1|MTUS2|TUBG1
D014110	Touch	0.0651	0.997	CLTCL1|ZPLD1
D046249	Transfer RNA Aminoacylation	0.073	0.997	SCYL1|CARS2
D020573	Genes, rel	0.0774	0.997	RIMS1|PRKCQ|SLITRK1|CDC34|IGSF21|TNS1|ORC5|TSPAN18|SANBR
D043283	Chromosome Fragile Sites	0.081	0.997	HECW1|VIPR2|CBL|IMPDH1|DDX56|GPR22|TSPAN33|CDK5|CCM2|ORC5|SEMA3A|CHEK1|EIF3B|UBE3C
D047668	Inteins	0.0813	0.997	VIPR2|UBE3C
D002873	Chromosome Fragility	0.0878	0.997	HECW1|VIPR2|CBL|IMPDH1|DDX56|GPR22|TSPAN33|CDK5|CCM2|ORC5|SEMA3A|EIF3B|UBE3C
D015308	Anaerobic Threshold	0.0898	0.997	ANO5|ABRA

[truncated: 7 more sheets: (K) DSigDB, (L) MSigDB, (M) LncRNA2Target, (N) miRTarBase, (O) miRDB, (P) TargetScan, (Q) RNAInter]
