# Supplementary material for: Meta-analysis of differential gene expression in lower motor neurons isolated by laser capture microdissection from post-mortem ALS spinal cords
Source: Front Genet. 2024 Apr 16;15:1385114. doi: 10.3389/fgene.2024.1385114 (PMC11059082; doi:10.3389/fgene.2024.1385114)
Supplement: Supplementary file 2 [file Table3.XLSX]

## Sheet: (A) DEG List
Symbol	Gene Name	SMD	P-value	FDR	Mean CPM (motor neurons)	% Detected (motor neurons)	Mean CPM > 1 (cell types)
F3	coagulation factor III, tissue factor	1.337	4.02e-07	0.000993	0.63	8.56	Astrocytes|Meninges|OPC|Pericytes
C3AR1	complement C3a receptor 1	1.66	5.9e-07	0.00114	0.07	1.28	Microglia
SERPINA3	serpin family A member 3	1.332	6.92e-07	0.00114	0	0	Not detected
APLNR	apelin receptor	1.371	3.94e-06	0.00412	0.24	3.83	Astrocytes
SGK1	serum/glucocorticoid regulated kinase 1	1.169	6.82e-06	0.00428	2.16	19.68	OPC|OD|Neurons|Microglia|Astrocytes|Schwann|Endothelial|Pericytes|Meninges|Ependymal|Lymphocytes
AQP1	aquaporin 1 (Colton blood group)	1.401	7e-06	0.00428	0.45	6.76	Astrocytes|Ependymal|Meninges
MAPK4	mitogen-activated protein kinase 4	1.441	7.33e-06	0.00428	0.43	6.09	Astrocytes|Ependymal|Neurons|Pericytes
MED13L	mediator complex subunit 13L	1.155	8.14e-06	0.00428	3.93	26.82	Endothelial|OPC|Astrocytes|Meninges|Microglia|Ependymal|Pericytes|Schwann|OD|Neurons|Lymphocytes
XRN1	5'-3' exoribonuclease 1	1.138	8.69e-06	0.00428	0.9	11.27	Meninges|Endothelial|OPC|Ependymal|Neurons|OD|Astrocytes|Pericytes|Lymphocytes|Microglia|Schwann
CLIC5	chloride intracellular channel 5	1.284	9.44e-06	0.00428	0.04	0.75	Endothelial
SRGN	serglycin	1.247	9.88e-06	0.00428	0.69	9.09	Endothelial|Microglia|Pericytes|Lymphocytes|Meninges
STOM	stomatin	1.42	9.88e-06	0.00428	0.36	5.63	Endothelial|Pericytes|Astrocytes|Microglia|Meninges|Lymphocytes|Schwann
TJP2	tight junction protein 2	1.132	1.18e-05	0.00434	0.01	0.15	Not detected
LAMA2	laminin subunit alpha 2	1.375	1.28e-05	0.00434	0.94	11.72	Meninges|Pericytes|Schwann|Endothelial|Astrocytes|Ependymal|OD|Neurons|Microglia|OPC|Lymphocytes
C1orf162	chromosome 1 open reading frame 162	1.392	1.38e-05	0.00434	0.07	1.2	Not detected
MLC1	modulator of VRAC current 1	1.251	1.48e-05	0.00434	0.04	0.68	Ependymal|Astrocytes
LRIG1	leucine rich repeats and immunoglobulin like domains 1	1.36	1.61e-05	0.00454	0.64	8.79	Astrocytes|Ependymal|Pericytes|Meninges|Endothelial|OD|OPC|Schwann|Neurons|Microglia|Lymphocytes
NCKAP1L	NCK associated protein 1 like	1.387	1.72e-05	0.00472	0.17	2.85	Microglia|Lymphocytes
ZC3H6	zinc finger CCCH-type containing 6	1.097	1.85e-05	0.00486	0.65	8.87	Ependymal|OD|Meninges|Neurons|Astrocytes|Endothelial|OPC|Schwann|Lymphocytes|Pericytes|Microglia
APBB1IP	amyloid beta precursor protein binding family B member 1 interacting protein	1.1	2.23e-05	0.00511	0.83	10.67	Microglia|Lymphocytes|Meninges|Neurons
SND1	staphylococcal nuclease and tudor domain containing 1	1.093	2.28e-05	0.00511	1.1	12.77	Astrocytes|Meninges|Endothelial|Microglia|OPC|Lymphocytes|Neurons|Ependymal|Pericytes|Schwann|OD
CCND2	cyclin D2	1.165	2.39e-05	0.00525	0.19	3.08	Ependymal|Lymphocytes|OPC|Pericytes|Neurons|Astrocytes|Endothelial|Microglia
NEDD9	neural precursor cell expressed, developmentally down-regulated 9	1.211	2.5e-05	0.00526	0.15	2.55	Endothelial|Lymphocytes|Schwann|OPC|Microglia|Pericytes|Neurons
ABCA1	ATP binding cassette subfamily A member 1	1.089	2.57e-05	0.0053	0.46	6.91	Astrocytes|Ependymal|Endothelial|Schwann|Meninges|OPC|Microglia|Pericytes|Neurons
PARP14	poly(ADP-ribose) polymerase family member 14	1.306	3.03e-05	0.00587	0.35	5.41	Endothelial|Microglia|OPC|Meninges|Lymphocytes|Ependymal|Pericytes|Astrocytes|Schwann
CBFB	core-binding factor subunit beta	1.062	4.31e-05	0.00774	0.62	8.64	OPC|OD|Lymphocytes|Endothelial|Meninges|Pericytes|Microglia|Schwann|Ependymal|Astrocytes|Neurons
GPNMB	glycoprotein nmb	1.034	4.43e-05	0.00782	0.36	5.48	Not detected
TGFBI	transforming growth factor beta induced	1.064	4.8e-05	0.00817	0.07	1.2	Pericytes|Meninges|Microglia
DDR2	discoidin domain receptor tyrosine kinase 2	1.103	5.52e-05	0.0088	0.33	5.03	Meninges|Astrocytes|Pericytes|Schwann|Ependymal|Endothelial|OPC|Neurons|OD
CYBB	cytochrome b-245 beta chain	1.25	5.99e-05	0.00895	0	0	Not detected
SYT17	synaptotagmin 17	1.03	6.19e-05	0.00895	0.14	2.4	Ependymal|OPC|Astrocytes|Microglia
TIGD7	tigger transposable element derived 7	1.016	6.29e-05	0.00895	0.11	1.8	Neurons
RPL27	ribosomal protein L27	1.452	6.97e-05	0.00931	1.87	18.33	Endothelial|Neurons|Pericytes|Ependymal
OSBPL11	oxysterol binding protein like 11	1.083	7.17e-05	0.00931	0.42	6.16	Astrocytes|Ependymal|Microglia|Neurons|Pericytes|OPC|Endothelial|Meninges|Lymphocytes|OD
VCAN	versican	1.052	9.03e-05	0.0108	0.85	10.89	OPC|Astrocytes|Ependymal|Meninges|Endothelial
SLC14A1	solute carrier family 14 member 1 (Kidd blood group)	1.058	9.06e-05	0.0108	0.54	7.66	Astrocytes|Ependymal|Lymphocytes
FN1	fibronectin 1	1.199	9.37e-05	0.011	0.27	4.06	Pericytes|Endothelial|Meninges|Schwann|Neurons|Astrocytes|OPC|OD
EPB41L2	erythrocyte membrane protein band 4.1 like 2	1.183	0.000108	0.0116	3.47	25.62	Microglia|Meninges|Schwann|OD|Astrocytes|OPC|Pericytes|Neurons|Endothelial|Ependymal|Lymphocytes
RND3	Rho family GTPase 3	0.904	0.000117	0.012	0.35	5.18	Meninges|Endothelial|Pericytes
MYO1E	myosin IE	1.189	0.000117	0.012	0.95	11.8	Endothelial|OD|Schwann|Ependymal|Microglia|Pericytes|Meninges|Astrocytes|Neurons|OPC|Lymphocytes
TYROBP	transmembrane immune signaling adaptor TYROBP	1.08	0.000121	0.0123	0.11	1.95	Microglia
GIMAP4	GTPase, IMAP family member 4	1.171	0.000124	0.0123	0.04	0.68	Endothelial
SMOC1	SPARC related modular calcium binding 1	1.168	0.000137	0.0134	0.25	4.28	OPC|Ependymal|OD|Astrocytes|Neurons
RPS6	ribosomal protein S6	1.07	0.000149	0.0143	2.33	21.04	Endothelial|Neurons|Pericytes|Meninges|Ependymal|Microglia|OPC|OD|Lymphocytes|Schwann|Astrocytes
TNFRSF1A	TNF receptor superfamily member 1A	1.164	0.000153	0.0144	0.12	1.95	Endothelial|Pericytes|Meninges|Microglia|Astrocytes|OPC
REEP3	receptor accessory protein 3	1.033	0.000153	0.0144	0.8	10.29	Endothelial|Pericytes|OPC|Meninges|OD|Neurons|Astrocytes|Schwann|Ependymal|Microglia|Lymphocytes
SLC2A1	solute carrier family 2 member 1	1.211	0.000154	0.0144	0.24	3.91	Endothelial|Meninges
OLR1	oxidized low density lipoprotein receptor 1	0.954	0.000164	0.0151	0.34	5.18	Microglia
ZNF577	zinc finger protein 577	1.143	0.000172	0.0153	0.19	3.08	OPC|Neurons|OD|Ependymal|Astrocytes|Meninges|Endothelial
NECTIN3	nectin cell adhesion molecule 3	1.107	0.000191	0.0165	0.41	6.09	OPC|Astrocytes|Ependymal|Meninges|OD|Endothelial|Neurons|Pericytes|Schwann|Lymphocytes|Microglia
IFIT3	interferon induced protein with tetratricopeptide repeats 3	0.93	0.000199	0.0166	0.23	3.61	OD|Neurons|Pericytes|Endothelial
RFTN2	raftlin family member 2	1.123	0.000215	0.0173	0.62	8.64	Ependymal|OD|OPC|Astrocytes|Meninges|Schwann|Endothelial|Pericytes
CXCR4	C-X-C motif chemokine receptor 4	0.996	0.000217	0.0173	0.02	0.38	Lymphocytes
B2M	beta-2-microglobulin	0.921	0.000219	0.0174	9.06	40.35	Endothelial|OPC|Lymphocytes|Pericytes|Microglia|Ependymal|Neurons|OD|Meninges|Schwann|Astrocytes
CP	ceruloplasmin	1.24	0.000248	0.0175	0.47	6.84	Meninges|Endothelial|Astrocytes|Ependymal|OD
HERPUD2	HERPUD family member 2	0.92	0.000248	0.0175	0.29	4.43	Neurons|Pericytes|Endothelial|Ependymal|Meninges|Lymphocytes|Astrocytes|OPC|OD|Microglia
IGSF6	immunoglobulin superfamily member 6	1.205	0.000249	0.0175	0.06	0.98	Microglia
AIF1	allograft inflammatory factor 1	1.104	0.000257	0.0175	0.11	1.95	Not detected
MEF2C	myocyte enhancer factor 2C	0.974	0.000257	0.0175	1.33	15.25	Microglia|Endothelial|Pericytes|Neurons|OPC|Astrocytes|Meninges|Ependymal|Lymphocytes|Schwann|OD
RHOC	ras homolog family member C	1.103	0.000265	0.0175	0.07	1.2	Endothelial|Pericytes
DOCK4	dedicator of cytokinesis 4	0.919	0.000266	0.0175	14.21	44.55	Microglia|Astrocytes|OD|Endothelial|OPC|Neurons|Meninges|Ependymal|Pericytes|Schwann|Lymphocytes
CEMIP	cell migration inducing hyaluronidase 1	1.107	0.000268	0.0176	0.39	5.79	Meninges|Astrocytes|Neurons|OD|Ependymal|Endothelial|Schwann|OPC|Pericytes
PHC3	polyhomeotic homolog 3	0.905	0.000275	0.0178	1.02	12.25	Meninges|OPC|Endothelial|OD|Lymphocytes|Neurons|Pericytes|Ependymal|Astrocytes|Microglia|Schwann
THBS2	thrombospondin 2	0.904	0.000286	0.0182	0.11	1.73	Meninges|Astrocytes|OPC
PHLPP1	PH domain and leucine rich repeat protein phosphatase 1	0.914	0.000291	0.0184	4.82	30.35	OD|OPC|Astrocytes|Ependymal|Pericytes|Neurons|Endothelial|Meninges|Schwann|Microglia|Lymphocytes
RGS1	regulator of G protein signaling 1	1.413	0.0003	0.0187	0.11	1.8	Microglia
EMP2	epithelial membrane protein 2	1.101	0.0003	0.0187	0.05	0.83	Endothelial|Schwann|Pericytes|Ependymal|Meninges|OPC
EMP1	epithelial membrane protein 1	0.898	0.000304	0.0187	0.19	3.08	Endothelial|Meninges|Astrocytes
ETNPPL	ethanolamine-phosphate phospho-lyase	0.895	0.000321	0.0191	0.08	1.43	Astrocytes
CD163	CD163 molecule	1.098	0.000344	0.0197	0.2	3.23	Microglia
DHRS3	dehydrogenase/reductase 3	1.077	0.000344	0.0197	0.08	1.43	Meninges|Schwann|Endothelial|Astrocytes|Microglia|Lymphocytes|Pericytes
NDNF	neuron derived neurotrophic factor	0.893	0.000345	0.0197	0.04	0.68	Ependymal
RPL38	ribosomal protein L38	1.101	0.000388	0.0208	1.35	15.18	Endothelial|Pericytes|Ependymal|Neurons
DSC2	desmocollin 2	1.05	0.000393	0.0208	0.04	0.68	Not detected
HPSE2	heparanase 2 (inactive)	1.067	0.000395	0.0208	1.76	17.81	Astrocytes|Ependymal|Neurons|OPC|Endothelial|Meninges|OD|Microglia|Schwann|Pericytes|Lymphocytes
PADI2	peptidyl arginine deiminase 2	1.245	0.000402	0.0209	0.39	5.71	Microglia|Astrocytes|OD|OPC
MLH3	mutL homolog 3	0.886	0.000404	0.0209	0.51	7.21	OD|Neurons|Ependymal|Meninges|OPC|Astrocytes|Pericytes|Endothelial|Schwann|Microglia
SERPINB6	serpin family B member 6	0.969	0.000439	0.0218	0.77	10.07	Endothelial|Ependymal|Pericytes|OPC|Microglia|Schwann|OD|Meninges|Astrocytes|Neurons|Lymphocytes
IFI16	interferon gamma inducible protein 16	1.054	0.00044	0.0218	0.56	7.89	Endothelial|Microglia|Lymphocytes|OPC|Meninges|Pericytes|Schwann|Astrocytes|OD
TXLNG	taxilin gamma	0.933	0.000495	0.0233	0.21	3.46	Neurons|Ependymal|OPC|Meninges|OD|Endothelial|Astrocytes|Pericytes
ABCC9	ATP binding cassette subfamily C member 9	1.048	0.000499	0.0233	0.07	1.28	Pericytes|Astrocytes|Ependymal
PDPN	podoplanin	0.931	0.000504	0.0233	0.1	1.65	OPC|Microglia|Ependymal|Astrocytes
IFIT2	interferon induced protein with tetratricopeptide repeats 2	0.928	0.000508	0.0233	0.08	1.28	Not detected
GAB2	GRB2 associated binding protein 2	1.052	0.00051	0.0233	2.25	20.14	OD|Microglia|OPC|Astrocytes|Meninges|Pericytes|Neurons|Ependymal|Endothelial|Schwann|Lymphocytes
LGR4	leucine rich repeat containing G protein-coupled receptor 4	1.037	0.00053	0.0236	0.63	8.64	Astrocytes|Ependymal|OD|Schwann|Neurons|Meninges|Pericytes|OPC|Microglia
CD44	CD44 molecule (Indian blood group)	1.117	0.000531	0.0236	1.46	15.55	Astrocytes|Lymphocytes|Pericytes|Meninges|Schwann|OPC|Ependymal|OD|Microglia|Neurons|Endothelial
LASP1	LIM and SH3 protein 1	0.879	0.00054	0.0239	0.21	3.38	Pericytes|Neurons|Meninges|Microglia|Lymphocytes|Endothelial|Astrocytes
BTG2	BTG anti-proliferation factor 2	1.033	0.000574	0.0249	0.15	2.33	Microglia|Endothelial|Meninges|Pericytes
WWTR1	WW domain containing transcription regulator 1	0.979	0.000584	0.0252	0.5	7.21	Endothelial|Meninges|Ependymal|Astrocytes|Pericytes|Schwann|OPC|OD|Neurons
UACA	uveal autoantigen with coiled-coil domains and ankyrin repeats	1.029	0.000588	0.0253	0.43	6.31	Meninges|Pericytes|Endothelial|Ependymal|Schwann|OD|Astrocytes|Microglia|OPC
PECAM1	platelet and endothelial cell adhesion molecule 1	1.008	0.000591	0.0253	0.09	1.5	Endothelial|Microglia
ZNF532	zinc finger protein 532	0.912	0.000606	0.0256	0.78	9.92	Astrocytes|OPC|OD|Neurons|Endothelial|Meninges|Ependymal|Pericytes|Schwann|Microglia|Lymphocytes
ASXL1	ASXL transcriptional regulator 1	0.923	0.000615	0.0257	0.95	11.34	Endothelial|OPC|Ependymal|Meninges|Pericytes|Neurons|OD|Astrocytes|Schwann|Microglia|Lymphocytes
ELK4	ETS transcription factor ELK4	1.192	0.000627	0.0262	0.26	4.06	Endothelial|Neurons|Ependymal|Lymphocytes|Pericytes|Meninges|Microglia|OD
TCIM	transcriptional and immune response regulator	1.104	0.000639	0.0264	0.01	0.15	Endothelial
SSPN	sarcospan	0.963	0.000656	0.0268	0.21	3.38	Ependymal|Astrocytes|OPC|Microglia|Meninges
CLDN11	claudin 11	0.845	0.000669	0.0271	0	0	Not detected
SPX	spexin hormone	1.031	0.000694	0.0277	0.03	0.45	Not detected
HCLS1	hematopoietic cell-specific Lyn substrate 1	0.844	0.000717	0.0284	0.14	2.48	Microglia|Lymphocytes
DTNA	dystrobrevin alpha	1.089	0.000735	0.0286	20.29	48.46	Astrocytes|Ependymal|OPC|Neurons|OD|Microglia|Pericytes|Schwann|Endothelial|Lymphocytes|Meninges
CCL2	C-C motif chemokine ligand 2	1.006	0.000737	0.0286	0.15	2.48	Astrocytes
GOLIM4	golgi integral membrane protein 4	0.892	0.000738	0.0286	0.39	5.71	OPC|Ependymal|Astrocytes|Meninges|Endothelial|Pericytes|OD|Microglia|Neurons
MAN2A1	mannosidase alpha class 2A member 1	0.836	0.000743	0.0287	13.39	44.25	OD|Meninges|Astrocytes|Endothelial|Microglia|Neurons|Pericytes|OPC|Lymphocytes|Ependymal|Schwann
TBC1D1	TBC1 domain family member 1	1.023	0.000747	0.0287	0.35	5.18	Pericytes|Microglia|Endothelial|Ependymal|Astrocytes|Neurons|Lymphocytes|OPC|Meninges
FGL2	fibrinogen like 2	1.044	0.00077	0.0295	0.12	1.95	Not detected
MARCHF3	membrane associated ring-CH-type finger 3	0.98	0.000776	0.0295	No data	No data	No data
PSD2	pleckstrin and Sec7 domain containing 2	1.072	0.000797	0.0298	0.22	3.53	Astrocytes|Ependymal|OPC|Neurons
AHCTF1	AT-hook containing transcription factor 1	1.184	0.0008	0.0298	0.61	8.19	Neurons|Endothelial|Astrocytes|Ependymal|OPC|Pericytes|Meninges|Schwann|OD|Microglia|Lymphocytes
FUT9	fucosyltransferase 9	0.829	0.000822	0.0304	1.7	17.28	Astrocytes|Ependymal|OPC|OD|Neurons|Pericytes|Endothelial|Lymphocytes|Microglia|Schwann
COL12A1	collagen type XII alpha 1 chain	0.886	0.000837	0.0309	0.08	1.35	Meninges|Schwann|Pericytes
SHISA6	shisa family member 6	0.828	0.000844	0.031	0.5	6.69	Astrocytes|Neurons|Ependymal|Meninges|OPC
EVI2B	ecotropic viral integration site 2B	0.877	0.000926	0.0328	0.01	0.23	Not detected
CDH11	cadherin 11	0.921	0.000955	0.0331	1.31	14.58	Meninges|Endothelial|OPC|Pericytes|OD|Neurons|Ependymal|Astrocytes|Schwann|Lymphocytes
MTMR11	myotubularin related protein 11	1.123	0.000973	0.0335	0.01	0.23	Not detected
DAPK1	death associated protein kinase 1	0.933	0.000979	0.0336	0.48	6.54	Astrocytes|Ependymal|Neurons|Meninges|Endothelial
CHI3L1	chitinase 3 like 1	0.833	0.000989	0.0338	0.9	11.19	Astrocytes|Endothelial|Microglia|Pericytes
CD93	CD93 molecule	0.817	0.00101	0.0341	0.04	0.68	Endothelial
TNRC6C	trinucleotide repeat containing adaptor 6C	0.901	0.00105	0.035	1.23	13.52	OPC|OD|Neurons|Ependymal|Meninges|Schwann|Astrocytes|Pericytes|Lymphocytes|Endothelial|Microglia
HMGB2	high mobility group box 2	1.142	0.00109	0.0355	0.16	2.63	Not detected
BBOX1	gamma-butyrobetaine hydroxylase 1	0.96	0.00111	0.0359	0.11	1.8	Ependymal|Astrocytes
ANGPT1	angiopoietin 1	0.883	0.00113	0.036	0.3	4.66	Pericytes|Astrocytes|Meninges|Ependymal|Neurons
C3	complement C3	1.163	0.00113	0.036	0.58	8.11	Microglia|Meninges|Astrocytes
SOAT1	sterol O-acyltransferase 1	0.844	0.00121	0.0378	0.28	4.51	Microglia|Endothelial|Neurons|Pericytes|Meninges|Lymphocytes|Astrocytes|Ependymal|OPC
LUZP2	leucine zipper protein 2	0.96	0.00128	0.0393	1.8	17.43	OPC|Astrocytes|Neurons|OD|Meninges|Pericytes
GAS7	growth arrest specific 7	0.974	0.00132	0.0398	0.41	5.94	Schwann|OD|Ependymal|Microglia|Meninges|Neurons|Astrocytes|OPC|Lymphocytes
AQP4	aquaporin 4	1.266	0.00138	0.0414	1.24	14.58	Astrocytes|Ependymal|Pericytes|Neurons
SCMH1	Scm polycomb group protein homolog 1	0.958	0.00139	0.0415	0.76	9.62	Meninges|OPC|Neurons|Pericytes|Endothelial|Astrocytes|Ependymal|Schwann|OD|Lymphocytes|Microglia
HDGFL3	HDGF like 3	0.923	0.0014	0.0415	0.43	6.09	Endothelial|Neurons|Pericytes|OPC|Ependymal|Meninges|OD|Astrocytes|Microglia|Schwann
CD86	CD86 molecule	1.004	0.00148	0.0437	0.12	2.1	Microglia
FBLN5	fibulin 5	0.942	0.00149	0.0437	0.11	1.88	Schwann|Ependymal|Endothelial|Meninges
HVCN1	hydrogen voltage gated channel 1	0.943	0.00152	0.0438	0.09	1.58	Ependymal|Astrocytes
DUSP22	dual specificity phosphatase 22	1.112	0.00156	0.0446	0.2	3.23	Endothelial|Meninges|Microglia|Neurons|OD|Astrocytes
COX7A1	cytochrome c oxidase subunit 7A1	0.86	0.00157	0.0447	0.07	1.13	Endothelial
PHF12	PHD finger protein 12	0.944	0.00158	0.0447	0.17	2.7	Endothelial|Neurons|OPC|Ependymal|Astrocytes|OD|Meninges|Microglia|Pericytes|Lymphocytes
NT5E	5'-nucleotidase ecto	0.936	0.00158	0.0447	0.06	1.05	Meninges|OPC
METTL7A	methyltransferase like 7A	0.938	0.00159	0.0449	0.32	4.96	Ependymal|Astrocytes|OPC|Meninges|Endothelial|Pericytes|Microglia
HAVCR2	hepatitis A virus cellular receptor 2	0.837	0.00164	0.0461	0.31	4.66	Microglia|OD|Astrocytes|Neurons|OPC
NCF2	neutrophil cytosolic factor 2	1.177	0.00165	0.0461	0.02	0.38	Microglia
BGN	biglycan	0.942	0.00168	0.0467	0.04	0.68	Pericytes|Endothelial
RASGRF2	Ras protein specific guanine nucleotide releasing factor 2	0.833	0.00168	0.0467	1.89	18.26	OD|Endothelial|Meninges|Neurons|Lymphocytes|Ependymal|Pericytes|OPC|Astrocytes|Schwann|Microglia
NKTR	natural killer cell triggering receptor	0.801	0.00172	0.0469	2.07	19.38	Endothelial|Ependymal|OD|OPC|Meninges|Astrocytes|Neurons|Pericytes|Lymphocytes|Microglia|Schwann
CDK2	cyclin dependent kinase 2	0.975	0.00172	0.0469	0.01	0.15	Not detected
ELK3	ETS transcription factor ELK3	1.014	0.00175	0.047	0.11	1.95	Endothelial|Microglia|Meninges|Astrocytes|Pericytes|OPC|Ependymal
ZFP36L1	ZFP36 ring finger protein like 1	1.094	0.00179	0.0477	1.49	16.15	Microglia|Ependymal|Astrocytes|Pericytes|Meninges|Endothelial|OPC|Lymphocytes|Schwann|Neurons|OD
ABHD4	abhydrolase domain containing 4, N-acyl phospholipase B	0.929	0.00183	0.0483	0.05	0.83	Not detected
RPS11	ribosomal protein S11	1.051	0.00187	0.049	2.84	23.37	Endothelial|Neurons|Pericytes|Ependymal|Meninges|Microglia|OPC|OD
LRCH3	leucine rich repeats and calponin homology domain containing 3	0.814	0.0019	0.0491	1.03	12.17	OPC|Meninges|OD|Ependymal|Endothelial|Neurons|Astrocytes|Schwann|Pericytes|Lymphocytes|Microglia

## Sheet: (B) GO BP
ID	Label	P-value	Symbols
GO:0001568	blood vessel development	4.46e-07	F3|C3AR1|APLNR|AQP1|GPNMB|TGFBI|CYBB|FN1|MYO1E|CXCR4|MEF2C|THBS2|EMP2|NDNF|PECAM1|CCL2|CHI3L1|ANGPT1|C3|ELK3|ZFP36L1
GO:0007155	cell adhesion	9.35e-07	TJP2|DDR2|VCAN|RND3|OLR1|NECTIN3|THBS2|DSC2|PECAM1|SSPN|CLDN11|COL12A1|CDH11|CD93|AQP4|FBLN5|NT5E|ZFP36L1
GO:0045785	positive regulation of cell adhesion	1.96e-06	LAMA2|NCKAP1L|APBB1IP|NEDD9|CBFB|FN1|B2M|AIF1|EMP2|NDNF|PDPN|CD44|CCL2|ANGPT1|CD86|HAVCR2
GO:0051094	positive regulation of developmental process	5.62e-06	F3|C3AR1|APLNR|AQP1|LAMA2|NCKAP1L|NEDD9|CBFB|DDR2|CYBB|SYT17|FN1|TYROBP|TNFRSF1A|CXCR4|MEF2C|THBS2|EMP2|PDPN|LGR4|WWTR1|HCLS1|MAN2A1|EVI2B|CHI3L1|HMGB2|C3|CD86|ZFP36L1
GO:0072359	circulatory system development	8.41e-06	F3|C3AR1|APLNR|AQP1|GPNMB|TGFBI|CYBB|FN1|MYO1E|TNFRSF1A|CXCR4|MEF2C|THBS2|EMP2|DHRS3|NDNF|PDPN|PECAM1|ASXL1|CCL2|CHI3L1|ANGPT1|C3|ELK3|ZFP36L1
GO:0007275	multicellular organism development	1.1e-05	F3|C3AR1|APLNR|SGK1|AQP1|SRGN|LAMA2|LRIG1|NCKAP1L|NEDD9|CBFB|GPNMB|TGFBI|DDR2|CYBB|SYT17|VCAN|FN1|MYO1E|TYROBP|SMOC1|RPS6|TNFRSF1A|SLC2A1|NECTIN3|CXCR4|B2M|AIF1|MEF2C|THBS2|PHLPP1|EMP2|DHRS3|NDNF|RPL38|PADI2|IFI16|TXLNG|PDPN|GAB2|LGR4|CD44|BTG2|WWTR1|PECAM1|ASXL1|TCIM|CLDN11|HCLS1|CCL2|MAN2A1|FGL2|FUT9|COL12A1|EVI2B|CDH11|CHI3L1|HMGB2|ANGPT1|C3|GAS7|HDGFL3|CD86|HAVCR2|BGN|ELK3|ZFP36L1
GO:0044419	biological process involved in interspecies interaction between organisms	1.18e-05	AQP1|STOM|ABCA1|PARP14|CYBB|FN1|TYROBP|TNFRSF1A|IFIT3|CXCR4|B2M|AIF1|MEF2C|RGS1|IFI16|ABCC9|IFIT2|LGR4|CCL2|FGL2|DAPK1|HMGB2|C3|AQP4|CD86|HAVCR2|NCF2
GO:0035239	tube morphogenesis	1.33e-05	F3|C3AR1|APLNR|AQP1|GPNMB|TGFBI|CYBB|FN1|MYO1E|CXCR4|MEF2C|THBS2|EMP2|NDNF|LGR4|CCL2|CHI3L1|ANGPT1|C3|ELK3|ZFP36L1
GO:0042327	positive regulation of phosphorylation	1.46e-05	APLNR|NCKAP1L|CCND2|NEDD9|PARP14|GPNMB|DDR2|TNFRSF1A|AIF1|MEF2C|CEMIP|EMP2|CD44|PECAM1|TCIM|HCLS1|CHI3L1|ANGPT1|C3|CD86
GO:0006954	inflammatory response	1.54e-05	F3|C3AR1|SERPINA3|CYBB|FN1|TNFRSF1A|OLR1|CXCR4|CD163|IFI16|CD44|CCL2|CHI3L1|NT5E|HAVCR2
GO:0051240	positive regulation of multicellular organismal process	1.79e-05	F3|C3AR1|APLNR|AQP1|NCKAP1L|NEDD9|CBFB|CYBB|FN1|TYROBP|CXCR4|B2M|AIF1|MEF2C|THBS2|IFI16|LGR4|SPX|HCLS1|MAN2A1|EVI2B|CHI3L1|HMGB2|C3|CD86|HAVCR2|ZFP36L1
GO:1901342	regulation of vasculature development	2.66e-05	F3|C3AR1|APLNR|AQP1|GPNMB|CYBB|CXCR4|THBS2|EMP2|CHI3L1|C3
GO:0045766	positive regulation of angiogenesis	4.29e-05	F3|C3AR1|APLNR|AQP1|CYBB|EMP2|CHI3L1|C3
GO:0010562	positive regulation of phosphorus metabolic process	5.68e-05	APLNR|NCKAP1L|CCND2|NEDD9|PARP14|GPNMB|DDR2|TNFRSF1A|AIF1|MEF2C|CEMIP|EMP2|CD44|PECAM1|TCIM|HCLS1|CHI3L1|ANGPT1|C3|CD86
GO:0001932	regulation of protein phosphorylation	7.33e-05	APLNR|NCKAP1L|CCND2|NEDD9|PARP14|GPNMB|DDR2|FN1|TNFRSF1A|AIF1|MEF2C|CEMIP|EMP2|CD44|WWTR1|PECAM1|TCIM|HCLS1|CHI3L1|ANGPT1|C3|CD86|DUSP22
GO:0043207	response to external biotic stimulus	0.000177	AQP1|PARP14|CYBB|TYROBP|TNFRSF1A|IFIT3|CXCR4|AIF1|RGS1|IFI16|ABCC9|IFIT2|LGR4|FGL2|DAPK1|C3|AQP4|NCF2
GO:0032835	glomerulus development	0.000201	MYO1E|WWTR1|PECAM1|ASXL1|ANGPT1
GO:0060326	cell chemotaxis	0.000254	C3AR1|NCKAP1L|NEDD9|CXCR4|AIF1|DOCK4|PADI2|CCL2|HMGB2
GO:0002695	negative regulation of leukocyte activation	0.000261	NCKAP1L|CBFB|GPNMB|TYROBP|FGL2|CD86|DUSP22
GO:0048870	cell motility	0.000287	F3|C3AR1|SGK1|AQP1|LAMA2|NCKAP1L|NEDD9|GPNMB|DDR2|FN1|RND3|CXCR4|AIF1|MEF2C|RHOC|DOCK4|CEMIP|EMP2|NDNF|PADI2|PDPN|CD44|PECAM1|CCL2|FUT9|HMGB2|ANGPT1|DUSP22
GO:0022603	regulation of anatomical structure morphogenesis	0.000308	F3|C3AR1|APLNR|AQP1|NEDD9|GPNMB|CYBB|SYT17|FN1|RND3|CXCR4|RHOC|THBS2|EMP2|PDPN|LGR4|CD44|CCL2|CHI3L1|C3
GO:0050867	positive regulation of cell activation	0.000331	NCKAP1L|CBFB|TYROBP|B2M|AIF1|MEF2C|GAB2|CCL2|CD86|HAVCR2
GO:2000310	regulation of NMDA receptor activity	0.000372	MEF2C|DAPK1|RASGRF2
GO:0060548	negative regulation of cell death	0.000452	AQP1|NCKAP1L|CCND2|GPNMB|DDR2|RPS6|IFIT3|AIF1|MEF2C|NDNF|PDPN|CD44|BTG2|TCIM|HCLS1|CCL2|EVI2B|DAPK1|HMGB2|ANGPT1
GO:0043067	regulation of programmed cell death	0.000477	SGK1|AQP1|NCKAP1L|CCND2|DDR2|TYROBP|RPS6|TNFRSF1A|IFIT3|CXCR4|AIF1|MEF2C|PHLPP1|NDNF|PDPN|IFIT2|CD44|BTG2|TCIM|HCLS1|CCL2|EVI2B|DAPK1|HMGB2|ANGPT1|ZFP36L1
GO:0035633	maintenance of blood-brain barrier	0.000502	TJP2|LAMA2|PECAM1|ANGPT1
GO:0048534	hematopoietic or lymphoid organ development	0.000514	NCKAP1L|NEDD9|CBFB|MYO1E|TYROBP|RPS6|B2M|MEF2C|IFI16|GAB2|TCIM|HCLS1|FGL2|EVI2B|HMGB2|ANGPT1|CD86|ZFP36L1
GO:0022408	negative regulation of cell-cell adhesion	0.000544	NCKAP1L|CBFB|GPNMB|FGL2|CD86|DUSP22|HAVCR2
GO:0031401	positive regulation of protein modification process	0.000612	APLNR|NCKAP1L|CCND2|NEDD9|PARP14|GPNMB|DDR2|TNFRSF1A|AIF1|MEF2C|CEMIP|EMP2|CD44|PECAM1|TCIM|HCLS1|CHI3L1|ANGPT1|C3|CD86
GO:0051251	positive regulation of lymphocyte activation	0.000624	NCKAP1L|CBFB|TYROBP|B2M|AIF1|MEF2C|CCL2|CD86|HAVCR2
GO:0050918	positive chemotaxis	0.00068	F3|GPNMB|HMGB2|ANGPT1
GO:0070374	positive regulation of ERK1 and ERK2 cascade	0.000743	GPNMB|DDR2|CD44|CCL2|CHI3L1|ANGPT1|HAVCR2
GO:0006955	immune response	0.000817	APBB1IP|RPS6|CXCR4|IGSF6|RGS1|TCIM|FGL2|ANGPT1
GO:0072170	metanephric tubule development	0.000875	AQP1|LGR4|WWTR1
GO:1903053	regulation of extracellular matrix organization	0.000898	LAMA2|DDR2|TNFRSF1A|PDPN
GO:0002366	leukocyte activation involved in immune response	0.000916	NCKAP1L|APBB1IP|TYROBP|RPS6|GAB2|FGL2|CD86|HAVCR2
GO:0042330	taxis	0.000919	F3|C3AR1|LAMA2|NCKAP1L|NEDD9|GPNMB|CXCR4|AIF1|DOCK4|PADI2|CCL2|HMGB2|ANGPT1
GO:0008284	positive regulation of cell population proliferation	0.000923	F3|APLNR|NCKAP1L|CCND2|RPS6|AIF1|MEF2C|EMP2|HPSE2|GAB2|WWTR1|HCLS1|HMGB2|CD86|HAVCR2|CDK2
GO:0006026	aminoglycan catabolic process	0.00108	CEMIP|HPSE2|CD44
GO:0072243	metanephric nephron epithelium development	0.0011	AQP1|LGR4|WWTR1
GO:0007159	leukocyte cell-cell adhesion	0.00111	OLR1|PECAM1|NT5E
GO:0051716	cellular response to stimulus	0.0012	F3|C3AR1|APLNR|SGK1|AQP1|MAPK4|XRN1|SRGN|LAMA2|MLC1|NCKAP1L|APBB1IP|CCND2|NEDD9|PARP14|GPNMB|DDR2|CYBB|SYT17|FN1|RND3|MYO1E|TYROBP|RPS6|TNFRSF1A|SLC2A1|IFIT3|CXCR4|B2M|HERPUD2|IGSF6|AIF1|RHOC|DOCK4|PHLPP1|RGS1|EMP2|DHRS3|NDNF|DSC2|PADI2|MLH3|SERPINB6|IFI16|PDPN|IFIT2|GAB2|LGR4|CD44|BTG2|WWTR1|UACA|PECAM1|ASXL1|TCIM|SPX|HCLS1|DTNA|PSD2|SHISA6|DAPK1|CHI3L1|ANGPT1|C3|AQP4|HDGFL3|FBLN5|HVCN1|DUSP22|R…
GO:0003008	system process	0.0014	C3AR1|CLIC5|LRIG1|CCND2|NEDD9|TGFBI|SLC2A1|OLR1|B2M|MEF2C|CEMIP|DHRS3|RPL38|SERPINB6|BTG2|WWTR1|CCL2|SHISA6|ANGPT1
GO:1903510	mucopolysaccharide metabolic process	0.00142	CEMIP|NDNF|CD44|ANGPT1|BGN
GO:0050865	regulation of cell activation	0.00152	NEDD9|GPNMB|FN1|PDPN|FGL2|DUSP22|ZFP36L1
GO:0051345	positive regulation of hydrolase activity	0.00156	F3|NEDD9|FN1|MEF2C|RHOC|RGS1|IFI16|UACA|CCL2|TBC1D1|DAPK1|CD86|RASGRF2
GO:0052547	regulation of peptidase activity	0.00157	F3|SERPINA3|AQP1|FN1|SERPINB6|IFI16|CD44|UACA|DAPK1|C3
GO:0048871	multicellular organismal homeostasis	0.00158	SERPINA3|AQP1|TJP2|LAMA2|SLC2A1|CXCR4|B2M|LGR4|WWTR1|PECAM1|ANGPT1|AQP4
GO:0030198	extracellular matrix organization	0.00163	TGFBI|MYO1E|SMOC1|NDNF|HPSE2|FBLN5
GO:0030335	positive regulation of cell migration	0.00181	F3|C3AR1|NCKAP1L|NEDD9|GPNMB|AIF1|RHOC|DOCK4|CEMIP|PDPN|PECAM1|ANGPT1
GO:0071346	cellular response to interferon-gamma	0.00194	PARP14|AIF1|CCL2|DAPK1|AQP4
GO:0006953	acute-phase response	0.00236	SERPINA3|FN1|CD163
GO:0003014	renal system process	0.0024	SGK1|MYO1E|EMP2|SPX
GO:0070664	negative regulation of leukocyte proliferation	0.00251	GPNMB|TYROBP|CD86|HAVCR2
GO:0071222	cellular response to lipopolysaccharide	0.00269	ABCA1|MEF2C|CCL2|HMGB2|CD86|HAVCR2
GO:0022600	digestive system process	0.00277	SERPINA3|SGK1|AQP1|TJP2
GO:0032946	positive regulation of mononuclear cell proliferation	0.00279	NCKAP1L|AIF1|MEF2C|CD86|HAVCR2
GO:0034101	erythrocyte homeostasis	0.00284	NCKAP1L|RPS6|B2M|HCLS1|HMGB2|ZFP36L1
GO:0018212	peptidyl-tyrosine modification	0.00293	NEDD9|PARP14|DDR2|TNFRSF1A|CD44|PECAM1|HCLS1|ANGPT1|DUSP22
GO:0019220	regulation of phosphate metabolic process	0.00296	APLNR|NCKAP1L|CCND2|NEDD9|PARP14|GPNMB|DDR2|FN1|TNFRSF1A|AIF1|MEF2C|CEMIP|EMP2|CD44|WWTR1|PECAM1|TCIM|HCLS1|CHI3L1|ANGPT1|C3|CD86|DUSP22
GO:0043066	negative regulation of apoptotic process	0.00296	AQP1|NCKAP1L|CCND2|DDR2|RPS6|IFIT3|AIF1|PDPN|CD44|TCIM|HCLS1|EVI2B|DAPK1|HMGB2
GO:1903039	positive regulation of leukocyte cell-cell adhesion	0.00302	NCKAP1L|CBFB|B2M|AIF1|CCL2|CD86|HAVCR2
GO:0044093	positive regulation of molecular function	0.00333	F3|SGK1|NCKAP1L|CCND2|NEDD9|DDR2|FN1|B2M|MEF2C|RHOC|CEMIP|RGS1|EMP2|IFI16|UACA|TCIM|HCLS1|CCL2|TBC1D1|DAPK1|CHI3L1|HMGB2|ANGPT1|CD86|RASGRF2
GO:1902806	regulation of cell cycle G1/S phase transition	0.00342	CCND2|GPNMB|DDR2|AIF1|TCIM|CCL2|CDK2
GO:1903037	regulation of leukocyte cell-cell adhesion	0.00367	GPNMB|FGL2|FUT9|DUSP22
GO:0032715	negative regulation of interleukin-6 production	0.00372	NCKAP1L|AQP4|HAVCR2
GO:0042531	positive regulation of tyrosine phosphorylation of STAT protein	0.00372	PARP14|TNFRSF1A|HCLS1
GO:0044319	wound healing, spreading of cells	0.00372	RHOC|PDPN|CD44
GO:0061440	kidney vasculature development	0.00372	AQP1|PECAM1|ANGPT1
GO:0007605	sensory perception of sound	0.00387	CLIC5|LRIG1|CEMIP|RPL38|SERPINB6
GO:0051246	regulation of protein metabolic process	0.00404	F3|SERPINA3|APLNR|AQP1|XRN1|NCKAP1L|CCND2|NEDD9|PARP14|GPNMB|DDR2|FN1|TNFRSF1A|AIF1|MEF2C|CEMIP|EMP2|RPL38|SERPINB6|IFI16|CD44|BTG2|WWTR1|UACA|PECAM1|TCIM|HCLS1|DAPK1|CHI3L1|TNRC6C|ANGPT1|C3|SOAT1|CD86|DUSP22|CDK2|ZFP36L1
GO:0002706	regulation of lymphocyte mediated immunity	0.00411	NCKAP1L|B2M|C3|DUSP22|HAVCR2
GO:0090504	epiboly	0.00426	RHOC|PDPN|CD44
GO:0042102	positive regulation of T cell proliferation	0.00431	NCKAP1L|AIF1|CD86|HAVCR2
GO:0001936	regulation of endothelial cell proliferation	0.00464	F3|APLNR|MEF2C|CCL2|HMGB2
GO:0002690	positive regulation of leukocyte chemotaxis	0.00467	C3AR1|NCKAP1L|NEDD9|AIF1
GO:0040017	positive regulation of locomotion	0.00479	AQP1|GPNMB|DDR2|FN1|RHOC|DOCK4|CEMIP|PDPN|PECAM1|ANGPT1
GO:0033993	response to lipid	0.0049	SGK1|XRN1|MLC1|CYBB|RPL27|AIF1|MEF2C|PADI2|CCL2|HMGB2|AQP4|CD86|HAVCR2|ZFP36L1
GO:0050790	regulation of catalytic activity	0.00501	F3|SERPINA3|SGK1|AQP1|NCKAP1L|CCND2|NEDD9|DDR2|FN1|MEF2C|RHOC|DOCK4|CEMIP|RGS1|EMP2|SERPINB6|IFI16|CD44|WWTR1|UACA|TCIM|CCL2|TBC1D1|PSD2|DAPK1|CHI3L1|HMGB2|ANGPT1|C3|CD86|DUSP22|NCF2|RASGRF2
GO:0014910	regulation of smooth muscle cell migration	0.00506	DDR2|AIF1|MEF2C|DOCK4
GO:0050868	negative regulation of T cell activation	0.0051	CBFB|FGL2|DUSP22
GO:0002274	myeloid leukocyte activation	0.00516	FN1|TYROBP|AIF1|GAB2|CD93|HAVCR2
GO:0045446	endothelial cell differentiation	0.00522	TJP2|TNFRSF1A|CXCR4|PDPN|PECAM1
GO:0007600	sensory perception	0.00545	CLIC5|LRIG1|TGFBI|B2M|CEMIP|DHRS3|RPL38|SERPINB6
GO:0061005	cell differentiation involved in kidney development	0.00594	MYO1E|MEF2C|ASXL1
GO:0060249	anatomical structure homeostasis	0.00603	SERPINA3|TJP2|LAMA2|SLC2A1|B2M|WWTR1|PECAM1|ANGPT1
GO:0002820	negative regulation of adaptive immune response	0.00616	NCKAP1L|DUSP22|HAVCR2
GO:0072009	nephron epithelium development	0.00635	MYO1E|MEF2C|PECAM1|ASXL1
GO:0031214	biomineral tissue development	0.00652	SRGN|DDR2|MEF2C|TXLNG|LGR4
GO:0034394	protein localization to cell surface	0.00682	TYROBP|EMP2|ANGPT1|FBLN5
GO:0061326	renal tubule development	0.00682	AQP1|MEF2C|LGR4|WWTR1
GO:0045087	innate immune response	0.00697	CYBB|IFIT3|AIF1|IFIT2|LGR4|CCL2|DAPK1|AQP4|NCF2
GO:0051249	regulation of lymphocyte activation	0.00721	NEDD9|FGL2|DUSP22
GO:0032409	regulation of transporter activity	0.00731	SGK1|STOM|MEF2C|ABCC9|CCL2|SHISA6|DAPK1|RASGRF2
GO:0001570	vasculogenesis	0.00731	APLNR|MYO1E|EMP2|ZFP36L1
GO:0034109	homotypic cell-cell adhesion	0.00731	TJP2|FN1|DSC2|PDPN
GO:0032502	developmental process	0.00761	SGK1|SRGN|TJP2|LRIG1|SND1|ABCA1|GPNMB|TGFBI|OSBPL11|VCAN|RND3|MYO1E|SMOC1|RPS6|SLC2A1|NECTIN3|B2M|HERPUD2|AIF1|RHOC|PHLPP1|EMP1|DHRS3|NDNF|RPL38|PADI2|IFI16|TXLNG|GAB2|CD44|BTG2|PECAM1|ASXL1|ELK4|TCIM|CLDN11|CCL2|FGL2|FUT9|COL12A1|SHISA6|CDH11|ANGPT1|SOAT1|GAS7|HDGFL3|HAVCR2|BGN|ELK3
GO:0042130	negative regulation of T cell proliferation	0.00766	GPNMB|CD86|HAVCR2
GO:0110149	regulation of biomineralization	0.00783	SRGN|DDR2|MEF2C|TXLNG
GO:0071216	cellular response to biotic stimulus	0.00799	ABCA1|MEF2C|CCL2|HMGB2|CD86|HAVCR2
GO:1904062	regulation of cation transmembrane transport	0.00804	APLNR|STOM|MEF2C|CEMIP|ABCC9|CCL2|SHISA6|DAPK1|RASGRF2
GO:0009888	tissue development	0.00807	APLNR|AQP1|TJP2|LAMA2|TGFBI|FN1|MYO1E|TNFRSF1A|CXCR4|RHOC|EMP2|EMP1|RPL38|PDPN|CD44|BTG2|WWTR1|PECAM1|COL12A1|CHI3L1|C3|BGN|ZFP36L1
GO:0006909	phagocytosis	0.00861	TYROBP|PECAM1|CD93|NCF2
GO:0044344	cellular response to fibroblast growth factor stimulus	0.00893	NDNF|CD44|CCL2|ZFP36L1
GO:0002237	response to molecule of bacterial origin	0.00921	ABCA1|B2M|MEF2C|CCL2|HMGB2|CD86|HAVCR2
GO:0007043	cell-cell junction assembly	0.00931	APLNR|RHOC|PECAM1|CLDN11|CDH11
GO:0002064	epithelial cell development	0.0101	TJP2|MYO1E|TNFRSF1A|CXCR4|PECAM1|ASXL1
GO:0023052	signaling	0.0104	C3AR1|AQP1|MAPK4|SRGN|APBB1IP|NEDD9|CYBB|SYT17|RND3|MYO1E|RPS6|HERPUD2|IGSF6|AIF1|DOCK4|NDNF|DSC2|IFI16|ABCC9|PDPN|GAB2|PECAM1|SPX|DTNA|HDGFL3|CDK2|ELK3|ZFP36L1
GO:0030029	actin filament-based process	0.0109	AQP1|NCKAP1L|NEDD9|EPB41L2|RND3|MYO1E|TYROBP|AIF1|RHOC|EMP2|DSC2|ABCC9|PDPN|HCLS1|GAS7
GO:1901214	regulation of neuron death	0.0111	GPNMB|DDR2|TYROBP|MEF2C|NDNF|BTG2|CCL2|ANGPT1
GO:0006950	response to stress	0.0112	C3AR1|SERPINA3|SGK1|CYBB|FN1|OLR1|IFIT3|B2M|HERPUD2|AIF1|RHOC|CD163|NDNF|DSC2|MLH3|ABCC9|PDPN|IFIT2|LGR4|BTG2|TCIM|CCL2|DAPK1|CHI3L1|NCF2|RASGRF2|CDK2|ELK3
GO:0043524	negative regulation of neuron apoptotic process	0.0112	MEF2C|NDNF|BTG2|CCL2|ANGPT1
GO:0006812	cation transport	0.0113	APLNR|SGK1|AQP1|STOM|SYT17|CXCR4|B2M|CP|MEF2C|CEMIP|ABCC9|CCL2|SHISA6|DAPK1|HVCN1|COX7A1|RASGRF2|CDK2
GO:0001503	ossification	0.0113	SRGN|DHRS3|RPL38|TXLNG|CDH11
GO:0046635	positive regulation of alpha-beta T cell activation	0.0113	NCKAP1L|CBFB|CD86
GO:0019233	sensory perception of pain	0.0121	AQP1|CXCR4|SPX|CCL2
GO:0046637	regulation of alpha-beta T cell differentiation	0.0123	NCKAP1L|CBFB|CD86
GO:1900087	positive regulation of G1/S transition of mitotic cell cycle	0.0123	CCND2|DDR2|AIF1
GO:0001906	cell killing	0.0127	NCKAP1L|EMP2|HAVCR2
GO:0001655	urogenital system development	0.0127	AQP1|MYO1E|MEF2C|LGR4|WWTR1|PECAM1|ASXL1|ANGPT1
GO:0010469	regulation of signaling receptor activity	0.0128	MEF2C|CCL2|SHISA6|DAPK1|RASGRF2
GO:0014812	muscle cell migration	0.0128	DDR2|AIF1|MEF2C|DOCK4
GO:0051897	positive regulation of protein kinase B signaling	0.0128	F3|HCLS1|CHI3L1|ANGPT1
GO:0050778	positive regulation of immune response	0.0132	B2M|GAB2|HMGB2|CD86|HAVCR2
GO:0060759	regulation of response to cytokine stimulus	0.0134	PARP14|TNFRSF1A|CXCR4|PADI2|ANGPT1
GO:0002684	positive regulation of immune system process	0.0135	NEDD9|CBFB|AIF1|HCLS1|CCL2|EVI2B|ZFP36L1
GO:0032412	regulation of ion transmembrane transporter activity	0.0144	STOM|MEF2C|ABCC9|CCL2|SHISA6|DAPK1|RASGRF2
GO:0061028	establishment of endothelial barrier	0.0145	TJP2|TNFRSF1A|PECAM1
GO:2000514	regulation of CD4-positive, alpha-beta T cell activation	0.0145	NCKAP1L|CBFB|CD86
GO:0007154	cell communication	0.0154	C3AR1|AQP1|MAPK4|SRGN|APBB1IP|NEDD9|CYBB|SYT17|RND3|MYO1E|RPS6|SLC2A1|HERPUD2|IGSF6|AIF1|DOCK4|NDNF|DSC2|IFI16|PDPN|GAB2|PECAM1|SPX|DTNA|HDGFL3|CDK2|ELK3|ZFP36L1
GO:0003170	heart valve development	0.0157	APLNR|TNFRSF1A|MEF2C
GO:0010883	regulation of lipid storage	0.0157	ABCA1|OSBPL11|C3
GO:1990868	response to chemokine	0.0157	CXCR4|PADI2|CCL2
GO:0048583	regulation of response to stimulus	0.0157	C3AR1|APLNR|SGK1|LAMA2|NCKAP1L|NEDD9|ABCA1|GPNMB|FN1|B2M|AIF1|RHOC|RGS1|EMP2|DHRS3|GAB2|LGR4|WWTR1|UACA|ASXL1|TCIM|SPX|HCLS1|CCL2|PSD2|SHISA6|DAPK1|CHI3L1|CD86|RASGRF2
GO:0051347	positive regulation of transferase activity	0.0157	NCKAP1L|CCND2|NEDD9|DDR2|MEF2C|CEMIP|EMP2|TCIM|CHI3L1|ANGPT1|CD86
GO:0070252	actin-mediated cell contraction	0.016	EMP2|DSC2|ABCC9|PDPN
GO:0008360	regulation of cell shape	0.0165	FN1|RND3|RHOC|PDPN|CCL2
GO:0034330	cell junction organization	0.0166	APLNR|TJP2|NEDD9|FN1|MEF2C|RHOC|THBS2|PECAM1|CLDN11|SHISA6|CDH11|C3|DUSP22
GO:0030500	regulation of bone mineralization	0.0167	DDR2|MEF2C|TXLNG
GO:0010810	regulation of cell-substrate adhesion	0.0167	NEDD9|FN1|EMP2|NDNF|PDPN|DUSP22
GO:0065007	biological regulation	0.0169	MAPK4|MED13L|XRN1|CLIC5|SRGN|STOM|MLC1|ZC3H6|APBB1IP|SND1|CCND2|PARP14|CBFB|GPNMB|TGFBI|DDR2|CYBB|SYT17|OSBPL11|EPB41L2|RND3|MYO1E|SMOC1|TNFRSF1A|ZNF577|IFIT3|HERPUD2|IGSF6|AIF1|RHOC|PHC3|PHLPP1|RGS1|NDNF|RPL38|HPSE2|PADI2|SERPINB6|IFI16|TXLNG|IFIT2|GAB2|CD44|UACA|ELK4|TCIM|DTNA|MAN2A1|TBC1D1|FGL2|PSD2|AHCTF1|FUT9|EVI2B|CDH11|DAPK1|CHI3L1|C3|SCMH1|HDGFL3|CD86|FBLN5|DUSP22|COX7A1|PHF12|HAVCR2|NCF2…
GO:0010718	positive regulation of epithelial to mesenchymal transition	0.0169	EMP2|PDPN|WWTR1
GO:0006970	response to osmotic stress	0.0173	MLC1|SERPINB6|ZFP36L1
GO:0048015	phosphatidylinositol-mediated signaling	0.0179	FN1|GAB2|HCLS1|ANGPT1|ZFP36L1
GO:0010629	negative regulation of gene expression	0.0179	APLNR|XRN1|SND1|PARP14|AIF1|MEF2C|BTG2|DAPK1|TNRC6C|HMGB2|SCMH1|CDK2|ZFP36L1
GO:0001649	osteoblast differentiation	0.018	SND1|CBFB|VCAN|SMOC1|LGR4
GO:0048260	positive regulation of receptor-mediated endocytosis	0.0182	B2M|ANGPT1|C3
GO:0030155	regulation of cell adhesion	0.0185	GPNMB|TGFBI|CXCR4|FGL2|FUT9
GO:0001817	regulation of cytokine production	0.019	F3|B2M|AIF1|IFI16|CHI3L1|HMGB2
GO:0050731	positive regulation of peptidyl-tyrosine phosphorylation	0.0193	NEDD9|CD44|PECAM1|ANGPT1
GO:0030334	regulation of cell migration	0.0194	SGK1|LAMA2|EMP2|FUT9
GO:0010628	positive regulation of gene expression	0.0199	F3|C3AR1|CYBB|FN1|TYROBP|B2M|AIF1|MEF2C|PADI2|IFI16|CHI3L1|HMGB2|ANGPT1|C3|CD86|HAVCR2
GO:0050878	regulation of body fluid levels	0.0202	F3|APLNR|AQP1|FN1|EMP2|PDPN|AQP4
GO:0051346	negative regulation of hydrolase activity	0.0202	SERPINA3|AQP1|NCKAP1L|SERPINB6|IFI16|CD44|C3
GO:0050864	regulation of B cell activation	0.0205	NCKAP1L|TYROBP|MEF2C|ZFP36L1
GO:0007166	cell surface receptor signaling pathway	0.0208	F3|C3AR1|LAMA2|NCKAP1L|NEDD9|PARP14|DDR2|FN1|MYO1E|TYROBP|TNFRSF1A|CXCR4|IGSF6|MEF2C|EMP2|PADI2|GAB2|LGR4|CD44|WWTR1|PECAM1|TCIM|HCLS1|CCL2|SHISA6|DAPK1|HMGB2|ANGPT1|C3|CD86|DUSP22
GO:0071384	cellular response to corticosteroid stimulus	0.021	SGK1|AQP1|ZFP36L1
GO:0001525	angiogenesis	0.0224	GPNMB|TGFBI|FN1|THBS2|CCL2|ANGPT1|ELK3
GO:1901224	positive regulation of NIK/NF-kappaB signaling	0.0224	TCIM|CD86|HAVCR2
GO:0007156	homophilic cell adhesion via plasma membrane adhesion molecules	0.0226	NECTIN3|DSC2|PECAM1|CDH11
GO:1903131	mononuclear cell differentiation	0.0232	NCKAP1L|CBFB|RPS6|B2M|IFI16|FGL2|CD86|ZFP36L1
GO:0032943	mononuclear cell proliferation	0.0235	GPNMB|TYROBP|RPS6|EMP2
GO:0002822	regulation of adaptive immune response based on somatic recombination of immune receptors built from immunoglobulin superfamily domains	0.0236	NCKAP1L|B2M|C3|DUSP22
GO:0045669	positive regulation of osteoblast differentiation	0.024	DDR2|MEF2C|WWTR1
GO:0045637	regulation of myeloid cell differentiation	0.0243	NEDD9|TYROBP|HCLS1|EVI2B
GO:0062197	cellular response to chemical stress	0.0259	AQP1|DDR2|SLC2A1|AIF1|SERPINB6|DAPK1|FBLN5|ZFP36L1
GO:0031348	negative regulation of defense response	0.026	PARP14|TNFRSF1A|IFI16|FGL2|NT5E
GO:0002443	leukocyte mediated immunity	0.026	NCKAP1L|EMP2|GAB2|DUSP22|HAVCR2
GO:0043408	regulation of MAPK cascade	0.0263	GPNMB|DDR2|FN1|MEF2C|PHLPP1|CD44|CCL2|CHI3L1|ANGPT1|DUSP22|HAVCR2
GO:0002253	activation of immune response	0.0265	C3AR1|NCKAP1L|MEF2C|C3|DUSP22
GO:0042127	regulation of cell population proliferation	0.027	SGK1|GPNMB|TYROBP|IFIT3|B2M|PDPN|BTG2|CCL2|ANGPT1|DUSP22|ZFP36L1
GO:0043549	regulation of kinase activity	0.0273	NCKAP1L|CCND2|NEDD9|DDR2|MEF2C|CEMIP|EMP2|WWTR1|TCIM|CHI3L1|ANGPT1|CD86|DUSP22
GO:0009967	positive regulation of signal transduction	0.0275	NCKAP1L|PARP14|GPNMB|DDR2|FN1|TNFRSF1A|CXCR4|MEF2C|RHOC|LGR4|CD44|TCIM|HCLS1|CCL2|CHI3L1|ANGPT1|C3|CD86|DUSP22|HAVCR2
GO:0007259	receptor signaling pathway via JAK-STAT	0.0281	PARP14|TNFRSF1A|HCLS1|CCL2
GO:0032147	activation of protein kinase activity	0.0287	NCKAP1L|EMP2|CHI3L1|ANGPT1
GO:0033077	T cell differentiation in thymus	0.0288	RPS6|B2M|ZFP36L1
GO:0071260	cellular response to mechanical stimulus	0.0288	AQP1|TNFRSF1A|SLC2A1
GO:0002764	immune response-regulating signaling pathway	0.0288	C3AR1|NCKAP1L|TYROBP|MEF2C|LGR4|DUSP22|HAVCR2
GO:0048872	homeostasis of number of cells	0.029	B2M|ASXL1|HCLS1|HMGB2|ZFP36L1
GO:0045860	positive regulation of protein kinase activity	0.0294	CCND2|NEDD9|DDR2|MEF2C|CEMIP|TCIM
GO:0010035	response to inorganic substance	0.0295	AQP1|DDR2|CYBB|SYT17|B2M|MEF2C|FBLN5|HVCN1|NT5E|CDK2
GO:0010646	regulation of cell communication	0.0299	F3|APLNR|SGK1|LAMA2|NCKAP1L|ABCA1|PARP14|GPNMB|DDR2|FN1|TYROBP|TNFRSF1A|CXCR4|MEF2C|RHOC|PHLPP1|RGS1|EMP2|DHRS3|PADI2|LGR4|CD44|WWTR1|UACA|ASXL1|TCIM|HCLS1|CCL2|PSD2|SHISA6|CDH11|DAPK1|CHI3L1|HMGB2|ANGPT1|C3|CD86|DUSP22|HAVCR2|RASGRF2
GO:0009725	response to hormone	0.03	SGK1|AQP1|DDR2|CYBB|RPL27|SLC2A1|AIF1|MEF2C|PADI2|BTG2|HCLS1|HMGB2|AQP4|ZFP36L1
GO:0045861	negative regulation of proteolysis	0.0305	SERPINA3|AQP1|SERPINB6|IFI16|CD44|C3
GO:0014068	positive regulation of phosphatidylinositol 3-kinase signaling	0.0305	FN1|HCLS1|ANGPT1
GO:0032102	negative regulation of response to external stimulus	0.0313	PARP14|TNFRSF1A|IFI16|SPX|FGL2|NT5E
GO:0071248	cellular response to metal ion	0.0317	CYBB|SYT17|B2M|MEF2C|HVCN1
GO:0036293	response to decreased oxygen levels	0.0317	AQP1|DDR2|CYBB|SLC2A1|CXCR4|NDNF|ZFP36L1
GO:0023051	regulation of signaling	0.0322	F3|APLNR|SGK1|LAMA2|NCKAP1L|ABCA1|PARP14|GPNMB|DDR2|FN1|TYROBP|TNFRSF1A|CXCR4|MEF2C|RHOC|PHLPP1|RGS1|EMP2|DHRS3|PADI2|LGR4|CD44|WWTR1|UACA|ASXL1|TCIM|HCLS1|CCL2|PSD2|SHISA6|CDH11|DAPK1|CHI3L1|HMGB2|ANGPT1|C3|CD86|DUSP22|HAVCR2|RASGRF2
GO:0050764	regulation of phagocytosis	0.0323	NCKAP1L|CCL2|C3
GO:0045088	regulation of innate immune response	0.0325	PARP14|TYROBP|IFI16|HMGB2|HAVCR2
GO:0048771	tissue remodeling	0.0331	GPNMB|DDR2|MEF2C|LGR4
GO:0008037	cell recognition	0.0331	VCAN|CXCR4|PECAM1
GO:2000134	negative regulation of G1/S transition of mitotic cell cycle	0.0341	GPNMB|CCL2|CDK2
GO:0040012	regulation of locomotion	0.0342	SGK1|LAMA2|MEF2C|EMP2|PADI2|CCL2|FUT9|DUSP22
GO:0031349	positive regulation of defense response	0.035	TYROBP|TNFRSF1A|IFI16|HMGB2|C3
GO:0051235	maintenance of location	0.0356	APLNR|SRGN|ABCA1|OSBPL11|CEMIP|C3|SOAT1
GO:0071674	mononuclear cell migration	0.0356	C3AR1|NEDD9|CXCR4
GO:0071453	cellular response to oxygen levels	0.0357	AQP1|DDR2|CYBB|NDNF|ZFP36L1
GO:0051384	response to glucocorticoid	0.0358	AQP1|AIF1|AQP4|ZFP36L1
GO:0060348	bone development	0.0359	DDR2|TYROBP|MEF2C|DHRS3|BGN
GO:0043491	protein kinase B signaling	0.0359	PHLPP1|CCL2|ZFP36L1
GO:0032760	positive regulation of tumor necrosis factor production	0.036	CYBB|TYROBP|HAVCR2
GO:0002252	immune effector process	0.0363	APBB1IP|RPS6|TCIM
GO:0048519	negative regulation of biological process	0.0368	CCND2|NEDD9|ABCA1|TGFBI|RPS6|TNFRSF1A|IFIT3|B2M|DOCK4|CEMIP|THBS2|PHLPP1|RGS1|DHRS3|NDNF|PDPN|UACA|ASXL1|TCIM|SPX|SHISA6|EVI2B|HDGFL3|NT5E
GO:0045321	leukocyte activation	0.0376	NEDD9|B2M|MEF2C|EMP2|CD44|CCL2|ZFP36L1
GO:2000117	negative regulation of cysteine-type endopeptidase activity	0.038	AQP1|IFI16|CD44
GO:0010951	negative regulation of endopeptidase activity	0.0383	SERPINA3|SERPINB6|C3
GO:0032103	positive regulation of response to external stimulus	0.0386	TYROBP|TNFRSF1A|IFI16|HMGB2|C3
GO:0072593	reactive oxygen species metabolic process	0.039	CYBB|TYROBP|FBLN5|HVCN1|NCF2
GO:1904035	regulation of epithelial cell apoptotic process	0.0393	NDNF|CCL2|ANGPT1
GO:0008217	regulation of blood pressure	0.04	SGK1|EMP2|ABCC9|SPX
GO:0051050	positive regulation of transport	0.0403	APLNR|SGK1|AQP1|STOM|MLC1|NCKAP1L|ABCA1|B2M|CEMIP|GAB2|HCLS1|CCL2|ANGPT1|C3
GO:0002698	negative regulation of immune effector process	0.0405	NCKAP1L|ANGPT1|DUSP22
GO:1901990	regulation of mitotic cell cycle phase transition	0.0406	CCND2|GPNMB|DDR2|AIF1|CCL2|CDK2|ZFP36L1
GO:0002697	regulation of immune effector process	0.0427	TYROBP|B2M|C3|CD86
GO:0009617	response to bacterium	0.0444	AQP1|TNFRSF1A|RGS1|C3
GO:1901700	response to oxygen-containing compound	0.0452	SGK1|XRN1|MLC1|DDR2|CYBB|RPL27|SLC2A1|AIF1|MEF2C|BTG2|CCL2|DAPK1|HMGB2|AQP4|CD86|FBLN5|HAVCR2|CDK2|ZFP36L1
GO:0007565	female pregnancy	0.0452	CLIC5|SLC2A1|AQP4|HAVCR2
GO:0042221	response to chemical	0.0461	F3|C3AR1|LAMA2|NCKAP1L|NEDD9|PARP14|GPNMB|TNFRSF1A|IFIT3|RFTN2|HERPUD2|DOCK4|NDNF|PADI2|SERPINB6|IFI16|IFIT2|CD44|SPX|HCLS1|CHI3L1|ANGPT1|DUSP22
GO:0008625	extrinsic apoptotic signaling pathway via death domain receptors	0.0462	TNFRSF1A|DAPK1|HMGB2
GO:0098542	defense response to other organism	0.0463	AQP1|TNFRSF1A|ABCC9|FGL2
GO:1903706	regulation of hemopoiesis	0.0463	CBFB|TCIM|FGL2|CD86
GO:0030154	cell differentiation	0.0494	SGK1|TJP2|LAMA2|NCKAP1L|NEDD9|ABCA1|TGFBI|SYT17|OSBPL11|TYROBP|RPS6|TNFRSF1A|NECTIN3|CXCR4|B2M|NDNF|IFI16|GAB2|BTG2|PECAM1|ELK4|HCLS1|CCL2|MAN2A1|FGL2|FUT9|EVI2B|CDH11|HMGB2|ANGPT1|C3|SOAT1|GAS7|HDGFL3|CD86|ELK3
GO:0007611	learning or memory	0.0501	SGK1|CCND2|NEDD9|B2M|MEF2C|BTG2
GO:0090257	regulation of muscle system process	0.0503	TNFRSF1A|AIF1|DOCK4|DSC2|SPX
GO:0002683	negative regulation of immune system process	0.0508	PARP14|PADI2|IFI16|CCL2
GO:0090596	sensory organ morphogenesis	0.053	AQP1|LRIG1|NECTIN3|RPL38|MAN2A1
GO:0051216	cartilage development	0.0533	TGFBI|MEF2C|CD44|CHI3L1
GO:0071456	cellular response to hypoxia	0.0533	AQP1|DDR2|NDNF|ZFP36L1
GO:0006941	striated muscle contraction	0.0544	CXCR4|DSC2|ABCC9|DTNA
GO:0034765	regulation of ion transmembrane transport	0.0545	CLIC5|CYBB|HVCN1
GO:0051173	positive regulation of nitrogen compound metabolic process	0.0547	F3|APLNR|NCKAP1L|CCND2|NEDD9|PARP14|CBFB|GPNMB|DDR2|FN1|TNFRSF1A|AIF1|MEF2C|CEMIP|EMP2|IFI16|LGR4|CD44|BTG2|WWTR1|UACA|PECAM1|ASXL1|ELK4|TCIM|HCLS1|DAPK1|CHI3L1|TNRC6C|HMGB2|ANGPT1|C3|SOAT1|CD86|CDK2|ELK3|ZFP36L1
GO:0002705	positive regulation of leukocyte mediated immunity	0.0553	TYROBP|B2M|C3
GO:0033138	positive regulation of peptidyl-serine phosphorylation	0.0553	CD44|HCLS1|ANGPT1
GO:1905954	positive regulation of lipid localization	0.0553	ABCA1|OSBPL11|C3
GO:0014070	response to organic cyclic compound	0.0559	SGK1|MLC1|CYBB|RPL27|RFTN2|MEF2C|PADI2|BTG2|CCL2|HMGB2|AQP4
GO:0002832	negative regulation of response to biotic stimulus	0.0567	PARP14|IFI16|FGL2
GO:0042060	wound healing	0.0568	AQP1|FN1|RHOC|PDPN|CD44|ELK3
GO:0001818	negative regulation of cytokine production	0.0575	SRGN|GPNMB|LGR4|ANGPT1
GO:0006022	aminoglycan metabolic process	0.0586	NDNF|ANGPT1|BGN
GO:0000902	cell morphogenesis	0.0587	SGK1|LAMA2|NCKAP1L|NEDD9|SYT17|FN1|RND3|CXCR4|MEF2C|RHOC|PDPN|CD44|ASXL1|CCL2|CDH11|GAS7
GO:0010950	positive regulation of endopeptidase activity	0.0598	F3|IFI16|UACA|DAPK1
GO:0001776	leukocyte homeostasis	0.0601	NCKAP1L|RPS6|MEF2C
GO:0030316	osteoclast differentiation	0.0601	NEDD9|TYROBP|GAB2
GO:0032526	response to retinoic acid	0.0601	AQP1|ABCA1|ASXL1
GO:0045930	negative regulation of mitotic cell cycle	0.0602	GPNMB|BTG2|CCL2|CDK2|ZFP36L1
GO:0002429	immune response-activating cell surface receptor signaling pathway	0.0622	NCKAP1L|TYROBP|MEF2C|DUSP22
GO:0009892	negative regulation of metabolic process	0.0641	SERPINA3|APLNR|AQP1|SRGN|NCKAP1L|SND1|GPNMB|DDR2|FN1|TYROBP|AIF1|SERPINB6|CD44|ANGPT1|C3|AQP4|HAVCR2
GO:0010604	positive regulation of macromolecule metabolic process	0.0647	APLNR|NCKAP1L|CCND2|NEDD9|PARP14|CBFB|GPNMB|DDR2|TNFRSF1A|CEMIP|EMP2|LGR4|CD44|BTG2|WWTR1|UACA|PECAM1|ASXL1|ELK4|TCIM|HCLS1|CCL2|DAPK1|TNRC6C|SOAT1|CDK2|ELK3|ZFP36L1
GO:0030336	negative regulation of cell migration	0.065	NEDD9|AIF1|MEF2C|PADI2|CCL2|DUSP22
GO:0014074	response to purine-containing compound	0.0657	AQP1|XRN1|ZFP36L1
GO:0010564	regulation of cell cycle process	0.0663	SND1|CCND2|GPNMB|DDR2|AIF1|TXLNG|TCIM|CCL2|AHCTF1|CDK2|ZFP36L1
GO:0003012	muscle system process	0.0668	CXCR4|ABCC9|SSPN|DTNA
GO:0051234	establishment of localization	0.0671	APLNR|SGK1|AQP1|CLIC5|STOM|TJP2|MLC1|NCKAP1L|ABCA1|CYBB|SYT17|OSBPL11|SLC14A1|MYO1E|TYROBP|TNFRSF1A|SLC2A1|OLR1|NECTIN3|RFTN2|CXCR4|B2M|CP|AIF1|MEF2C|CEMIP|EMP2|CD163|ABCC9|GAB2|LASP1|PECAM1|SPX|HCLS1|CCL2|MARCHF3|AHCTF1|SHISA6|DAPK1|CD93|ANGPT1|C3|SOAT1|AQP4|FBLN5|HVCN1|COX7A1|NCF2|RASGRF2|CDK2|ZFP36L1
GO:1902107	positive regulation of leukocyte differentiation	0.0675	NCKAP1L|CBFB|CD86
GO:0021954	central nervous system neuron development	0.0677	NDNF|BTG2|CDH11
GO:0008015	blood circulation	0.0684	C3AR1|OLR1|CXCR4|DOCK4|DSC2
GO:0007015	actin filament organization	0.0695	NCKAP1L|RND3|MYO1E|AIF1|RHOC|EMP2|HCLS1|GAS7
GO:0051130	positive regulation of cellular component organization	0.0699	NCKAP1L|NEDD9|ABCA1|DDR2|FN1|TYROBP|B2M|RHOC|THBS2|NDNF|PDPN|HCLS1|FUT9|ANGPT1|C3|CDK2
GO:0009890	negative regulation of biosynthetic process	0.07	XRN1|ZC3H6|PARP14|CBFB|MEF2C|PHC3|IFI16|LGR4|BTG2|WWTR1|ELK4|HCLS1|DAPK1|TNRC6C|HMGB2|SCMH1|DUSP22|PHF12|CDK2|ELK3|ZFP36L1
GO:0048762	mesenchymal cell differentiation	0.0711	FN1|MEF2C|EMP2|PDPN|WWTR1
GO:0065008	regulation of biological quality	0.0717	C3AR1|SERPINA3|LAMA2|NCKAP1L|NEDD9|ABCA1|TYROBP|RPS6|SLC2A1|CXCR4|B2M|CP|MEF2C|DOCK4|CEMIP|THBS2|DHRS3|DSC2|LGR4|BTG2|WWTR1|PECAM1|ASXL1|HCLS1|CCL2|SHISA6|TNRC6C|HMGB2|SOAT1|HVCN1|NT5E|RASGRF2|ZFP36L1|ABHD4
GO:2000113	negative regulation of cellular macromolecule biosynthetic process	0.0728	XRN1|BTG2|DAPK1|TNRC6C|ZFP36L1
GO:0051049	regulation of transport	0.0729	CLIC5|CYBB|SYT17|TNFRSF1A|CXCR4|MEF2C|ABCC9|SPX|SHISA6|DAPK1|HVCN1|RASGRF2
GO:0006959	humoral immune response	0.073	MEF2C|CCL2|C3
GO:0071214	cellular response to abiotic stimulus	0.0736	CCND2|SERPINB6|IFI16|HVCN1|ZFP36L1
GO:0051239	regulation of multicellular organismal process	0.0744	SGK1|LAMA2|DDR2|TNFRSF1A|DOCK4|DHRS3|DSC2|TXLNG|ABCC9|TCIM|FGL2|SHISA6
GO:0120036	plasma membrane bounded cell projection organization	0.0749	SGK1|LAMA2|NCKAP1L|NEDD9|SYT17|FN1|CXCR4|B2M|AIF1|MEF2C|EMP2|EMP1|NDNF|PDPN|CD44|BTG2|WWTR1|FUT9|CDH11|GAS7|HDGFL3
GO:0080134	regulation of response to stress	0.0749	F3|MLC1|PARP14|DDR2|TYROBP|TNFRSF1A|CXCR4|PHLPP1|IFI16|CD44|FGL2|HMGB2|C3|FBLN5|DUSP22|NT5E|HAVCR2
GO:0030324	lung development	0.0753	PDPN|ASXL1|MAN2A1|CHI3L1
GO:0070555	response to interleukin-1	0.0757	CCL2|CHI3L1|AQP4
GO:0071887	leukocyte apoptotic process	0.0757	RPS6|MEF2C|HCLS1
GO:0003015	heart process	0.0761	CXCR4|DSC2|ABCC9|WWTR1|SPX
GO:0034249	negative regulation of cellular amide metabolic process	0.0761	XRN1|BTG2|DAPK1|TNRC6C|ZFP36L1
GO:0032879	regulation of localization	0.0768	NEDD9|EPB41L2|TYROBP|WWTR1|PECAM1|ZFP36L1
GO:0040029	epigenetic regulation of gene expression	0.0774	PADI2|IFI16|SCMH1|CDK2
GO:0071356	cellular response to tumor necrosis factor	0.0774	TNFRSF1A|CCL2|CHI3L1|ZFP36L1
GO:0050670	regulation of lymphocyte proliferation	0.0793	NCKAP1L|AIF1|MEF2C
GO:0002250	adaptive immune response	0.0815	B2M|MEF2C|EMP2|C3|CD86
GO:0003206	cardiac chamber morphogenesis	0.0842	APLNR|MEF2C|DHRS3
GO:0009612	response to mechanical stimulus	0.0851	DDR2|BTG2|CHI3L1
GO:0045892	negative regulation of DNA-templated transcription	0.0854	ZC3H6|PARP14|CBFB|MEF2C|PHC3|IFI16|LGR4|BTG2|WWTR1|ELK4|HCLS1|HMGB2|SCMH1|DUSP22|PHF12|CDK2|ELK3
GO:0055085	transmembrane transport	0.0865	APLNR|CLIC5|STOM|ABCA1|CYBB|SLC2A1|MEF2C|CEMIP|ABCC9|LASP1|CCL2|SHISA6|DAPK1|C3|AQP4|HVCN1|COX7A1|RASGRF2
GO:1902679	negative regulation of RNA biosynthetic process	0.087	ZC3H6|PARP14|CBFB|MEF2C|PHC3|IFI16|LGR4|BTG2|WWTR1|ELK4|HCLS1|HMGB2|SCMH1|DUSP22|PHF12|CDK2|ELK3
GO:0015918	sterol transport	0.087	ABCA1|OSBPL11|SOAT1
GO:0043280	positive regulation of cysteine-type endopeptidase activity involved in apoptotic process	0.087	F3|UACA|DAPK1
GO:0022414	reproductive process	0.0878	CLIC5|RPS6|SLC2A1|NECTIN3|HERPUD2|EMP2|MLH3|LGR4|CLDN11|SHISA6|HMGB2|C3|AQP4|HAVCR2|CDK2
GO:0007264	small GTPase mediated signal transduction	0.0882	ABCA1|RND3|AIF1|RHOC|DOCK4|PDPN|PSD2|RASGRF2|CDK2
GO:0008219	cell death	0.0886	SGK1|SRGN|TYROBP|TNFRSF1A|OLR1|CXCR4|PHLPP1|EMP2|EMP1|IFI16|IFIT2|UACA|CHI3L1|ZFP36L1
GO:0051928	positive regulation of calcium ion transport	0.09	APLNR|CEMIP|CCL2
GO:0007369	gastrulation	0.0904	APLNR|FN1|RPS6|COL12A1
GO:0071345	cellular response to cytokine stimulus	0.0944	F3|CXCR4|PADI2|IFI16|CD44|HCLS1|ANGPT1
GO:0002682	regulation of immune system process	0.0944	FN1|LGR4|FUT9
GO:0048232	male gamete generation	0.0945	NECTIN3|HERPUD2|MLH3|LGR4|CLDN11|SHISA6|HMGB2
GO:0035556	intracellular signal transduction	0.0946	APLNR|SGK1|AQP1|MAPK4|NCKAP1L|GPNMB|DDR2|FN1|TYROBP|RPS6|TNFRSF1A|CXCR4|MEF2C|NDNF|IFI16|GAB2|CD44|WWTR1|DAPK1|DUSP22
GO:0097529	myeloid leukocyte migration	0.095	C3AR1|NCKAP1L|EMP2
GO:0030041	actin filament polymerization	0.095	NCKAP1L|AIF1|HCLS1|GAS7
GO:0048878	chemical homeostasis	0.0956	APLNR|AQP1|ABCA1|RPS6|B2M|CP|CEMIP|SPX|SOAT1|AQP4|HVCN1|NT5E|ABHD4
GO:0061157	mRNA destabilization	0.096	BTG2|TNRC6C|ZFP36L1
GO:0042110	T cell activation	0.097	B2M|AIF1|CD44|CCL2|ZFP36L1
GO:1901989	positive regulation of cell cycle phase transition	0.099	CCND2|DDR2|AIF1
GO:0051607	defense response to virus	0.1	IFIT3|IFI16|ABCC9|IFIT2|FGL2

## Sheet: (C) GO CC
ID	Label	P-value	Symbols
GO:0005886	plasma membrane	1.72e-09	C3AR1|APLNR|SGK1|XRN1|CLIC5|STOM|TJP2|MLC1|LRIG1|NCKAP1L|APBB1IP|PARP14|GPNMB|TGFBI|DDR2|CYBB|SYT17|SLC14A1|FN1|EPB41L2|RND3|MYO1E|TYROBP|TNFRSF1A|OLR1|NECTIN3|RFTN2|CP|IGSF6|AIF1|RHOC|DOCK4|CEMIP|PHLPP1|RGS1|EMP2|EMP1|DHRS3|DSC2|HPSE2|SERPINB6|ABCC9|PDPN|GAB2|LGR4|CD44|WWTR1|PECAM1|TCIM|CLDN11|HCLS1|DTNA|PSD2|SHISA6|EVI2B|CDH11|DAPK1|CD93|ANGPT1|C3|GAS7|HVCN1|DUSP22|NCF2|RASGRF2|NKTR
GO:0031982	vesicle	7.95e-08	C3AR1|SERPINA3|AQP1|CLIC5|SRGN|STOM|MLC1|NCKAP1L|SND1|ABCA1|GPNMB|TGFBI|CYBB|SYT17|RPL27|OSBPL11|FN1|EPB41L2|RND3|MYO1E|TYROBP|SLC2A1|OLR1|CXCR4|B2M|CP|RHOC|CEMIP|THBS2|EMP2|CD163|DSC2|PADI2|SERPINB6|PDPN|CD44|BTG2|UACA|PECAM1|SSPN|SPX|GOLIM4|MAN2A1|FGL2|MARCHF3|AHCTF1|COL12A1|CDH11|MTMR11|CHI3L1|CD93|BBOX1|ANGPT1|C3|AQP4|CD86|FBLN5|HVCN1|NT5E|METTL7A|HAVCR2|NCF2|BGN|CDK2|RPS11
GO:0071944	cell periphery	6.92e-06	SERPINA3|VCAN|SMOC1|THBS2|NDNF|FGL2|COL12A1|CHI3L1|FBLN5
GO:0070062	extracellular exosome	1.42e-05	SERPINA3|AQP1|CLIC5|STOM|NCKAP1L|SND1|TGFBI|RPL27|FN1|EPB41L2|MYO1E|SLC2A1|CXCR4|B2M|CP|RHOC|DSC2|PADI2|SERPINB6|CD44|BTG2|UACA|PECAM1|MAN2A1|FGL2|AHCTF1|COL12A1|CDH11|MTMR11|CHI3L1|BBOX1|ANGPT1|C3|CD86|FBLN5|NT5E|BGN|RPS11
GO:0005887	integral component of plasma membrane	1.52e-05	F3|C3AR1|APLNR|AQP1|STOM|NCKAP1L|ABCA1|GPNMB|DDR2|SLC14A1|TYROBP|TNFRSF1A|SLC2A1|OLR1|NECTIN3|IGSF6|CD163|PDPN|LGR4|CD44|PECAM1|SSPN|SHISA6|EVI2B|AQP4|HVCN1
GO:0065010	extracellular membrane-bounded organelle	1.91e-05	SERPINA3|AQP1|CLIC5|STOM|NCKAP1L|SND1|TGFBI|RPL27|FN1|EPB41L2|MYO1E|SLC2A1|CXCR4|B2M|CP|RHOC|DSC2|PADI2|SERPINB6|CD44|BTG2|UACA|PECAM1|MAN2A1|FGL2|AHCTF1|COL12A1|CDH11|MTMR11|CHI3L1|BBOX1|ANGPT1|C3|CD86|FBLN5|NT5E|BGN|RPS11
GO:0072562	blood microparticle	2.57e-05	SERPINA3|STOM|FN1|SLC2A1|CP|C3
GO:0030141	secretory granule	6.31e-05	C3AR1|STOM|NCKAP1L|CYBB|TYROBP|OLR1|B2M|PADI2|SERPINB6|CD44|SPX|FGL2|CHI3L1|CD93|C3|HVCN1|METTL7A|NCF2
GO:0035579	specific granule membrane	0.000186	C3AR1|STOM|CYBB|OLR1|CD93|HVCN1
GO:0031410	cytoplasmic vesicle	0.000319	MLC1|SND1|SYT17|RND3|SLC2A1|CXCR4|RHOC|THBS2|EMP2|DSC2|PDPN|SSPN|SPX|FGL2|METTL7A|HAVCR2|BGN|CDK2
GO:0070821	tertiary granule membrane	0.000386	STOM|CYBB|OLR1|SERPINB6|CD93
GO:0031012	extracellular matrix	0.000618	LRIG1|CXCR4|NDNF|HPSE2|CHI3L1
GO:0062023	collagen-containing extracellular matrix	0.000875	F3|SERPINA3|SERPINB6|FGL2|COL12A1|ANGPT1|FBLN5|BGN
GO:0045121	membrane raft	0.00114	STOM|MLC1|ABCA1|TNFRSF1A|SLC2A1|OLR1|EMP2|PDPN|PECAM1|ANGPT1
GO:0005604	basement membrane	0.00127	LAMA2|TGFBI|FN1|SMOC1|THBS2
GO:0009897	external side of plasma membrane	0.0014	F3|ABCA1|CXCR4|B2M|CD163|AQP4|CD86|NT5E
GO:0016324	apical plasma membrane	0.00188	AQP1|CLIC5|DDR2|FN1|SLC2A1|EMP2|PDPN|CD44|HVCN1
GO:0070161	anchoring junction	0.00189	TJP2|APBB1IP|NEDD9|DDR2|RPL27|EPB41L2|RND3|MYO1E|SLC2A1|NECTIN3|CXCR4|B2M|RPL38|DSC2|PDPN|CD44|LASP1|PECAM1|SSPN|CLDN11|DTNA|SHISA6|CDH11|HAVCR2|RPS11
GO:0045178	basal part of cell	0.00208	AQP1|MLC1|SLC14A1|SLC2A1|PDPN|CD44|CLDN11|AQP4
GO:0031224	intrinsic component of membrane	0.00262	F3|C3AR1|APLNR|AQP1|CLIC5|STOM|C1orf162|MLC1|LRIG1|NCKAP1L|ABCA1|GPNMB|DDR2|CYBB|SLC14A1|TYROBP|TNFRSF1A|REEP3|SLC2A1|OLR1|NECTIN3|CXCR4|B2M|HERPUD2|IGSF6|EMP2|EMP1|CD163|DHRS3|DSC2|ABCC9|PDPN|LGR4|CD44|PECAM1|SSPN|CLDN11|GOLIM4|MAN2A1|MARCHF3|PSD2|FUT9|SHISA6|EVI2B|CDH11|CD93|SOAT1|AQP4|CD86|HVCN1|COX7A1|NT5E|HAVCR2|NCF2
GO:0042383	sarcolemma	0.00321	AQP1|LAMA2|SLC2A1|SSPN|AQP4|BGN
GO:0005902	microvillus	0.0035	MYO1E|PDPN|CD44|ANGPT1
GO:0016323	basolateral plasma membrane	0.00355	AQP1|MLC1|SLC14A1|SLC2A1|PDPN|CD44|AQP4
GO:0030139	endocytic vesicle	0.00492	ABCA1|CYBB|MYO1E|B2M|CEMIP|CD163|GOLIM4|HVCN1|NCF2
GO:0005938	cell cortex	0.00507	CLIC5|NEDD9|EPB41L2|RND3|MYO1E|SLC2A1|RHOC|LASP1|HCLS1
GO:0005615	extracellular space	0.00575	F3|SRGN|LRIG1|VCAN|SMOC1|TNFRSF1A|NDNF|HPSE2|SPX|CCL2|HMGB2
GO:0005925	focal adhesion	0.007	APBB1IP|NEDD9|DDR2|RPL27|EPB41L2|RND3|B2M|RPL38|CD44|LASP1|RPS11
GO:0044291	cell-cell contact zone	0.00821	TJP2|SLC2A1|NECTIN3|DSC2
GO:0030864	cortical actin cytoskeleton	0.0111	EPB41L2|SLC2A1|LASP1|HCLS1
GO:0101003	ficolin-1-rich granule membrane	0.0117	NCKAP1L|SERPINB6|CD93
GO:0005796	Golgi lumen	0.0176	VCAN|GOLIM4|BGN
GO:0031093	platelet alpha granule lumen	0.0176	SERPINA3|SRGN|FN1
GO:0005811	lipid droplet	0.0195	DHRS3|CLDN11|METTL7A|ABHD4
GO:0005766	primary lysosome	0.0196	C3AR1|SERPINA3|STOM|PADI2|C3
GO:0030659	cytoplasmic vesicle membrane	0.0237	C3AR1|STOM|NCKAP1L|GPNMB|CYBB|OSBPL11|TYROBP|OLR1|B2M|CEMIP|CD163|SERPINB6|CD44|PECAM1|GOLIM4|MARCHF3|CD93|AQP4|HVCN1
GO:0005884	actin filament	0.0258	AIF1|HCLS1|GAS7|DUSP22
GO:0005576	extracellular region	0.0269	LAMA2|OLR1|CEMIP|THBS2|CD163|LUZP2|AQP4|HDGFL3|METTL7A
GO:0009986	cell surface	0.0279	TYROBP|TNFRSF1A|EMP2|CD44|CD93|C3|HAVCR2|BGN
GO:0060205	cytoplasmic vesicle lumen	0.0315	SERPINA3|SRGN|FN1|B2M|PADI2|CHI3L1|C3
GO:0005912	adherens junction	0.0353	TJP2|MYO1E|NECTIN3|DSC2|CDH11
GO:0000323	lytic vacuole	0.039	C3AR1|SERPINA3|SRGN|STOM|MLC1|VCAN|CXCR4|CP|PADI2|MARCHF3|C3|NCF2|BGN
GO:0030670	phagocytic vesicle membrane	0.0413	CYBB|B2M|HVCN1
GO:0042470	melanosome	0.0418	STOM|SND1|GPNMB|SLC2A1
GO:0005788	endoplasmic reticulum lumen	0.0483	VCAN|FN1|B2M|CP|COL12A1|C3
GO:0012505	endomembrane system	0.0567	SGK1|AQP1|CLIC5|MLC1|CCND2|NEDD9|ABCA1|GPNMB|TGFBI|SYT17|RPL27|OSBPL11|VCAN|RND3|RPS6|TNFRSF1A|REEP3|SLC2A1|CXCR4|CP|RHOC|DOCK4|CEMIP|EMP2|DHRS3|TXLNG|IFIT2|SSPN|GOLIM4|MAN2A1|MARCHF3|AHCTF1|FUT9|COL12A1|SOAT1|AQP4|HAVCR2|BGN|RASGRF2|CDK2|ABHD4
GO:0035578	azurophil granule lumen	0.0647	SERPINA3|PADI2|C3
GO:0000932	P-body	0.081	XRN1|TNRC6C|ZFP36L1
GO:0098588	bounding membrane of organelle	0.0825	C3AR1|STOM|NCKAP1L|GPNMB|CYBB|RPL27|OSBPL11|RND3|TYROBP|TNFRSF1A|SLC2A1|OLR1|B2M|CP|CEMIP|EMP2|CD163|DHRS3|SERPINB6|CD44|PECAM1|GOLIM4|MAN2A1|MARCHF3|FUT9|CD93|AQP4|HVCN1
GO:0032587	ruffle membrane	0.0839	AIF1|PDPN|PSD2

## Sheet: (D) GO MF
ID	Label	P-value	Symbols
GO:0005201	extracellular matrix structural constituent	2.36e-05	LAMA2|TGFBI|FN1|THBS2|FGL2|COL12A1|CHI3L1
GO:0005540	hyaluronic acid binding	0.000372	VCAN|CEMIP|CD44
GO:1990782	protein tyrosine kinase binding	0.00259	TJP2|NEDD9|DUSP22
GO:0005518	collagen binding	0.00324	TGFBI|DDR2|FN1|CD44
GO:0008201	heparin binding	0.0045	GPNMB|FN1|SMOC1|THBS2|NDNF
GO:0019905	syntaxin binding	0.00929	ABCA1|SYT17|TXLNG|DAPK1
GO:0005178	integrin binding	0.0104	GPNMB|TGFBI|FN1|EMP2|FBLN5
GO:0050840	extracellular matrix binding	0.0131	TGFBI|SMOC1|BGN
GO:0019900	kinase binding	0.0159	MAPK4|TJP2|CCND2|NEDD9|RND3|RPS6|SLC2A1|RHOC|DOCK4|EMP2|GAB2|HCLS1|ANGPT1|DUSP22
GO:0004896	cytokine receptor activity	0.0179	F3|CXCR4|CD44
GO:0038024	cargo receptor activity	0.0192	ABCA1|OLR1|CD163
GO:0030246	carbohydrate binding	0.0269	VCAN|OLR1|MAN2A1|CHI3L1|CD93
GO:0005509	calcium ion binding	0.0283	SYT17|VCAN|SMOC1|AIF1|THBS2|DSC2|PADI2|CDH11|CD93|FBLN5
GO:0030971	receptor tyrosine kinase binding	0.0354	DOCK4|GAB2|ANGPT1
GO:0009055	electron transfer activity	0.0377	CYBB|DHRS3|COX7A1|NCF2
GO:0005496	steroid binding	0.052	ABCA1|OSBPL11|SOAT1
GO:0003712	transcription coregulator activity	0.0558	MED13L|SND1|PARP14|CBFB|BTG2|WWTR1|ASXL1|HMGB2|HDGFL3|PHF12
GO:0051015	actin filament binding	0.0558	MYO1E|AIF1|LASP1|HCLS1|GAS7
GO:0030414	peptidase inhibitor activity	0.064	SERPINA3|SERPINB6|C3
GO:0022803	passive transmembrane transporter activity	0.0656	AQP1|CLIC5|CYBB|SLC14A1|ABCC9|AQP4|HVCN1
GO:0016798	hydrolase activity, acting on glycosyl bonds	0.0718	CEMIP|HPSE2|MAN2A1
GO:0030546	signaling receptor activator activity	0.0727	GPNMB|SPX|CCL2|HMGB2|HDGFL3
GO:0061135	endopeptidase regulator activity	0.0856	SERPINA3|SERPINB6|C3
GO:0038023	signaling receptor activity	0.0866	APLNR|ABCA1|DDR2|TNFRSF1A|IGSF6|ABCC9|LGR4|PECAM1|CD93
GO:0005102	signaling receptor binding	0.0904	AQP1|LAMA2|ABCA1|TYROBP|PDPN|TCIM|SPX|CCL2|FGL2|SHISA6|C3|HDGFL3
GO:0005244	voltage-gated ion channel activity	0.0954	CLIC5|CYBB|ABCC9|HVCN1
GO:0042803	protein homodimerization activity	0.0959	MAPK4|STOM|TYROBP|NECTIN3|B2M|PADI2|WWTR1|PECAM1|MAN2A1|FBLN5

## Sheet: (E) KEGG
ID	Label	P-value	P-value (Adjusted)	Symbols
hsa05171	Coronavirus disease - COVID-19	0.000524	0.0885	C3AR1|CYBB|RPL27|RPS6|TNFRSF1A|RPL38|CCL2|C3|RPS11
hsa05416	Viral myocarditis	0.00305	0.189	LAMA2|SSPN|DTNA|CD86
hsa04512	ECM-receptor interaction	0.00417	0.189	LAMA2|FN1|THBS2|CD44
hsa05144	Malaria	0.00448	0.189	THBS2|PECAM1|CCL2
hsa04670	Leukocyte transendothelial migration	0.00688	0.22	CYBB|CXCR4|PECAM1|CLDN11|NCF2
hsa04151	PI3K-Akt signaling pathway	0.00782	0.22	SGK1|LAMA2|CCND2|FN1|RPS6|THBS2|PHLPP1|ANGPT1|CDK2
hsa04610	Complement and coagulation cascades	0.011	0.245	F3|C3AR1|C3
hsa04061	Viral protein interaction with cytokine and cytokine receptor	0.0122	0.245	TNFRSF1A|CXCR4|CCL2
hsa05412	Arrhythmogenic right ventricular cardiomyopathy	0.013	0.245	LAMA2|DSC2|SSPN|DTNA
hsa04145	Phagosome	0.015	0.253	CYBB|OLR1|THBS2|C3|NCF2
hsa04514	Cell adhesion molecules	0.0165	0.254	VCAN|NECTIN3|PECAM1|CLDN11|CD86
hsa04976	Bile secretion	0.0211	0.267	AQP1|SLC2A1|AQP4
hsa05417	Lipid and atherosclerosis	0.0215	0.267	ABCA1|CYBB|TNFRSF1A|OLR1|CCL2|NCF2
hsa04672	Intestinal immune network for IgA production	0.0221	0.267	CXCR4|CD86
hsa04510	Focal adhesion	0.0274	0.297	LAMA2|CCND2|FN1|THBS2|EMP2|EMP1
hsa05140	Leishmaniasis	0.0285	0.297	CYBB|C3|NCF2
hsa05418	Fluid shear stress and atherosclerosis	0.0326	0.297	TNFRSF1A|MEF2C|PECAM1|CCL2|NCF2
hsa05150	Staphylococcus aureus infection	0.0329	0.297	C3AR1|C3
hsa05166	Human T-cell leukemia virus 1 infection	0.0355	0.297	CCND2|TNFRSF1A|SLC2A1|B2M|ELK4|CDK2
hsa04148	Efferocytosis	0.0391	0.297	SGK1|ABCA1|SLC2A1|PECAM1|HAVCR2
hsa05323	Rheumatoid arthritis	0.0395	0.297	CCL2|ANGPT1|CD86
hsa04380	Osteoclast differentiation	0.0404	0.297	TYROBP|TNFRSF1A|GAB2|NCF2
hsa04933	AGE-RAGE signaling pathway in diabetic complications	0.0404	0.297	F3|CYBB|FN1|CCL2
hsa04066	HIF-1 signaling pathway	0.0459	0.323	CYBB|RPS6|SLC2A1|ANGPT1
hsa02010	ABC transporters	0.0591	0.399	ABCA1|ABCC9
hsa05146	Amoebiasis	0.0701	0.451	LAMA2|FN1|SERPINB6
hsa05410	Hypertrophic cardiomyopathy	0.0732	0.451	LAMA2|SSPN|DTNA
hsa05130	Pathogenic Escherichia coli infection	0.0746	0.451	NCKAP1L|MYO1E|TNFRSF1A|CLDN11|HCLS1
hsa04979	Cholesterol metabolism	0.0794	0.463	ABCA1|SOAT1
hsa05414	Dilated cardiomyopathy	0.0866	0.476	LAMA2|SSPN|DTNA
hsa05205	Proteoglycans in cancer	0.0873	0.476	FN1|RPS6|HPSE2|CD44|HCLS1

## Sheet: (F) WikiPathways
ID	Label	P-value	P-value (Adjusted)	Symbols
WP3945	TYROBP causal network in microglia	7.92e-08	2.27e-05	NCKAP1L|APBB1IP|TYROBP|IGSF6|RGS1|HCLS1|C3|NCF2
WP2431	Spinal cord injury	4.3e-05	0.00617	AQP1|VCAN|AIF1|RHOC|BTG2|CCL2|AQP4|CDK2
WP4146	Macrophage markers	0.000258	0.0247	F3|CD163|CD86
WP5078	T cell modulation in pancreatic cancer	0.000576	0.0413	B2M|CD86|NT5E|HAVCR2
WP5284	Cell interactions of the pancreatic cancer microenvironment	0.000848	0.0471	CXCR4|CCL2|CD86
WP453	Inflammatory response pathway	0.00115	0.0471	FN1|TNFRSF1A|CD86
WP53	ID signaling pathway	0.00115	0.0471	ELK4|CDK2|ELK3
WP3937	Microglia pathogen phagocytosis pathway	0.00162	0.0581	NCKAP1L|CYBB|TYROBP|NCF2
WP5158	Urotensin II mediated signaling pathway	0.00209	0.0667	ABCA1|CYBB|FN1|NCF2|CDK2
WP5148	Complement mediated inflammation of pulmonary alveolus in COVID 19 hypothetical pathway	0.00383	0.11	C3AR1|C3
WP4963	p53 transcriptional gene network	0.00622	0.141	SLC2A1|BTG2|CCL2|NCF2|CDK2
WP5087	Pleural mesothelioma	0.0068	0.141	LAMA2|CCND2|FN1|RPS6|SLC2A1|CD44|WWTR1|ASXL1|CCL2|CDH11|ANGPT1|CDK2
WP3896	Dengue 2 interactions with complement and coagulation cascades	0.00696	0.141	F3|C3AR1|C3
WP558	Complement and coagulation cascades	0.00696	0.141	F3|C3AR1|C3
WP1991	SRF and miRs in smooth muscle differentiation and proliferation	0.00783	0.141	CCND2|MEF2C
WP5343	Abnormal calcium handling and its effects on muscle contraction in DMD	0.00783	0.141	SSPN|DTNA
WP1533	Vitamin B12 metabolism	0.0104	0.168	SERPINA3|ABCA1|CCL2
WP4172	PI3K Akt signaling pathway	0.0106	0.168	SGK1|LAMA2|CCND2|FN1|RPS6|THBS2|PHLPP1|ANGPT1|CDK2
WP3967	miR 509 3p alteration of YAP1 ECM axis	0.0195	0.279	FN1|THBS2
WP430	Statin inhibition of cholesterol production	0.0195	0.279	ABCA1|SOAT1
WP5300	TROP2 regulatory signaling	0.0215	0.292	FN1|PECAM1|CDK2
WP4559	Interactions between immune cells and microRNAs in tumor microenvironment	0.0231	0.292	CCL2|CD86
WP176	Folate metabolism	0.0234	0.292	SERPINA3|ABCA1|CCL2
WP5218	Extrafollicular and follicular B cell activation by SARS CoV 2	0.0255	0.305	CXCR4|IFIT2|C3
WP2911	miRNA targets in ECM and membrane receptors	0.0269	0.309	FN1|THBS2
WP5039	SARS CoV 2 innate immunity evasion and cell specific immune response	0.0299	0.33	IFIT2|CCL2|HAVCR2
WP3932	Focal adhesion PI3K Akt mTOR signaling pathway	0.0312	0.332	LAMA2|FN1|RPS6|SLC2A1|THBS2|PHLPP1|TBC1D1|ANGPT1
WP2035	Follicle stimulating hormone FSH signaling pathway	0.0398	0.37	SGK1|RPS6
WP2806	Complement system	0.0425	0.37	C3AR1|CD93|C3
WP5356	Affected pathways in Duchenne muscular dystrophy	0.0425	0.37	CYBB|SSPN|DTNA
WP477	Cytoplasmic ribosomal proteins	0.0446	0.37	RPL27|RPS6|RPL38|RPS11
WP4206	Hereditary leiomyomatosis and renal cell carcinoma pathway	0.0495	0.37	RPS6|SLC2A1
WP5269	Genetic causes of porto sinusoidal vascular disease	0.0495	0.37	CYBB|NCF2
WP5283	Chronic hyperglycemia impairment of neuron function	0.0495	0.37	SLC2A1|C3
WP5422	IL 19 signaling pathway	0.0495	0.37	TNFRSF1A|CXCR4
WP619	Type II interferon signaling	0.0495	0.37	CYBB|IFIT2
WP5224	2q37 copy number variation syndrome	0.051	0.37	ABCA1|RPS6|CXCR4|MEF2C
WP5055	Burn wound healing	0.0574	0.37	CXCR4|PECAM1|CCL2
WP24	Peptide GPCRs	0.0599	0.37	C3AR1|CXCR4
WP2849	Hematopoietic stem cell differentiation	0.0599	0.37	NCKAP1L|CXCR4
WP5323	Fatty acids and lipoproteins transport in hepatocytes	0.0599	0.37	ABCA1|SOAT1
WP15	Selenium micronutrient network	0.0606	0.37	SERPINA3|ABCA1|CCL2
WP3888	VEGFA VEGFR2 signaling	0.0634	0.374	F3|SND1|CYBB|RPL27|FN1|RPS6|MEF2C|RHOC|CCL2|NCF2|RPS11
WP2880	Glucocorticoid receptor pathway	0.0639	0.374	SRGN|STOM|CCL2
WP2406	Cardiac progenitor differentiation	0.0653	0.375	CXCR4|MEF2C
WP5406	13q12 12 copy number variation	0.071	0.399	SSPN|DTNA
WP4136	Fibrin complement receptor 3 signaling pathway	0.0827	0.448	TYROBP|CCL2
WP3584	MECP2 and associated Rett syndrome	0.0855	0.448	SGK1|RPS6|MEF2C
WP2203	Thymic stromal lymphopoietin TSLP signaling pathway	0.0887	0.448	RPS6|GAB2
WP4298	Acute viral myocarditis	0.0894	0.448	LAMA2|CXCR4|AIF1
WP5236	Markers of kidney cell lineage	0.0949	0.448	PECAM1|NT5E
WP2858	Ectoderm differentiation	0.0963	0.448	SERPINB6|CLDN11|CCL2|HMGB2

## Sheet: (G) Reactome
ID	Label	P-value	P-value (Adjusted)	Symbols
R-HSA-6798695	Neutrophil degranulation	2.9e-06	0.00162	C3AR1|SERPINA3|STOM|NCKAP1L|CYBB|TYROBP|OLR1|B2M|PADI2|SERPINB6|CD44|PECAM1|FGL2|CHI3L1|CD93|C3|HVCN1|METTL7A
R-HSA-1474244	Extracellular matrix organization	0.000787	0.122	LAMA2|DDR2|VCAN|FN1|CD44|PECAM1|COL12A1|FBLN5|BGN
R-HSA-1236973	Cross-presentation of particulate exogenous antigens (phagosomes)	0.000898	0.122	CYBB|NCF2
R-HSA-8934593	Regulation of RUNX1 Expression and Activity	0.00102	0.122	CCND2|CBFB|TNRC6C
R-HSA-9660826	Purinergic signaling in leishmaniasis infection	0.00131	0.122	C3AR1|C3|NT5E
R-HSA-9664424	Cell recruitment (pro-inflammatory response)	0.00131	0.122	C3AR1|C3|NT5E
R-HSA-432047	Passive transport by Aquaporins	0.00178	0.142	AQP1|AQP4
R-HSA-375276	Peptide ligand-binding receptors	0.00303	0.211	C3AR1|APLNR|CXCR4|CCL2|C3
R-HSA-3000178	ECM proteoglycans	0.00338	0.211	LAMA2|VCAN|FN1|BGN
R-HSA-6783783	Interleukin-10 signaling	0.00477	0.227	TNFRSF1A|CCL2|CD86
R-HSA-3595172	Defective CHST3 causes SEDCJD	0.00601	0.227	VCAN|BGN
R-HSA-3595174	Defective CHST14 causes EDS, musculocontractural type	0.00601	0.227	VCAN|BGN
R-HSA-3595177	Defective CHSY1 causes TPBS	0.00601	0.227	VCAN|BGN
R-HSA-372708	p130Cas linkage to MAPK signaling for integrins	0.00601	0.227	APBB1IP|FN1
R-HSA-1222556	ROS and RNS production in phagocytes	0.00628	0.227	CYBB|HVCN1|NCF2
R-HSA-109582	Hemostasis	0.00648	0.227	F3|SERPINA3|SRGN|APBB1IP|FN1|OLR1|DOCK4|SERPINB6|PDPN|CD44|PECAM1|ANGPT1|CDK2
R-HSA-202733	Cell surface interactions at the vascular wall	0.00731	0.233	FN1|OLR1|CD44|PECAM1|ANGPT1
R-HSA-2142845	Hyaluronan metabolism	0.00792	0.233	CEMIP|CD44
R-HSA-354194	GRB2:SOS provides linkage to MAPK signaling for Integrins	0.00792	0.233	APBB1IP|FN1
R-HSA-1630316	Glycosaminoglycan metabolism	0.012	0.299	VCAN|CEMIP|HPSE2|CD44|BGN
R-HSA-198933	Immunoregulatory interactions between a Lymphoid and a non-Lymphoid cell	0.0124	0.299	TYROBP|B2M|C3
R-HSA-9013407	RHOH GTPase cycle	0.0124	0.299	STOM|OSBPL11|UACA
R-HSA-2022923	Dermatan sulfate biosynthesis	0.0124	0.299	VCAN|BGN
R-HSA-2024101	CS/DS degradation	0.015	0.299	VCAN|BGN
R-HSA-8939243	RUNX1 interacts with co-factors whose precise effect on RUNX1 targets is not known	0.0164	0.299	CBFB|PHC3|SCMH1
R-HSA-2022870	Chondroitin sulfate biosynthesis	0.0178	0.299	VCAN|BGN
R-HSA-4655427	SUMOylation of DNA methylation proteins	0.0178	0.299	PHC3|SCMH1
R-HSA-3000171	Non-integrin membrane-ECM interactions	0.0194	0.299	LAMA2|DDR2|FN1
R-HSA-8957275	Post-translational protein phosphorylation	0.0204	0.299	VCAN|FN1|CP|C3
R-HSA-3560783	Defective B4GALT7 causes EDS, progeroid type	0.0208	0.299	VCAN|BGN
R-HSA-3560801	Defective B3GAT3 causes JDSSDHD	0.0208	0.299	VCAN|BGN
R-HSA-4420332	Defective B3GALT6 causes EDSP2 and SEMDJL1	0.0208	0.299	VCAN|BGN
R-HSA-421270	Cell-cell junction organization	0.021	0.299	NECTIN3|CLDN11|CDH11
R-HSA-380108	Chemokine receptors bind chemokines	0.024	0.299	CXCR4|CCL2
R-HSA-9659787	Aberrant regulation of mitotic G1/S transition in cancer due to RB1 defects	0.024	0.299	CCND2|CDK2
R-HSA-9661069	Defective binding of RB1 mutants to E2F1,(E2F2, E2F3)	0.024	0.299	CCND2|CDK2
R-HSA-156902	Peptide chain elongation	0.0252	0.299	RPL27|RPS6|RPL38|RPS11
R-HSA-192823	Viral mRNA Translation	0.0252	0.299	RPL27|RPS6|RPL38|RPS11
R-HSA-9012999	RHO GTPase cycle	0.027	0.299	STOM|TJP2|NCKAP1L|CYBB|OSBPL11|RND3|RHOC|DOCK4|UACA|NCF2|RASGRF2
R-HSA-2129379	Molecules associated with elastic fibres	0.0274	0.299	FN1|FBLN5
R-HSA-5668599	RHO GTPases Activate NADPH Oxidases	0.0274	0.299	CYBB|NCF2
R-HSA-977606	Regulation of Complement cascade	0.0274	0.299	C3AR1|C3
R-HSA-156842	Eukaryotic Translation Elongation	0.0278	0.299	RPL27|RPS6|RPL38|RPS11
R-HSA-2408557	Selenocysteine synthesis	0.0278	0.299	RPL27|RPS6|RPL38|RPS11
R-HSA-381426	Regulation of Insulin-like Growth Factor (IGF) transport and uptake by Insulin-like Growth Factor Binding Proteins (IGFBPs)	0.0278	0.299	VCAN|FN1|CP|C3
R-HSA-72764	Eukaryotic Translation Termination	0.0278	0.299	RPL27|RPS6|RPL38|RPS11
R-HSA-1638091	Heparan sulfate/heparin (HS-GAG) metabolism	0.0281	0.299	VCAN|HPSE2|BGN
R-HSA-9013404	RAC2 GTPase cycle	0.0292	0.299	NCKAP1L|CYBB|DOCK4|NCF2
R-HSA-373076	Class A/1 (Rhodopsin-like receptors)	0.0302	0.299	C3AR1|APLNR|CXCR4|CCL2|C3
R-HSA-975956	Nonsense Mediated Decay (NMD) independent of the Exon Junction Complex (EJC)	0.0306	0.299	RPL27|RPS6|RPL38|RPS11
R-HSA-166658	Complement cascade	0.031	0.299	C3AR1|C3
R-HSA-354192	Integrin signaling	0.031	0.299	APBB1IP|FN1
R-HSA-450385	Butyrate Response Factor 1 (BRF1) binds and destabilizes mRNA	0.031	0.299	XRN1|ZFP36L1
R-HSA-8874081	MET activates PTK2 signaling	0.031	0.299	LAMA2|FN1
R-HSA-9725371	Nuclear events stimulated by ALK signaling in cancer	0.031	0.299	FN1|RPS6
R-HSA-216083	Integrin cell surface interactions	0.0322	0.299	FN1|CD44|PECAM1
R-HSA-1187000	Fertilization	0.0347	0.299	HVCN1
R-HSA-1247673	Erythrocytes take up oxygen and release carbon dioxide	0.0347	0.299	AQP1
R-HSA-1566977	Fibronectin matrix formation	0.0347	0.299	FN1
R-HSA-173107	Binding and entry of HIV virion	0.0347	0.299	CXCR4
R-HSA-2142850	Hyaluronan biosynthesis and export	0.0347	0.299	CEMIP
R-HSA-5619049	Defective SLC40A1 causes hemochromatosis 4 (HFE4) (macrophages)	0.0347	0.299	CP
R-HSA-5619060	Defective CP causes aceruloplasminemia (ACERULOP)	0.0347	0.299	CP
R-HSA-8949275	RUNX3 Regulates Immune Response and Cell Migration	0.0347	0.299	CBFB
R-HSA-1566948	Elastic fibre formation	0.0347	0.299	FN1|FBLN5
R-HSA-9658195	Leishmania infection	0.0362	0.304	C3AR1|NCKAP1L|CD163|C3|NT5E
R-HSA-9633012	Response of EIF2AK4 (GCN2) to amino acid deficiency	0.0383	0.304	RPL27|RPS6|RPL38|RPS11
R-HSA-196807	Nicotinate metabolism	0.0386	0.304	PARP14|NT5E
R-HSA-1971475	A tetrasaccharide linker sequence is required for GAG synthesis	0.0386	0.304	VCAN|BGN
R-HSA-76009	Platelet Aggregation (Plug Formation)	0.0386	0.304	APBB1IP|FN1
R-HSA-8940973	RUNX2 regulates osteoblast differentiation	0.0386	0.304	CBFB|WWTR1
R-HSA-1500931	Cell-Cell communication	0.04	0.304	TYROBP|NECTIN3|CLDN11|CDH11
R-HSA-1474165	Reproduction	0.041	0.304	MLH3|HVCN1|CDK2
R-HSA-114608	Platelet degranulation	0.0417	0.304	SERPINA3|SRGN|FN1|PECAM1
R-HSA-72689	Formation of a pool of free 40S subunits	0.0417	0.304	RPL27|RPS6|RPL38|RPS11
R-HSA-2028269	Signaling by Hippo	0.0427	0.304	TJP2|WWTR1
R-HSA-8986944	Transcriptional Regulation by MECP2	0.0434	0.304	SGK1|MEF2C|TNRC6C
R-HSA-418990	Adherens junctions interactions	0.0469	0.304	NECTIN3|CDH11
R-HSA-451927	Interleukin-2 family signaling	0.0469	0.304	GAB2|HAVCR2
R-HSA-76005	Response to elevated platelet cytosolic Ca2+	0.0489	0.304	SERPINA3|SRGN|FN1|PECAM1
R-HSA-71387	Metabolism of carbohydrates	0.0492	0.304	VCAN|SLC2A1|CEMIP|HPSE2|CD44|FUT9|BGN
R-HSA-2408522	Selenoamino acid metabolism	0.0508	0.304	RPL27|RPS6|RPL38|RPS11
R-HSA-198725	Nuclear Events (kinase and transcription factor activation)	0.051	0.304	F3|SGK1|MEF2C
R-HSA-2424491	DAP12 signaling	0.0512	0.304	TYROBP|B2M
R-HSA-9006934	Signaling by Receptor Tyrosine Kinases	0.0514	0.304	F3|SGK1|LAMA2|LRIG1|NCKAP1L|CYBB|FN1|MEF2C|THBS2|GAB2|NCF2
R-HSA-2168880	Scavenging of heme from plasma	0.0515	0.304	CD163
R-HSA-5626978	TNFR1-mediated ceramide production	0.0515	0.304	TNFRSF1A
R-HSA-69200	Phosphorylation of proteins involved in G1/S transition by active Cyclin E:Cdk2 complexes	0.0515	0.304	CDK2
R-HSA-71262	Carnitine synthesis	0.0515	0.304	BBOX1
R-HSA-8857538	PTK6 promotes HIF1A stabilization	0.0515	0.304	GPNMB
R-HSA-8931987	RUNX1 regulates estrogen receptor mediated transcription	0.0515	0.304	CBFB
R-HSA-8935964	RUNX1 regulates expression of components of tight junctions	0.0515	0.304	CBFB
R-HSA-8939245	RUNX1 regulates transcription of genes involved in BCR signaling	0.0515	0.304	CBFB
R-HSA-8939247	RUNX1 regulates transcription of genes involved in interleukin signaling	0.0515	0.304	CBFB
R-HSA-8941333	RUNX2 regulates genes involved in differentiation of myeloid cells	0.0515	0.304	CBFB
R-HSA-156827	L13a-mediated translational silencing of Ceruloplasmin expression	0.0528	0.308	RPL27|RPS6|RPL38|RPS11
R-HSA-2172127	DAP12 interactions	0.0557	0.315	TYROBP|B2M
R-HSA-912446	Meiotic recombination	0.0557	0.315	MLH3|CDK2
R-HSA-9619665	EGR2 and SOX10-mediated initiation of Schwann cell myelination	0.0557	0.315	LAMA2|WWTR1
R-HSA-6802952	Signaling by BRAF and RAF1 fusions	0.0563	0.315	APBB1IP|SND1|FN1
R-HSA-72706	GTP hydrolysis and joining of the 60S ribosomal subunit	0.0568	0.315	RPL27|RPS6|RPL38|RPS11
R-HSA-446728	Cell junction organization	0.0591	0.321	NECTIN3|CLDN11|CDH11
R-HSA-3299685	Detoxification of Reactive Oxygen Species	0.0604	0.321	CYBB|NCF2
R-HSA-8941326	RUNX2 regulates bone development	0.0604	0.321	CBFB|WWTR1
R-HSA-1799339	SRP-dependent cotranslational protein targeting to membrane	0.0609	0.321	RPL27|RPS6|RPL38|RPS11
R-HSA-927802	Nonsense-Mediated Decay (NMD)	0.0631	0.321	RPL27|RPS6|RPL38|RPS11
R-HSA-975957	Nonsense Mediated Decay (NMD) enhanced by the Exon Junction Complex (EJC)	0.0631	0.321	RPL27|RPS6|RPL38|RPS11
R-HSA-9616222	Transcriptional regulation of granulopoiesis	0.0651	0.321	CBFB|CDK2
R-HSA-76002	Platelet activation, signaling and aggregation	0.0668	0.321	SERPINA3|SRGN|APBB1IP|FN1|PDPN|PECAM1
R-HSA-72613	Eukaryotic Translation Initiation	0.0675	0.321	RPL27|RPS6|RPL38|RPS11
R-HSA-72737	Cap-dependent Translation Initiation	0.0675	0.321	RPL27|RPS6|RPL38|RPS11
R-HSA-420597	Nectin/Necl trans heterodimerization	0.0681	0.321	NECTIN3
R-HSA-68911	G2 Phase	0.0681	0.321	CDK2
R-HSA-73621	Pyrimidine catabolism	0.0681	0.321	NT5E
R-HSA-75205	Dissolution of Fibrin Clot	0.0681	0.321	SERPINB6
R-HSA-8941284	RUNX2 regulates chondrocyte maturation	0.0681	0.321	CBFB
R-HSA-8951671	RUNX3 regulates YAP1-mediated transcription	0.0681	0.321	WWTR1
R-HSA-8963896	HDL assembly	0.0681	0.321	ABCA1
R-HSA-9662834	CD163 mediating an anti-inflammatory response	0.0681	0.321	CD163
R-HSA-9013106	RHOC GTPase cycle	0.0709	0.331	STOM|TJP2|RHOC
R-HSA-8878171	Transcriptional regulation by RUNX1	0.0748	0.336	CCND2|CBFB|PHC3|TNRC6C|SCMH1
R-HSA-9013149	RAC1 GTPase cycle	0.0748	0.336	NCKAP1L|CYBB|DOCK4|NCF2|RASGRF2
R-HSA-6802948	Signaling by high-kinase activity BRAF mutants	0.075	0.336	APBB1IP|FN1
R-HSA-8875878	MET promotes cell motility	0.075	0.336	LAMA2|FN1
R-HSA-9029569	NR1H3 & NR1H2 regulate gene expression linked to cholesterol transport and efflux	0.075	0.336	ABCA1|TNRC6C
R-HSA-2559580	Oxidative Stress Induced Senescence	0.0772	0.336	PHC3|TNRC6C|SCMH1
R-HSA-6806834	Signaling by MET	0.0772	0.336	LAMA2|LRIG1|FN1
R-HSA-9031628	NGF-stimulated transcription	0.0801	0.336	F3|SGK1
R-HSA-372790	Signaling by GPCR	0.0808	0.336	C3AR1|APLNR|FN1|CXCR4|RHOC|RGS1|CCL2|C3|RASGRF2
R-HSA-1236977	Endosomal/Vacuolar pathway	0.0844	0.336	B2M
R-HSA-1237044	Erythrocytes take up carbon dioxide and release oxygen	0.0844	0.336	AQP1
R-HSA-1480926	O2/CO2 exchange in erythrocytes	0.0844	0.336	AQP1
R-HSA-5578768	Physiological factors	0.0844	0.336	WWTR1
R-HSA-8849470	PTK6 Regulates Cell Cycle	0.0844	0.336	CDK2
R-HSA-8939242	RUNX1 regulates transcription of genes involved in differentiation of keratinocytes	0.0844	0.336	CBFB
R-HSA-8939246	RUNX1 regulates transcription of genes involved in differentiation of myeloid cells	0.0844	0.336	CBFB
R-HSA-9022707	MECP2 regulates transcription factors	0.0844	0.336	MEF2C
R-HSA-9645135	STAT5 Activation	0.0844	0.336	GAB2
R-HSA-9754119	Drug-mediated inhibition of CDK4/CDK6 activity	0.0844	0.336	CCND2
R-HSA-3560782	Diseases associated with glycosaminoglycan metabolism	0.0853	0.336	VCAN|BGN
R-HSA-9687139	Aberrant regulation of mitotic cell cycle due to RB1 defects	0.0853	0.336	CCND2|CDK2
R-HSA-9735869	SARS-CoV-1 modulates host translation machinery	0.0853	0.336	RPS6|RPS11
R-HSA-432040	Vasopressin regulates renal water homeostasis via Aquaporins	0.0906	0.34	AQP1|AQP4
R-HSA-6804757	Regulation of TP53 Degradation	0.0906	0.34	SGK1|CDK2
R-HSA-6806003	Regulation of TP53 Expression and Degradation	0.0906	0.34	SGK1|CDK2
R-HSA-9656223	Signaling by RAF1 mutants	0.0906	0.34	APBB1IP|FN1
R-HSA-9675126	Diseases of mitotic cell cycle	0.0906	0.34	CCND2|CDK2
R-HSA-500792	GPCR ligand binding	0.0912	0.34	C3AR1|APLNR|CXCR4|CCL2|C3
R-HSA-418594	G alpha (i) signalling events	0.0934	0.34	C3AR1|APLNR|CXCR4|RGS1|C3
R-HSA-1280215	Cytokine Signaling in Immune system	0.0951	0.34	FN1|TNFRSF1A|IFIT3|B2M|MEF2C|IFIT2|GAB2|CD44|CCL2|CD86|HAVCR2
R-HSA-445717	Aquaporin-mediated transport	0.096	0.34	AQP1|AQP4
R-HSA-5674135	MAP2K and MAPK activation	0.096	0.34	APBB1IP|FN1
R-HSA-1474228	Degradation of the extracellular matrix	0.0973	0.34	FN1|CD44|COL12A1
R-HSA-166663	Initial triggering of complement	0.1	0.34	C3
R-HSA-2160916	Hyaluronan uptake and degradation	0.1	0.34	CD44
R-HSA-351906	Apoptotic cleavage of cell adhesion proteins	0.1	0.34	TJP2
R-HSA-426496	Post-transcriptional silencing by small RNAs	0.1	0.34	TNRC6C
R-HSA-5666185	RHO GTPases Activate Rhotekin and Rhophilins	0.1	0.34	RHOC
R-HSA-8941332	RUNX2 regulates genes involved in cell migration	0.1	0.34	CBFB
R-HSA-8948700	Competing endogenous RNAs (ceRNAs) regulate PTEN translation	0.1	0.34	TNRC6C
R-HSA-8951936	RUNX3 regulates p14-ARF	0.1	0.34	CBFB
R-HSA-8963898	Plasma lipoprotein assembly	0.1	0.34	ABCA1
R-HSA-9637628	Modulation by Mtb of host immune system	0.1	0.34	B2M
R-HSA-975578	Reactions specific to the complex N-glycan synthesis pathway	0.1	0.34	MAN2A1
R-HSA-9768778	Regulation of NPAS4 mRNA translation	0.1	0.34	TNRC6C
R-HSA-8936459	RUNX1 regulates genes involved in megakaryocyte differentiation and platelet function	0.102	0.34	CBFB|TNRC6C
R-HSA-9024446	NR1H2 and NR1H3-mediated signaling	0.102	0.34	ABCA1|TNRC6C
R-HSA-6802957	Oncogenic MAPK signaling	0.104	0.348	APBB1IP|SND1|FN1
R-HSA-6791312	TP53 Regulates Transcription of Cell Cycle Genes	0.107	0.352	BTG2|CDK2
R-HSA-168273	Influenza Viral RNA Transcription and Replication	0.111	0.352	RPL27|RPS6|RPL38|RPS11
R-HSA-2559583	Cellular Senescence	0.111	0.352	PHC3|TNRC6C|SCMH1|CDK2
R-HSA-5619115	Disorders of transmembrane transporters	0.111	0.352	ABCA1|SLC2A1|CP|ABCC9
R-HSA-9013423	RAC3 GTPase cycle	0.112	0.352	NCKAP1L|CYBB|NCF2
R-HSA-1793185	Chondroitin sulfate/dermatan sulfate metabolism	0.113	0.352	VCAN|BGN
R-HSA-6802946	Signaling by moderate kinase activity BRAF mutants	0.113	0.352	APBB1IP|FN1
R-HSA-6802949	Signaling by RAS mutants	0.113	0.352	APBB1IP|FN1
R-HSA-6802955	Paradoxical activation of RAF signaling by kinase inactive BRAF	0.113	0.352	APBB1IP|FN1
R-HSA-9649948	Signaling downstream of RAS mutants	0.113	0.352	APBB1IP|FN1
R-HSA-1236975	Antigen processing-Cross presentation	0.116	0.352	CYBB|B2M|NCF2
R-HSA-164940	Nef mediated downregulation of MHC class I complex cell surface expression	0.116	0.352	B2M
R-HSA-189200	Cellular hexose transport	0.116	0.352	SLC2A1
R-HSA-196836	Vitamin C (ascorbate) metabolism	0.116	0.352	SLC2A1
R-HSA-3270619	IRF3-mediated induction of type I IFN	0.116	0.352	IFI16
R-HSA-418889	Caspase activation via Dependence Receptors in the absence of ligand	0.116	0.352	DAPK1
R-HSA-8943723	Regulation of PTEN mRNA translation	0.116	0.352	TNRC6C
R-HSA-388396	GPCR downstream signalling	0.118	0.353	C3AR1|APLNR|FN1|CXCR4|RHOC|RGS1|C3|RASGRF2
R-HSA-69231	Cyclin D associated events in G1	0.118	0.353	CCND2|CDK2
R-HSA-69236	G1 Phase	0.118	0.353	CCND2|CDK2
R-HSA-194315	Signaling by Rho GTPases	0.12	0.356	STOM|TJP2|NCKAP1L|CYBB|OSBPL11|RND3|RHOC|DOCK4|UACA|AHCTF1|NCF2|RASGRF2
R-HSA-1257604	PIP3 activates AKT signaling	0.123	0.363	PHC3|PHLPP1|GAB2|TNRC6C|SCMH1|CD86
R-HSA-75153	Apoptotic execution phase	0.124	0.363	TJP2|HMGB2
R-HSA-199418	Negative regulation of the PI3K/AKT network	0.127	0.363	PHLPP1|GAB2|CD86
R-HSA-3899300	SUMOylation of transcription cofactors	0.13	0.363	PHC3|SCMH1
R-HSA-4420097	VEGFA-VEGFR2 Pathway	0.131	0.363	NCKAP1L|CYBB|NCF2
R-HSA-140342	Apoptosis induced DNA fragmentation	0.132	0.363	HMGB2
R-HSA-2032785	YAP1- and WWTR1 (TAZ)-stimulated gene expression	0.132	0.363	WWTR1
R-HSA-210990	PECAM1 interactions	0.132	0.363	PECAM1
R-HSA-391160	Signal regulatory protein family interactions	0.132	0.363	TYROBP
R-HSA-5669034	TNFs bind their physiological receptors	0.132	0.363	TNFRSF1A
R-HSA-9033658	Blood group systems biosynthesis	0.132	0.363	FUT9
R-HSA-9037629	Lewis blood group biosynthesis	0.132	0.363	FUT9
R-HSA-9683610	Maturation of nucleoprotein	0.132	0.363	PARP14
R-HSA-9702518	STAT5 activation downstream of FLT3 ITD mutants	0.132	0.363	GAB2
R-HSA-4570464	SUMOylation of RNA binding proteins	0.136	0.37	PHC3|SCMH1
R-HSA-6811438	Intra-Golgi traffic	0.136	0.37	GOLIM4|MAN2A1
R-HSA-977225	Amyloid fiber formation	0.136	0.37	TGFBI|B2M
R-HSA-9716542	Signaling by Rho GTPases, Miro GTPases and RHOBTB3	0.137	0.371	STOM|TJP2|NCKAP1L|CYBB|OSBPL11|RND3|RHOC|DOCK4|UACA|AHCTF1|NCF2|RASGRF2
R-HSA-3781865	Diseases of glycosylation	0.143	0.376	VCAN|THBS2|BGN
R-HSA-9711097	Cellular response to starvation	0.145	0.376	RPL27|RPS6|RPL38|RPS11
R-HSA-111458	Formation of apoptosome	0.147	0.376	UACA
R-HSA-1483213	Synthesis of PE	0.147	0.376	ETNPPL
R-HSA-1834941	STING mediated induction of host immune responses	0.147	0.376	IFI16
R-HSA-389359	CD28 dependent Vav1 pathway	0.147	0.376	CD86
R-HSA-5357786	TNFR1-induced proapoptotic signaling	0.147	0.376	TNFRSF1A
R-HSA-5365859	RA biosynthesis pathway	0.147	0.376	DHRS3
R-HSA-6804116	TP53 Regulates Transcription of Genes Involved in G1 Cell Cycle Arrest	0.147	0.376	CDK2
R-HSA-8983432	Interleukin-15 signaling	0.147	0.376	GAB2
R-HSA-9627069	Regulation of the apoptosome activity	0.147	0.376	UACA
R-HSA-9768759	Regulation of NPAS4 gene expression	0.147	0.376	TNRC6C
R-HSA-9754678	SARS-CoV-2 modulates host translation machinery	0.148	0.377	RPS6|RPS11
R-HSA-174824	Plasma lipoprotein assembly, remodeling, and clearance	0.154	0.391	ABCA1|SOAT1
R-HSA-194138	Signaling by VEGF	0.155	0.392	NCKAP1L|CYBB|NCF2
R-HSA-376176	Signaling by ROBO receptors	0.156	0.392	RPL27|RPS6|CXCR4|RPL38|RPS11
R-HSA-196849	Metabolism of water-soluble vitamins and cofactors	0.16	0.396	PARP14|SLC2A1|NT5E
R-HSA-72695	Formation of the ternary complex, and subsequently, the 43S complex	0.16	0.396	RPS6|RPS11
R-HSA-909733	Interferon alpha/beta signaling	0.16	0.396	IFIT3|IFIT2
R-HSA-168255	Influenza Infection	0.161	0.396	RPL27|RPS6|RPL38|RPS11
R-HSA-111461	Cytochrome c-mediated apoptotic response	0.162	0.396	UACA
R-HSA-74259	Purine catabolism	0.162	0.396	NT5E
R-HSA-1500620	Meiosis	0.167	0.402	MLH3|CDK2
R-HSA-2219530	Constitutive Signaling by Aberrant PI3K in Cancer	0.167	0.402	GAB2|CD86
R-HSA-425366	Transport of bile salts and organic acids, metal ions and amine compounds	0.167	0.402	SLC14A1|CP
R-HSA-913531	Interferon Signaling	0.168	0.403	IFIT3|B2M|IFIT2|CD44
R-HSA-9010553	Regulation of expression of SLITs and ROBOs	0.171	0.407	RPL27|RPS6|RPL38|RPS11
R-HSA-8848021	Signaling by PTK6	0.173	0.407	GPNMB|CDK2
R-HSA-9006927	Signaling by Non-Receptor Tyrosine Kinases	0.173	0.407	GPNMB|CDK2
R-HSA-162594	Early Phase of HIV Life Cycle	0.176	0.407	CXCR4
R-HSA-197264	Nicotinamide salvaging	0.176	0.407	PARP14
R-HSA-4641263	Regulation of FZD by ubiquitination	0.176	0.407	LGR4
R-HSA-5083635	Defective B3GALTL causes PpS	0.176	0.407	THBS2
R-HSA-6809371	Formation of the cornified envelope	0.176	0.407	DSC2
R-HSA-9694631	Maturation of nucleoprotein	0.176	0.407	PARP14
R-HSA-9700645	ALK mutants bind TKIs	0.176	0.407	FN1
R-HSA-449147	Signaling by Interleukins	0.178	0.409	FN1|TNFRSF1A|MEF2C|GAB2|CCL2|CD86|HAVCR2
R-HSA-72649	Translation initiation complex formation	0.185	0.42	RPS6|RPS11
R-HSA-72662	Activation of the mRNA upon binding of the cap-binding complex and eIFs, and subsequent binding to 43S	0.185	0.42	RPS6|RPS11
R-HSA-9694635	Translation of Structural Proteins	0.185	0.42	PARP14|MAN2A1
R-HSA-5683057	MAPK family signaling cascades	0.189	0.421	MAPK4|APBB1IP|FN1|TNRC6C|ANGPT1|RASGRF2
R-HSA-9006925	Intracellular signaling by second messengers	0.189	0.421	PHC3|PHLPP1|GAB2|TNRC6C|SCMH1|CD86
R-HSA-140877	Formation of Fibrin Clot (Clotting Cascade)	0.191	0.421	F3
R-HSA-420029	Tight junction interactions	0.191	0.421	CLDN11
R-HSA-5173214	O-glycosylation of TSR domain-containing proteins	0.191	0.421	THBS2
R-HSA-6805567	Keratinization	0.191	0.421	DSC2
R-HSA-4551638	SUMOylation of chromatin organization proteins	0.192	0.421	PHC3|SCMH1
R-HSA-72702	Ribosomal scanning and start codon recognition	0.192	0.421	RPS6|RPS11
R-HSA-877300	Interferon gamma signaling	0.198	0.434	B2M|CD44
R-HSA-109581	Apoptosis	0.203	0.434	TJP2|UACA|DAPK1|HMGB2
R-HSA-8943724	Regulation of PTEN gene transcription	0.205	0.434	PHC3|SCMH1
R-HSA-9700206	Signaling by ALK in cancer	0.205	0.434	FN1|RPS6
R-HSA-9725370	Signaling by ALK fusions and activated point mutants	0.205	0.434	FN1|RPS6
R-HSA-1482839	Acyl chain remodelling of PE	0.205	0.434	ABHD4
R-HSA-1538133	G0 and Early G1	0.205	0.434	CDK2
R-HSA-2730905	Role of LAT2/NTAL/LAB on calcium mobilization	0.205	0.434	GAB2
R-HSA-430039	mRNA decay by 5' to 3' exoribonuclease	0.205	0.434	XRN1
R-HSA-382551	Transport of small molecules	0.206	0.434	SGK1|AQP1|STOM|ABCA1|SLC14A1|SLC2A1|CP|ABCC9|SOAT1|AQP4
R-HSA-2672351	Stimuli-sensing channels	0.217	0.443	SGK1|STOM
R-HSA-9013026	RHOB GTPase cycle	0.217	0.443	STOM|TJP2
R-HSA-9772573	Late SARS-CoV-2 Infection Events	0.217	0.443	PARP14|MAN2A1
R-HSA-9675108	Nervous system development	0.218	0.443	LAMA2|RPL27|TYROBP|RPS6|CXCR4|RHOC|RPL38|GAB2|WWTR1|RPS11
R-HSA-164938	Nef-mediates down modulation of cell surface receptors by recruiting them to clathrin adapters	0.219	0.443	B2M
R-HSA-2024096	HS-GAG degradation	0.219	0.443	HPSE2
R-HSA-416700	Other semaphorin interactions	0.219	0.443	TYROBP
R-HSA-432142	Platelet sensitization by LDL	0.219	0.443	PECAM1
R-HSA-6804115	TP53 regulates transcription of additional cell cycle genes whose exact role in the p53 pathway remain uncertain	0.219	0.443	BTG2
R-HSA-8964038	LDL clearance	0.219	0.443	SOAT1
R-HSA-912526	Interleukin receptor SHC signaling	0.219	0.443	GAB2
R-HSA-9703648	Signaling by FLT3 ITD and TKD mutants	0.219	0.443	GAB2
R-HSA-6791226	Major pathway of rRNA processing in the nucleolus and cytosol	0.221	0.446	RPL27|RPS6|RPL38|RPS11
R-HSA-373755	Semaphorin interactions	0.224	0.448	TYROBP|RHOC
R-HSA-5619084	ABC transporter disorders	0.224	0.448	ABCA1|ABCC9
R-HSA-187037	Signaling by NTRK1 (TRKA)	0.231	0.456	F3|SGK1|MEF2C
R-HSA-111471	Apoptotic factor-mediated response	0.233	0.456	UACA
R-HSA-1839117	Signaling by cytosolic FGFR1 fusion mutants	0.233	0.456	GAB2
R-HSA-210993	Tie2 Signaling	0.233	0.456	ANGPT1
R-HSA-416572	Sema4D induced cell migration and growth-cone collapse	0.233	0.456	RHOC
R-HSA-5357769	Caspase activation via extrinsic apoptotic signalling pathway	0.233	0.456	DAPK1
R-HSA-5619102	SLC transporter disorders	0.243	0.474	SLC2A1|CP
R-HSA-3000170	Syndecan interactions	0.246	0.474	FN1
R-HSA-450513	Tristetraprolin (TTP, ZFP36) binds and destabilizes mRNA	0.246	0.474	XRN1
R-HSA-69273	Cyclin A/B1/B2 associated events during G2/M transition	0.246	0.474	CDK2
R-HSA-9703465	Signaling by FLT3 fusion proteins	0.246	0.474	GAB2
R-HSA-195258	RHO GTPase Effectors	0.248	0.476	NCKAP1L|CYBB|RHOC|AHCTF1|NCF2
R-HSA-8868773	rRNA processing in the nucleus and cytosol	0.255	0.487	RPL27|RPS6|RPL38|RPS11
R-HSA-8980692	RHOA GTPase cycle	0.259	0.487	STOM|TJP2|RASGRF2
R-HSA-389513	CTLA4 inhibitory signaling	0.259	0.487	CD86
R-HSA-5625900	RHO GTPases activate CIT	0.259	0.487	RHOC
R-HSA-5627117	RHO GTPases Activate ROCKs	0.259	0.487	RHOC
R-HSA-975576	N-glycan antennae elongation in the medial/trans-Golgi	0.259	0.487	MAN2A1
R-HSA-416482	G alpha (12/13) signalling events	0.263	0.491	RHOC|RASGRF2
R-HSA-5357801	Programmed Cell Death	0.263	0.491	TJP2|UACA|DAPK1|HMGB2
R-HSA-164952	The role of Nef in HIV-1 replication and disease pathogenesis	0.272	0.498	B2M
R-HSA-171319	Telomere Extension By Telomerase	0.272	0.498	CDK2
R-HSA-2173782	Binding and Uptake of Ligands by Scavenger Receptors	0.272	0.498	CD163
R-HSA-3000157	Laminin interactions	0.272	0.498	LAMA2
R-HSA-389357	CD28 dependent PI3K/Akt signaling	0.272	0.498	CD86
R-HSA-442982	Ras activation upon Ca2+ influx through NMDA receptor	0.272	0.498	RASGRF2
R-HSA-9678108	SARS-CoV-1 Infection	0.273	0.499	PARP14|RPS6|RPS11
R-HSA-6785807	Interleukin-4 and Interleukin-13 signaling	0.276	0.502	FN1|CCL2
R-HSA-400685	Sema4D in semaphorin signaling	0.285	0.51	RHOC
R-HSA-425410	Metal ion SLC transporters	0.285	0.51	CP
R-HSA-525793	Myogenesis	0.285	0.51	MEF2C
R-HSA-6807004	Negative regulation of MET activity	0.285	0.51	LRIG1
R-HSA-8956319	Nucleotide catabolism	0.285	0.51	NT5E
R-HSA-72312	rRNA processing	0.287	0.511	RPL27|RPS6|RPL38|RPS11
R-HSA-166520	Signaling by NTRKs	0.288	0.511	F3|SGK1|MEF2C
R-HSA-9694516	SARS-CoV-2 Infection	0.288	0.511	PARP14|RPS6|B2M|MAN2A1|RPS11
R-HSA-3108214	SUMOylation of DNA damage response and repair proteins	0.289	0.511	PHC3|SCMH1
R-HSA-198753	ERK/MAPK targets	0.298	0.519	MEF2C
R-HSA-5357956	TNFR1-induced NFkappaB signaling pathway	0.298	0.519	TNFRSF1A
R-HSA-8948216	Collagen chain trimerization	0.298	0.519	COL12A1
R-HSA-9635486	Infection with Mycobacterium tuberculosis	0.298	0.519	B2M
R-HSA-196854	Metabolism of vitamins and cofactors	0.307	0.528	PARP14|SLC2A1|NT5E
R-HSA-2219528	PI3K/AKT Signaling in Cancer	0.308	0.528	GAB2|CD86
R-HSA-6811558	PI5P, PP2A and IER3 Regulate PI3K/AKT Signaling	0.308	0.528	GAB2|CD86
R-HSA-176187	Activation of ATR in response to replication stress	0.31	0.528	CDK2
R-HSA-1839124	FGFR1 mutant receptor activation	0.31	0.528	GAB2
R-HSA-380994	ATF4 activates genes in response to endoplasmic reticulum stress	0.31	0.528	CCL2
R-HSA-3906995	Diseases associated with O-glycosylation of proteins	0.31	0.528	THBS2
R-HSA-68962	Activation of the pre-replicative complex	0.31	0.528	CDK2
R-HSA-6807070	PTEN Regulation	0.317	0.537	PHC3|TNRC6C|SCMH1
R-HSA-5687128	MAPK6/MAPK4 signaling	0.321	0.538	MAPK4|TNRC6C
R-HSA-166208	mTORC1-mediated signalling	0.322	0.538	RPS6
R-HSA-9674555	Signaling by CSF3 (G-CSF)	0.322	0.538	GAB2
R-HSA-9683701	Translation of Structural Proteins	0.322	0.538	PARP14
R-HSA-983170	Antigen Presentation: Folding, assembly and peptide loading of class I MHC	0.322	0.538	B2M
R-HSA-1296065	Inwardly rectifying K+ channels	0.334	0.552	ABCC9
R-HSA-9022692	Regulation of MECP2 expression and activity	0.334	0.552	TNRC6C
R-HSA-9615933	Postmitotic nuclear pore complex (NPC) reformation	0.334	0.552	AHCTF1
R-HSA-9662361	Sensory processing of sound by outer hair cells of the cochlea	0.334	0.552	CLIC5
R-HSA-5362517	Signaling by Retinoic Acid	0.346	0.564	DHRS3
R-HSA-8953750	Transcriptional Regulation by E2F6	0.346	0.564	PHC3
R-HSA-8964043	Plasma lipoprotein clearance	0.346	0.564	SOAT1
R-HSA-9682385	FLT3 signaling in disease	0.346	0.564	GAB2
R-HSA-450531	Regulation of mRNA stability by proteins that bind AU-rich elements	0.353	0.575	XRN1|ZFP36L1
R-HSA-114604	GPVI-mediated activation cascade	0.357	0.578	PDPN
R-HSA-381042	PERK regulates gene expression	0.357	0.578	CCL2
R-HSA-9006931	Signaling by Nuclear Receptors	0.362	0.581	ABCA1|CBFB|DHRS3|TNRC6C
R-HSA-8878159	Transcriptional regulation by RUNX3	0.366	0.581	CBFB|WWTR1
R-HSA-9692914	SARS-CoV-1-host interactions	0.366	0.581	RPS6|RPS11
R-HSA-109704	PI3K Cascade	0.368	0.581	GAB2
R-HSA-111465	Apoptotic cleavage of cellular proteins	0.368	0.581	TJP2
R-HSA-2173796	SMAD2/SMAD3:SMAD4 heterotrimer regulates transcription	0.368	0.581	WWTR1
R-HSA-389356	CD28 co-stimulation	0.368	0.581	CD86
R-HSA-442742	CREB1 phosphorylation through NMDA receptor-mediated activation of RAS signaling	0.368	0.581	RASGRF2
R-HSA-9634815	Transcriptional Regulation by NPAS4	0.368	0.581	TNRC6C
R-HSA-2173795	Downregulation of SMAD2/3:SMAD4 transcriptional activity	0.38	0.597	WWTR1
R-HSA-2022090	Assembly of collagen fibrils and other multimeric structures	0.39	0.607	COL12A1
R-HSA-5357905	Regulation of TNFR1 signaling	0.39	0.607	TNFRSF1A
R-HSA-5655302	Signaling by FGFR1 in disease	0.39	0.607	GAB2
R-HSA-8853884	Transcriptional Regulation by VENTX	0.39	0.607	TNRC6C
R-HSA-71291	Metabolism of amino acids and derivatives	0.393	0.609	RPL27|RPS6|RPL38|BBOX1|RPS11
R-HSA-9018519	Estrogen-dependent gene expression	0.397	0.609	CBFB|TNRC6C
R-HSA-1442490	Collagen degradation	0.401	0.609	COL12A1
R-HSA-2559585	Oncogene Induced Senescence	0.401	0.609	TNRC6C
R-HSA-2559586	DNA Damage/Telomere Stress Induced Senescence	0.401	0.609	CDK2
R-HSA-450282	MAPK targets/ Nuclear events mediated by MAP kinases	0.401	0.609	MEF2C
R-HSA-512988	Interleukin-3, Interleukin-5 and GM-CSF signaling	0.401	0.609	GAB2
R-HSA-8853659	RET signaling	0.401	0.609	GAB2
R-HSA-9694548	Maturation of spike protein	0.401	0.609	MAN2A1
R-HSA-112399	IRS-mediated signalling	0.412	0.621	GAB2
R-HSA-1433557	Signaling by SCF-KIT	0.412	0.621	GAB2
R-HSA-425407	SLC-mediated transmembrane transport	0.422	0.629	SLC14A1|SLC2A1|CP
R-HSA-1912408	Pre-NOTCH Transcription and Translation	0.422	0.629	TNRC6C
R-HSA-9607240	FLT3 Signaling	0.422	0.629	GAB2
R-HSA-9634597	GPER1 signaling	0.422	0.629	FN1
R-HSA-5576891	Cardiac conduction	0.422	0.629	ABCC9|WWTR1
R-HSA-5673001	RAF/MAP kinase cascade	0.426	0.632	APBB1IP|FN1|ANGPT1|RASGRF2
R-HSA-5668914	Diseases of metabolism	0.426	0.632	VCAN|THBS2|BGN
R-HSA-422475	Axon guidance	0.43	0.635	RPL27|TYROBP|RPS6|CXCR4|RHOC|RPL38|GAB2|RPS11
R-HSA-2428928	IRS-related events triggered by IGF1R	0.432	0.635	GAB2
R-HSA-9696264	RND3 GTPase cycle	0.432	0.635	RND3
R-HSA-1483206	Glycerophospholipid biosynthesis	0.434	0.636	ETNPPL|ABHD4
R-HSA-1989781	PPARA activates gene expression	0.44	0.638	MED13L|ABCA1
R-HSA-5684996	MAPK1/MAPK3 signaling	0.442	0.638	APBB1IP|FN1|ANGPT1|RASGRF2
R-HSA-1650814	Collagen biosynthesis and modifying enzymes	0.442	0.638	COL12A1
R-HSA-2428924	IGF1R signaling cascade	0.442	0.638	GAB2
R-HSA-5663213	RHO GTPases Activate WASPs and WAVEs	0.442	0.638	NCKAP1L
R-HSA-9707616	Heme signaling	0.442	0.638	MEF2C
R-HSA-983231	Factors involved in megakaryocyte development and platelet production	0.446	0.642	DOCK4|CDK2
R-HSA-2404192	Signaling by Type 1 Insulin-like Growth Factor 1 Receptor (IGF1R)	0.452	0.646	GAB2
R-HSA-75893	TNF signaling	0.452	0.646	TNFRSF1A
R-HSA-400206	Regulation of lipid metabolism by PPARalpha	0.452	0.646	MED13L|ABCA1
R-HSA-9705683	SARS-CoV-2-host interactions	0.454	0.647	RPS6|B2M|RPS11
R-HSA-5663220	RHO GTPases Activate Formins	0.458	0.649	RHOC|AHCTF1
R-HSA-8878166	Transcriptional regulation by RUNX2	0.458	0.649	CBFB|WWTR1
R-HSA-180786	Extension of Telomeres	0.462	0.651	CDK2
R-HSA-74751	Insulin receptor signalling cascade	0.462	0.651	GAB2
R-HSA-5625740	RHO GTPases activate PKNs	0.471	0.661	RHOC
R-HSA-9662360	Sensory processing of sound by inner hair cells of the cochlea	0.471	0.661	CLIC5
R-HSA-9709957	Sensory Perception	0.475	0.664	CLIC5|DHRS3
R-HSA-165159	MTOR signalling	0.48	0.664	RPS6
R-HSA-1912422	Pre-NOTCH Expression and Processing	0.48	0.664	TNRC6C
R-HSA-2187338	Visual phototransduction	0.48	0.664	DHRS3
R-HSA-4086398	Ca2+ pathway	0.48	0.664	TNRC6C
R-HSA-5578775	Ion homeostasis	0.48	0.664	ABCC9
R-HSA-9659379	Sensory processing of sound	0.489	0.675	CLIC5
R-HSA-186797	Signaling by PDGF	0.498	0.686	THBS2
R-HSA-2173793	Transcriptional activity of SMAD2/SMAD3:SMAD4 heterotrimer	0.507	0.696	WWTR1
R-HSA-5663202	Diseases of signal transduction by growth factor receptors and second messengers	0.512	0.701	APBB1IP|SND1|FN1|RPS6|GAB2|CD86
R-HSA-177929	Signaling by EGFR	0.516	0.701	LRIG1
R-HSA-2151201	Transcriptional activation of mitochondrial biogenesis	0.516	0.701	MEF2C
R-HSA-388841	Costimulation by the CD28 family	0.516	0.701	CD86
R-HSA-193648	NRAGE signals death through JNK	0.524	0.706	RASGRF2
R-HSA-917937	Iron uptake and transport	0.524	0.706	CP
R-HSA-9662851	Anti-inflammatory response favouring Leishmania parasite infection	0.524	0.706	CD163
R-HSA-9664433	Leishmania parasite growth and survival	0.524	0.706	CD163
R-HSA-109606	Intrinsic Pathway for Apoptosis	0.533	0.712	UACA
R-HSA-1474290	Collagen formation	0.533	0.712	COL12A1
R-HSA-8941858	Regulation of RUNX3 expression and activity	0.533	0.712	CBFB
R-HSA-6794361	Neurexins and neuroligins	0.541	0.719	EPB41L2
R-HSA-453279	Mitotic G1 phase and G1/S transition	0.542	0.719	CCND2|CDK2
R-HSA-983712	Ion channel transport	0.542	0.719	SGK1|STOM
R-HSA-429914	Deadenylation-dependent mRNA decay	0.549	0.727	XRN1
R-HSA-5693607	Processing of DNA double-strand break ends	0.557	0.731	CDK2
R-HSA-9664407	Parasite infection	0.557	0.731	NCKAP1L
R-HSA-9664417	Leishmania phagocytosis	0.557	0.731	NCKAP1L
R-HSA-9664422	FCGR3A-mediated phagocytosis	0.557	0.731	NCKAP1L
R-HSA-1226099	Signaling by FGFR in disease	0.565	0.732	GAB2
R-HSA-2559582	Senescence-Associated Secretory Phenotype (SASP)	0.565	0.732	CDK2
R-HSA-5173105	O-linked glycosylation	0.565	0.732	THBS2
R-HSA-9013406	RHOQ GTPase cycle	0.565	0.732	STOM
R-HSA-9013409	RHOJ GTPase cycle	0.565	0.732	STOM
R-HSA-73887	Death Receptor Signalling	0.567	0.734	TNFRSF1A|RASGRF2
R-HSA-6790901	rRNA modification in the nucleus and cytosol	0.573	0.739	RPS6
R-HSA-187577	SCF(Skp2)-mediated degradation of p27/p21	0.58	0.745	CDK2
R-HSA-2029482	Regulation of actin dynamics for phagocytic cup formation	0.58	0.745	NCKAP1L
R-HSA-9013148	CDC42 GTPase cycle	0.582	0.746	STOM|RASGRF2
R-HSA-72766	Translation	0.583	0.746	RPL27|RPS6|RPL38|RPS11
R-HSA-9679506	SARS-CoV Infections	0.587	0.746	PARP14|RPS6|B2M|MAN2A1|RPS11
R-HSA-5633007	Regulation of TP53 Activity	0.587	0.746	SGK1|CDK2
R-HSA-1834949	Cytosolic sensors of pathogen-associated DNA	0.587	0.746	IFI16
R-HSA-450294	MAP kinase activation	0.602	0.759	MEF2C
R-HSA-69563	p53-Dependent G1 DNA Damage Response	0.602	0.759	CDK2
R-HSA-69580	p53-Dependent G1/S DNA damage checkpoint	0.602	0.759	CDK2
R-HSA-2995410	Nuclear Envelope (NE) Reassembly	0.609	0.759	AHCTF1
R-HSA-418346	Platelet homeostasis	0.609	0.759	PECAM1
R-HSA-422356	Regulation of insulin secretion	0.609	0.759	SLC2A1
R-HSA-69615	G1/S DNA Damage Checkpoints	0.609	0.759	CDK2
R-HSA-74752	Signaling by Insulin receptor	0.609	0.759	GAB2
R-HSA-397014	Muscle contraction	0.611	0.761	ABCC9|WWTR1
R-HSA-400253	Circadian Clock	0.616	0.765	MEF2C
R-HSA-157579	Telomere Maintenance	0.623	0.77	CDK2
R-HSA-448424	Interleukin-17 signaling	0.623	0.77	MEF2C
R-HSA-68949	Orc1 removal from chromatin	0.629	0.773	CDK2
R-HSA-69017	CDK-mediated phosphorylation and removal of Cdc6	0.629	0.773	CDK2
R-HSA-8939902	Regulation of RUNX2 expression and activity	0.629	0.773	CBFB
R-HSA-9013408	RHOG GTPase cycle	0.636	0.777	DOCK4
R-HSA-141424	Amplification of signal from the kinetochores	0.642	0.777	AHCTF1
R-HSA-141444	Amplification of signal from unattached kinetochores via a MAD2 inhibitory signal	0.642	0.777	AHCTF1
R-HSA-1445148	Translocation of SLC2A4 (GLUT4) to the plasma membrane	0.642	0.777	TBC1D1
R-HSA-204998	Cell death signalling via NRAGE, NRIF and NADE	0.642	0.777	RASGRF2
R-HSA-5668541	TNFR2 non-canonical NF-kB pathway	0.642	0.777	TNFRSF1A
R-HSA-8939236	RUNX1 regulates transcription of genes involved in differentiation of HSCs	0.642	0.777	CBFB
R-HSA-3108232	SUMO E3 ligases SUMOylate target proteins	0.647	0.781	PHC3|SCMH1
R-HSA-176408	Regulation of APC/C activators between G1/S and early anaphase	0.655	0.789	CDK2
R-HSA-1236974	ER-Phagosome pathway	0.661	0.789	B2M
R-HSA-2990846	SUMOylation	0.664	0.789	PHC3|SCMH1
R-HSA-381340	Transcriptional regulation of white adipocyte differentiation	0.667	0.789	MED13L
R-HSA-438064	Post NMDA receptor activation events	0.667	0.789	RASGRF2
R-HSA-69202	Cyclin E associated events during G1/S transition	0.667	0.789	CDK2
R-HSA-1296071	Potassium Channels	0.673	0.789	ABCC9
R-HSA-15869	Metabolism of nucleotides	0.673	0.789	NT5E
R-HSA-174143	APC/C-mediated degradation of cell cycle proteins	0.673	0.789	CDK2
R-HSA-211000	Gene Silencing by RNA	0.673	0.789	TNRC6C
R-HSA-453276	Regulation of mitotic cell cycle	0.673	0.789	CDK2
R-HSA-5693567	HDR through Homologous Recombination (HRR) or Single Strand Annealing (SSA)	0.673	0.789	CDK2
R-HSA-8939211	ESR-mediated signaling	0.673	0.789	CBFB|TNRC6C
R-HSA-3700989	Transcriptional Regulation by TP53	0.673	0.789	SGK1|BTG2|TNRC6C|CDK2
R-HSA-418555	G alpha (s) signalling events	0.678	0.792	FN1
R-HSA-69656	Cyclin A:Cdk2-associated events at S phase entry	0.678	0.792	CDK2
R-HSA-6794362	Protein-protein interactions at synapses	0.684	0.795	EPB41L2
R-HSA-6804756	Regulation of TP53 Activity through Phosphorylation	0.684	0.795	CDK2
R-HSA-2029480	Fcgamma receptor (FCGR) dependent phagocytosis	0.69	0.8	NCKAP1L
R-HSA-5693538	Homology Directed Repair	0.695	0.804	CDK2
R-HSA-1592230	Mitochondrial biogenesis	0.701	0.807	MEF2C
R-HSA-73886	Chromosome Maintenance	0.701	0.807	CDK2
R-HSA-69618	Mitotic Spindle Checkpoint	0.711	0.817	AHCTF1
R-HSA-170834	Signaling by TGF-beta Receptor Complex	0.716	0.817	WWTR1
R-HSA-5689603	UCH proteinases	0.716	0.817	ASXL1
R-HSA-69052	Switching of origins to a post-replicative state	0.716	0.817	CDK2
R-HSA-9648025	EML4 and NUDC in mitotic spindle formation	0.716	0.817	AHCTF1
R-HSA-382556	ABC-family proteins mediated transport	0.721	0.817	ABCC9
R-HSA-442755	Activation of NMDA receptors and postsynaptic events	0.721	0.817	RASGRF2
R-HSA-163685	Integration of energy metabolism	0.726	0.817	SLC2A1
R-HSA-168142	Toll Like Receptor 10 (TLR10) Cascade	0.726	0.817	MEF2C
R-HSA-168176	Toll Like Receptor 5 (TLR5) Cascade	0.726	0.817	MEF2C
R-HSA-5628897	TP53 Regulates Metabolic Genes	0.726	0.817	TNRC6C
R-HSA-975871	MyD88 cascade initiated on plasma membrane	0.726	0.817	MEF2C
R-HSA-6811442	Intra-Golgi and retrograde Golgi-to-ER traffic	0.73	0.817	GOLIM4|MAN2A1
R-HSA-1483257	Phospholipid metabolism	0.733	0.817	ETNPPL|ABHD4
R-HSA-9711123	Cellular response to chemical stress	0.733	0.817	CYBB|NCF2
R-HSA-381119	Unfolded Protein Response (UPR)	0.736	0.817	CCL2
R-HSA-975138	TRAF6 mediated induction of NFkB and MAP kinases upon TLR7/8 or 9 activation	0.736	0.817	MEF2C
R-HSA-168181	Toll Like Receptor 7/8 (TLR7/8) Cascade	0.74	0.817	MEF2C
R-HSA-193704	p75 NTR receptor-mediated signalling	0.74	0.817	RASGRF2
R-HSA-975155	MyD88 dependent cascade initiated on endosome	0.74	0.817	MEF2C
R-HSA-166058	MyD88:MAL(TIRAP) cascade initiated on plasma membrane	0.745	0.817	MEF2C
R-HSA-168179	Toll Like Receptor TLR1:TLR2 Cascade	0.745	0.817	MEF2C
R-HSA-168188	Toll Like Receptor TLR6:TLR2 Cascade	0.745	0.817	MEF2C
R-HSA-181438	Toll Like Receptor 2 (TLR2) Cascade	0.745	0.817	MEF2C
R-HSA-2500257	Resolution of Sister Chromatid Cohesion	0.745	0.817	AHCTF1
R-HSA-9705671	SARS-CoV-2 activates/modulates innate and adaptive immune responses	0.754	0.825	B2M
R-HSA-168138	Toll Like Receptor 9 (TLR9) Cascade	0.758	0.826	MEF2C
R-HSA-168164	Toll Like Receptor 3 (TLR3) Cascade	0.758	0.826	MEF2C
R-HSA-166166	MyD88-independent TLR4 cascade	0.767	0.831	MEF2C
R-HSA-69002	DNA Replication Pre-Initiation	0.767	0.831	CDK2
R-HSA-937061	TRIF(TICAM1)-mediated TLR4 signaling	0.767	0.831	MEF2C
R-HSA-9006936	Signaling by TGFB family members	0.783	0.846	WWTR1
R-HSA-5693532	DNA Double-Strand Break Repair	0.787	0.849	CDK2
R-HSA-69239	Synthesis of DNA	0.798	0.859	CDK2
R-HSA-69206	G1/S Transition	0.802	0.862	CDK2
R-HSA-69481	G2/M Checkpoints	0.815	0.874	CDK2
R-HSA-69620	Cell Cycle Checkpoints	0.816	0.874	AHCTF1|CDK2
R-HSA-1280218	Adaptive Immune System	0.821	0.875	CYBB|TYROBP|B2M|C3|CD86|NCF2
R-HSA-162906	HIV Infection	0.821	0.875	CXCR4|B2M
R-HSA-166016	Toll Like Receptor 4 (TLR4) Cascade	0.822	0.875	MEF2C
R-HSA-2454202	Fc epsilon receptor (FCERI) signaling	0.828	0.877	GAB2
R-HSA-3858494	Beta-catenin independent WNT signaling	0.828	0.877	TNRC6C
R-HSA-416476	G alpha (q) signalling events	0.828	0.877	RGS1
R-HSA-162909	Host Interactions of HIV factors	0.831	0.878	B2M
R-HSA-69306	DNA Replication	0.834	0.88	CDK2
R-HSA-983169	Class I MHC mediated antigen processing & presentation	0.853	0.898	CYBB|B2M|NCF2
R-HSA-195721	Signaling by WNT	0.855	0.898	LGR4|TNRC6C
R-HSA-168898	Toll-like Receptor Cascades	0.859	0.901	MEF2C
R-HSA-162587	HIV Life Cycle	0.873	0.914	CXCR4
R-HSA-112316	Neuronal System	0.878	0.915	EPB41L2|ABCC9|RASGRF2
R-HSA-69242	S Phase	0.878	0.915	CDK2
R-HSA-2467813	Separation of Sister Chromatids	0.896	0.933	AHCTF1
R-HSA-201681	TCF dependent signaling in response to WNT	0.902	0.937	LGR4
R-HSA-68877	Mitotic Prometaphase	0.91	0.943	AHCTF1
R-HSA-157118	Signaling by NOTCH	0.915	0.943	TNRC6C
R-HSA-69275	G2/M Transition	0.915	0.943	CDK2
R-HSA-453274	Mitotic G2-G2/M phases	0.916	0.943	CDK2
R-HSA-948021	Transport to the Golgi and subsequent modification	0.916	0.943	MAN2A1
R-HSA-112314	Neurotransmitter receptors and postsynaptic signal transmission	0.922	0.947	RASGRF2
R-HSA-2555396	Mitotic Metaphase and Anaphase	0.942	0.964	AHCTF1
R-HSA-68882	Mitotic Anaphase	0.942	0.964	AHCTF1
R-HSA-69278	Cell Cycle, Mitotic	0.947	0.966	CCND2|AHCTF1|CDK2
R-HSA-1640170	Cell Cycle	0.947	0.966	CCND2|MLH3|AHCTF1|CDK2
R-HSA-3247509	Chromatin modifying enzymes	0.955	0.97	PADI2
R-HSA-4839726	Chromatin organization	0.955	0.97	PADI2
R-HSA-5688426	Deubiquitination	0.966	0.98	ASXL1
R-HSA-556833	Metabolism of lipids	0.967	0.98	MED13L|ABCA1|ETNPPL|ABHD4
R-HSA-112315	Transmission across Chemical Synapses	0.969	0.98	RASGRF2
R-HSA-5653656	Vesicle-mediated transport	0.976	0.984	CD163|GOLIM4|MAN2A1|TBC1D1
R-HSA-73894	DNA Repair	0.977	0.984	CDK2
R-HSA-1852241	Organelle biogenesis and maintenance	0.98	0.985	MEF2C
R-HSA-446203	Asparagine N-linked glycosylation	0.983	0.986	MAN2A1
R-HSA-68886	M Phase	0.99	0.991	AHCTF1
R-HSA-199991	Membrane Trafficking	0.991	0.991	GOLIM4|MAN2A1|TBC1D1

## Sheet: (H) DO
ID	Label	P-value	P-value (Adjusted)	Symbols
DOID:557	kidney disease	1.87e-08	1.59e-05	F3|C3AR1|SGK1|AQP1|STOM|CCND2|ABCA1|TGFBI|CYBB|FN1|MYO1E|TNFRSF1A|SLC2A1|OLR1|CXCR4|B2M|AIF1|EMP2|CD163|HPSE2|PDPN|WWTR1|PECAM1|CCL2|CHI3L1|ANGPT1|C3|NCF2|CDK2
DOID:10763	hypertension	5.96e-08	2.53e-05	F3|APLNR|SGK1|AQP1|TJP2|LAMA2|CCND2|ABCA1|CYBB|VCAN|FN1|SLC2A1|OLR1|CXCR4|B2M|CP|ABCC9|PECAM1|CCL2|CHI3L1|ANGPT1|C3|AQP4|CD86|NCF2|BGN
DOID:576	proteinuria	1.43e-06	0.000313	F3|STOM|ABCA1|CXCR4|B2M|EMP2|HPSE2|PDPN|CCL2|CHI3L1|ANGPT1|C3|NCF2
DOID:11162	respiratory failure	1.78e-06	0.000313	F3|C3AR1|SERPINA3|AQP1|TNFRSF1A|PDPN|CCL2|C3
DOID:13141	uveitis	2.18e-06	0.000313	SERPINA3|AQP1|TNFRSF1A|CD163|CCL2|C3|AQP4
DOID:5844	myocardial infarction	2.21e-06	0.000313	F3|ABCA1|CYBB|VCAN|FN1|TNFRSF1A|OLR1|CXCR4|MEF2C|THBS2|CD163|ABCC9|PECAM1|CCL2|CHI3L1|ANGPT1|C3
DOID:3342	bone inflammation disease	3.1e-06	0.000377	F3|NEDD9|TGFBI|DDR2|FN1|TYROBP|TNFRSF1A|SLC2A1|CXCR4|B2M|CP|AIF1|RGS1|PADI2|CD44|PECAM1|CCL2|CHI3L1|C3|CD86|HAVCR2|NCF2
DOID:3304	germinoma	4.84e-06	0.00044	AQP1|CCND2|PDPN|AQP4
DOID:2789	parasitic protozoa infectious disease	5.46e-06	0.00044	CYBB|TNFRSF1A|CD163|PECAM1|CCL2|FUT9|ANGPT1|SOAT1|AQP4
DOID:1398	parasitic infectious disease	5.48e-06	0.00044	F3|CYBB|TNFRSF1A|CD163|PECAM1|CCL2|FUT9|ANGPT1|SOAT1|AQP4
DOID:848	arthritis	5.69e-06	0.00044	F3|NEDD9|TGFBI|DDR2|FN1|TYROBP|TNFRSF1A|SLC2A1|CXCR4|B2M|CP|AIF1|PADI2|CD44|PECAM1|CCL2|CHI3L1|C3|CD86|HAVCR2|NCF2
DOID:10952	nephritis	8.81e-06	0.000539	C3AR1|SGK1|CCND2|ABCA1|FN1|MYO1E|TNFRSF1A|AIF1|CD163|PECAM1|CCL2|C3|CDK2
DOID:3480	uveal disease	8.91e-06	0.000539	SERPINA3|AQP1|TNFRSF1A|CD163|CCL2|C3|AQP4
DOID:1909	melanoma	9.45e-06	0.000539	F3|SERPINA3|APBB1IP|NEDD9|GPNMB|VCAN|FN1|RND3|SLC2A1|CXCR4|B2M|RHOC|RGS1|CD163|IFIT2|GAB2|CD44|CCL2|CHI3L1|CD86|NT5E|HAVCR2|CDK2
DOID:4450	renal cell carcinoma	9.52e-06	0.000539	AQP1|LRIG1|FN1|TNFRSF1A|SLC2A1|CXCR4|B2M|PDPN|CD44|BTG2|PECAM1|CCL2|DAPK1|ANGPT1|SOAT1|HAVCR2|CDK2|ZFP36L1
DOID:11394	adult respiratory distress syndrome	1.1e-05	0.000585	F3|C3AR1|SERPINA3|TNFRSF1A|PDPN|C3
DOID:9120	amyloidosis	1.41e-05	0.000707	GPNMB|TNFRSF1A|OLR1|B2M|AQP4
DOID:850	lung disease	1.72e-05	0.000806	F3|C3AR1|SERPINA3|SGK1|AQP1|TNFRSF1A|CXCR4|CD163|PDPN|CD44|PECAM1|CCL2|FGL2|CHI3L1|C3|CD86|NCF2
DOID:263	kidney cancer	1.8e-05	0.000806	AQP1|LRIG1|CCND2|FN1|TNFRSF1A|SLC2A1|CXCR4|B2M|IFI16|PDPN|CD44|BTG2|PECAM1|CCL2|DAPK1|ANGPT1|SOAT1|HAVCR2|CDK2|ZFP36L1
DOID:3393	coronary artery disease	2.09e-05	0.000887	F3|ABCA1|CYBB|VCAN|FN1|TNFRSF1A|OLR1|CXCR4|MEF2C|THBS2|CD163|ABCC9|PECAM1|CCL2|CHI3L1|ANGPT1|C3
DOID:7148	rheumatoid arthritis	2.19e-05	0.000887	F3|NEDD9|TGFBI|FN1|TYROBP|TNFRSF1A|CXCR4|CP|AIF1|PADI2|CD44|CCL2|CHI3L1|C3|CD86|HAVCR2|NCF2
DOID:2518	orchitis	2.97e-05	0.0011	PECAM1|CCL2|CD86
DOID:5621	histiocytic and dendritic cell cancer	2.97e-05	0.0011	SLC2A1|PDPN|HAVCR2
DOID:4451	renal carcinoma	3.28e-05	0.00116	AQP1|LRIG1|FN1|TNFRSF1A|SLC2A1|CXCR4|B2M|PDPN|CD44|BTG2|PECAM1|CCL2|DAPK1|ANGPT1|SOAT1|HAVCR2|CDK2|ZFP36L1
DOID:2921	glomerulonephritis	3.56e-05	0.00121	SGK1|ABCA1|FN1|MYO1E|TNFRSF1A|AIF1|CD163|PECAM1|CCL2|C3|CDK2
DOID:1040	chronic lymphocytic leukemia	5.88e-05	0.00192	CXCR4|B2M|PHLPP1|HCLS1|CCL2|DAPK1|CD86|NT5E|BGN|ZFP36L1
DOID:6713	cerebrovascular disease	6.26e-05	0.00197	F3|APLNR|VCAN|TNFRSF1A|SLC2A1|OLR1|B2M|AIF1|CCL2|C3|AQP4|CD86|HVCN1
DOID:2519	testicular disease	7.31e-05	0.00222	PECAM1|CCL2|CD86
DOID:0050161	lower respiratory tract disease	8.7e-05	0.00255	F3|C3AR1|SERPINA3|SGK1|AQP1|TNFRSF1A|CXCR4|CD163|PDPN|CD44|PECAM1|CCL2|FGL2|CHI3L1|C3|CD86|NCF2|ELK3
DOID:2349	arteriosclerosis	0.000119	0.00335	F3|ABCA1|FN1|TNFRSF1A|OLR1|B2M|AIF1|CD163|PECAM1|CCL2|CHI3L1|C3|CD86
DOID:3454	brain infarction	0.000122	0.00335	F3|APLNR|TNFRSF1A|SLC2A1|AIF1|CCL2|C3|AQP4|CD86|HVCN1
DOID:1579	respiratory system disease	0.000152	0.00404	F3|C3AR1|SERPINA3|SGK1|AQP1|TNFRSF1A|CXCR4|CD163|PDPN|CD44|PECAM1|CCL2|FGL2|CHI3L1|C3|CD86|NCF2|ELK3
DOID:3118	hepatobiliary disease	0.000162	0.00418	F3|SERPINA3|AQP1|TJP2|CCND2|ABCA1|DDR2|FN1|TNFRSF1A|CXCR4|B2M|CP|CD163|CD44|PECAM1|CCL2|FGL2|CHI3L1|AQP4|HAVCR2
DOID:3996	urinary system cancer	0.000185	0.00462	AQP1|LRIG1|CCND2|FN1|TNFRSF1A|SLC2A1|CXCR4|B2M|IFI16|PDPN|CD44|BTG2|PECAM1|CCL2|DAPK1|ANGPT1|SOAT1|HAVCR2|CDK2|ZFP36L1
DOID:3082	interstitial lung disease	0.000221	0.0053	F3|SGK1|TNFRSF1A|CXCR4|CCL2|CHI3L1|C3|CD86|NCF2
DOID:2957	pulmonary tuberculosis	0.000224	0.0053	CD163|CCL2|C3|CD86|HAVCR2
DOID:0081062	diabetes	0.000233	0.00535	F3|APLNR|SGK1|AQP1|ABCA1|FN1|TNFRSF1A|SLC2A1|OLR1|CXCR4|B2M|CP|AIF1|MEF2C|CD163|CCL2|MAN2A1|CHI3L1|C3|AQP4|CD86|HAVCR2
DOID:11266	Hantavirus hemorrhagic fever with renal syndrome	0.000249	0.00555	FN1|CD163|ANGPT1
DOID:9408	acute myocardial infarction	0.000257	0.00555	F3|FN1|OLR1|PECAM1|CCL2|C3
DOID:552	pneumonia	0.000264	0.00555	TNFRSF1A|CXCR4|CD163|PDPN|PECAM1|CCL2|C3
DOID:10591	pre-eclampsia	0.000267	0.00555	F3|APLNR|VCAN|OLR1|CP|CCL2|CHI3L1|ANGPT1|C3|BGN
DOID:12365	malaria	0.000289	0.00586	CYBB|TNFRSF1A|CD163|FUT9|ANGPT1|AQP4
DOID:0060056	hypersensitivity reaction disease	0.000326	0.00643	CP|CCL2|CHI3L1|C3|CD86|HAVCR2
DOID:636	central pontine myelinolysis	0.000388	0.00749	AQP1|AQP4
DOID:0070004	myeloid neoplasm	0.000443	0.00827	F3|SRGN|CCND2|FN1|SLC2A1|CXCR4|B2M|GAB2|CD44|ASXL1|CHI3L1|CD86
DOID:9351	diabetes mellitus	0.000448	0.00827	F3|SGK1|AQP1|ABCA1|FN1|TNFRSF1A|SLC2A1|OLR1|CXCR4|B2M|CP|AIF1|MEF2C|CD163|CCL2|MAN2A1|CHI3L1|C3|AQP4|CD86|HAVCR2
DOID:399	tuberculosis	0.000458	0.00828	CXCR4|CD163|PECAM1|CCL2|C3|CD86|HAVCR2
DOID:934	viral infectious disease	0.000474	0.00839	F3|SERPINA3|AQP1|CCND2|FN1|TNFRSF1A|CXCR4|B2M|MEF2C|CD163|CD44|PECAM1|CCL2|FGL2|CHI3L1|ANGPT1|C3|SOAT1|CD86|HAVCR2
DOID:11335	sarcoidosis	0.000558	0.00968	CCL2|CHI3L1|C3|CD86|HAVCR2
DOID:5082	liver cirrhosis	0.000592	0.00973	F3|SERPINA3|AQP1|CCND2|ABCA1|DDR2|FN1|B2M|CD163|PECAM1|AQP4
DOID:6432	pulmonary hypertension	0.000593	0.00973	F3|APLNR|ABCA1|CYBB|CXCR4|PECAM1|CCL2|ANGPT1|CD86
DOID:526	human immunodeficiency virus infectious disease	0.000607	0.00973	F3|TNFRSF1A|CXCR4|B2M|MEF2C|CD163|CCL2|C3
DOID:1168	familial hyperlipidemia	0.000622	0.00973	F3|ABCA1|FN1|CP|CCL2|C3
DOID:9261	nasopharynx carcinoma	0.000622	0.00973	CCND2|DDR2|CXCR4|CD163|HPSE2|CCL2
DOID:1307	dementia	0.00063	0.00973	SERPINA3|AQP1|ABCA1|TYROBP|RPS6|TNFRSF1A|CXCR4|GAB2|AQP4
DOID:11949	Creutzfeldt-Jakob disease	0.000668	0.0101	SERPINA3|AQP1|AIF1|AQP4
DOID:9744	type 1 diabetes mellitus	0.000812	0.0121	SLC2A1|CP|AIF1|CCL2|CHI3L1|C3|CD86
DOID:0050338	primary bacterial infectious disease	0.000906	0.0133	TNFRSF1A|CXCR4|CD163|PECAM1|CCL2|C3|CD86|HAVCR2
DOID:409	liver disease	0.00102	0.014	F3|SERPINA3|AQP1|CCND2|ABCA1|DDR2|FN1|TNFRSF1A|CXCR4|B2M|CD163|PECAM1|CCL2|FGL2|CHI3L1|AQP4|HAVCR2
DOID:1749	squamous cell carcinoma	0.00104	0.014	CCND2|NEDD9|FN1|RPS6|TNFRSF1A|SLC2A1|CXCR4|B2M|RHOC|EMP1|PDPN|IFIT2|CD44|CCL2|DAPK1|CHI3L1|ANGPT1|CDK2
DOID:2916	hypersensitivity reaction type IV disease	0.00105	0.014	CCL2|CHI3L1|C3|CD86|HAVCR2
DOID:104	bacterial infectious disease	0.00111	0.014	F3|TNFRSF1A|CXCR4|CD163|PECAM1|CCL2|C3|CD86|HAVCR2
DOID:10923	sickle cell anemia	0.00113	0.014	F3|TNFRSF1A|PECAM1|C3
DOID:2913	acute pancreatitis	0.00113	0.014	F3|CD163|BTG2|CCL2
DOID:0060284	paroxysmal nocturnal hemoglobinuria	0.00115	0.014	CXCR4|C3
DOID:11339	pneumocystosis	0.00115	0.014	CCL2|C3
DOID:1558	angioedema	0.00115	0.014	CD93|ANGPT1
DOID:6262	follicular dendritic cell sarcoma	0.00115	0.014	SLC2A1|PDPN
DOID:7849	dendritic cell sarcoma	0.00115	0.014	SLC2A1|PDPN
DOID:8692	myeloid leukemia	0.00115	0.014	F3|CBFB|CXCR4|B2M|GAB2|PECAM1|ASXL1|CCL2|CHI3L1|CD86
DOID:345	uterine disease	0.00117	0.014	F3|AQP1|EMP2|PDPN|CCL2
DOID:0060119	pharynx cancer	0.0012	0.0141	CCND2|DDR2|CXCR4|CD163|HPSE2|CCL2
DOID:1037	lymphoid leukemia	0.00121	0.0141	F3|TNFRSF1A|CXCR4|B2M|MEF2C|PHLPP1|CD163|HCLS1|CCL2|DAPK1|CD86|NT5E|BGN|ZFP36L1
DOID:4960	bone marrow cancer	0.00124	0.0142	F3|SRGN|CCND2|FN1|SLC2A1|CXCR4|B2M|GAB2|CD44|ASXL1|CHI3L1|CD86
DOID:326	ischemia	0.00125	0.0142	SERPINA3|SGK1|RPS6|TNFRSF1A|CXCR4|CP|AIF1|CD44|BTG2|CCL2|ANGPT1|C3|AQP4|HAVCR2
DOID:0080162	lupus nephritis	0.00145	0.0154	TNFRSF1A|CCL2|C3
DOID:11123	Henoch-Schoenlein purpura	0.00145	0.0154	CP|CCL2|CD86
DOID:1557	hypersensitivity reaction type III disease	0.00145	0.0154	CP|CCL2|CD86
DOID:2920	membranoproliferative glomerulonephritis	0.00145	0.0154	FN1|CCL2|CDK2
DOID:9809	hypersensitivity vasculitis	0.00145	0.0154	CP|CCL2|CD86
DOID:2986	IgA glomerulonephritis	0.00155	0.016	FN1|TNFRSF1A|CCL2|C3
DOID:780	placenta disease	0.00155	0.016	F3|AQP1|EMP2|PDPN
DOID:1192	peripheral nervous system neoplasm	0.00165	0.0169	F3|NEDD9|TGFBI|SLC2A1|CXCR4|PDPN|CD44|BTG2|PECAM1|CCL2|GAS7|NCF2|CDK2
DOID:3083	chronic obstructive pulmonary disease	0.00177	0.0177	F3|C3AR1|SERPINA3|TNFRSF1A|CCL2|FGL2|CHI3L1|C3|CD86
DOID:2316	brain ischemia	0.00179	0.0177	SGK1|RPS6|TNFRSF1A|CP|AIF1|BTG2|CCL2|ANGPT1|C3|AQP4|HAVCR2
DOID:620	blood protein disease	0.00179	0.0177	F3|TNFRSF1A|PECAM1|C3
DOID:3093	nervous system cancer	0.00185	0.0178	F3|AQP1|NEDD9|TGFBI|SLC2A1|CXCR4|PDPN|CD44|BTG2|PECAM1|CCL2|CDH11|DAPK1|GAS7|AQP4|NCF2|CDK2
DOID:2320	obstructive lung disease	0.00186	0.0178	F3|C3AR1|SERPINA3|TNFRSF1A|CCL2|FGL2|CHI3L1|C3|CD86
DOID:1936	atherosclerosis	0.00191	0.0178	F3|ABCA1|FN1|TNFRSF1A|OLR1|CD163|PECAM1|CCL2|CHI3L1|CD86
DOID:2348	arteriosclerotic cardiovascular disease	0.00191	0.0178	F3|ABCA1|FN1|TNFRSF1A|OLR1|CD163|PECAM1|CCL2|CHI3L1|CD86
DOID:612	primary immunodeficiency disease	0.00191	0.0178	NCKAP1L|CYBB|TNFRSF1A|CXCR4|B2M|CD163|PECAM1|C3|CD86|NCF2
DOID:2043	hepatitis B	0.00196	0.0181	AQP1|CCND2|TNFRSF1A|CXCR4|CCL2|FGL2|CHI3L1|HAVCR2
DOID:10652	Alzheimer's disease	0.00198	0.0181	SERPINA3|AQP1|XRN1|NEDD9|ABCA1|CYBB|TNFRSF1A|SLC2A1|OLR1|CP|AIF1|GAB2|CCL2|DAPK1|C3|SOAT1|AQP4|NCF2
DOID:0080599	Coronavirus infectious disease	0.00219	0.0198	F3|SERPINA3|PECAM1|CCL2|C3
DOID:9849	Meniere's disease	0.00227	0.02	AQP1|AQP4
DOID:12554	hemolytic-uremic syndrome	0.00234	0.02	F3|CCL2|C3
DOID:1591	renovascular hypertension	0.00234	0.02	LAMA2|CCND2|FN1
DOID:3319	lymphangioleiomyomatosis	0.00234	0.02	CXCR4|PDPN|CD44
DOID:5603	T-cell acute lymphoblastic leukemia	0.00234	0.02	CXCR4|CD163|CD86
DOID:680	tauopathy	0.00236	0.02	SERPINA3|AQP1|XRN1|NEDD9|ABCA1|CYBB|TNFRSF1A|SLC2A1|OLR1|CP|AIF1|GAB2|CCL2|DAPK1|C3|SOAT1|AQP4|NCF2
DOID:9119	acute myeloid leukemia	0.00256	0.0213	F3|CBFB|CXCR4|B2M|ASXL1|CCL2|CHI3L1|CD86
DOID:1074	kidney failure	0.00257	0.0213	F3|CYBB|FN1|TNFRSF1A|SLC2A1|OLR1|B2M|CD163|CCL2|C3
DOID:1247	blood coagulation disease	0.00258	0.0213	F3|CXCR4|CP|ASXL1|CCL2|C3|CD86
DOID:3525	middle cerebral artery infarction	0.00263	0.0215	TNFRSF1A|SLC2A1|C3|AQP4|CD86|HVCN1
DOID:649	prion disease	0.00267	0.0216	SERPINA3|AQP1|AIF1|AQP4
DOID:13580	cholestasis	0.00282	0.0226	F3|TJP2|ABCA1|CP|CD44|CCL2
DOID:4724	brain edema	0.00288	0.0227	AQP1|CP|AQP4
DOID:10124	corneal disease	0.00288	0.0227	F3|TGFBI|PECAM1|C3|CD86
DOID:2394	ovarian cancer	0.00297	0.0232	VCAN|TNFRSF1A|SLC2A1|CXCR4|RHOC|PDPN|GAB2|CD44|WWTR1|PECAM1|CHI3L1|ANGPT1
DOID:201	connective tissue cancer	0.00307	0.0237	F3|TGFBI|FN1|TNFRSF1A|SLC2A1|CXCR4|PHC3|PDPN|CD44|CDH11|CHI3L1|ANGPT1
DOID:0060100	musculoskeletal system cancer	0.00329	0.0252	F3|TGFBI|FN1|TNFRSF1A|SLC2A1|CXCR4|PHC3|CD163|PDPN|CD44|CDH11|CHI3L1|ANGPT1
DOID:2621	autonomic nervous system neoplasm	0.00339	0.0255	F3|NEDD9|TGFBI|CXCR4|PDPN|CD44|BTG2|PECAM1|CCL2|GAS7|NCF2|CDK2
DOID:769	neuroblastoma	0.00339	0.0255	F3|NEDD9|TGFBI|CXCR4|PDPN|CD44|BTG2|PECAM1|CCL2|GAS7|NCF2|CDK2
DOID:640	encephalomyelitis	0.00349	0.026	B2M|CD44|C3
DOID:2914	immune system disease	0.00356	0.0263	NCKAP1L|CYBB|TNFRSF1A|CXCR4|B2M|CP|CD163|IFI16|CD44|PECAM1|CCL2|MAN2A1|CHI3L1|C3|AQP4|CD86|HAVCR2|NCF2
DOID:0050523	adult T-cell leukemia/lymphoma	0.00373	0.0264	CD163|CD86
DOID:10887	lepromatous leprosy	0.00373	0.0264	CD163|C3
DOID:3426	vestibular disease	0.00373	0.0264	AQP1|AQP4
DOID:9847	peripheral vertigo	0.00373	0.0264	AQP1|AQP4
DOID:9848	endolymphatic hydrops	0.00373	0.0264	AQP1|AQP4
DOID:438	autoimmune disease of the nervous system	0.00381	0.0265	CCL2|C3|AQP4|CD86
DOID:4971	myelofibrosis	0.00381	0.0265	FN1|SLC2A1|CXCR4|ASXL1
DOID:349	systemic mastocytosis	0.00418	0.0289	TNFRSF1A|CXCR4|ASXL1
DOID:74	hematopoietic system disease	0.00485	0.0333	F3|RPL27|RPS6|TNFRSF1A|SLC2A1|CXCR4|CP|PECAM1|ASXL1|CCL2|MAN2A1|C3|CD86
DOID:11713	diabetic angiopathy	0.00494	0.0336	F3|FN1|CCL2
DOID:3526	cerebral infarction	0.00502	0.0338	F3|TNFRSF1A|SLC2A1|C3|AQP4|CD86|HVCN1
DOID:120	female reproductive organ cancer	0.00525	0.0352	VCAN|TNFRSF1A|SLC2A1|CXCR4|RHOC|HPSE2|MLH3|IFI16|PDPN|GAB2|CD44|WWTR1|PECAM1|CHI3L1|ANGPT1
DOID:203	exostosis	0.00552	0.0358	CCL2|COL12A1
DOID:2799	bronchiolitis obliterans	0.00552	0.0358	CCL2|CD86
DOID:582	hemoglobinuria	0.00552	0.0358	CXCR4|C3
DOID:9246	cerebral amyloid angiopathy	0.00552	0.0358	OLR1|AQP4
DOID:1824	status epilepticus	0.00573	0.0366	AQP1|AIF1|MEF2C|CCL2|AQP4|NT5E
DOID:3770	pulmonary fibrosis	0.00573	0.0366	F3|SGK1|CXCR4|CCL2|CHI3L1|NCF2
DOID:2473	opportunistic mycosis	0.00579	0.0367	TNFRSF1A|CCL2|C3
DOID:4989	pancreatitis	0.00607	0.0382	F3|TNFRSF1A|CD163|CD44|BTG2|CCL2
DOID:26	pancreas disease	0.00643	0.0399	F3|TNFRSF1A|CD163|CD44|BTG2|CCL2
DOID:3146	lipid metabolism disorder	0.00643	0.0399	F3|ABCA1|FN1|CP|CCL2|C3
DOID:350	mastocytosis	0.00671	0.0413	TNFRSF1A|CXCR4|ASXL1
DOID:5517	stomach carcinoma	0.00675	0.0413	CCND2|SLC2A1|RHOC|CEMIP|HPSE2|CD44|CCL2
DOID:0080639	bone sarcoma	0.00719	0.0434	TGFBI|FN1|SLC2A1|CXCR4|PHC3|PDPN|CD44|CDH11|CHI3L1
DOID:341	peripheral vascular disease	0.0073	0.0434	F3|AQP1|FN1|CCL2|AQP4
DOID:865	vasculitis	0.0073	0.0434	SERPINA3|TNFRSF1A|CCL2|CHI3L1|ANGPT1
DOID:1575	rheumatic disease	0.00741	0.0434	CXCR4|AIF1|PECAM1|CCL2|CHI3L1|C3|CD86
DOID:418	systemic scleroderma	0.00741	0.0434	CXCR4|AIF1|PECAM1|CCL2|CHI3L1|C3|CD86
DOID:419	scleroderma	0.00741	0.0434	CXCR4|AIF1|PECAM1|CCL2|CHI3L1|C3|CD86
DOID:12215	oligohydramnios	0.00763	0.0441	AQP1|PDPN
DOID:3149	keratoacanthoma	0.00763	0.0441	SLC2A1|CD44
DOID:0050136	systemic mycosis	0.00772	0.0443	TNFRSF1A|CCL2|C3
DOID:1036	chronic leukemia	0.00776	0.0443	CXCR4|B2M|PHLPP1|GAB2|ASXL1|DAPK1|BGN
DOID:2527	nephrosis	0.00802	0.0451	F3|STOM|ABCA1|EMP2|PDPN|ANGPT1
DOID:4138	bile duct disease	0.00802	0.0451	F3|TJP2|ABCA1|CP|CD44|CCL2
DOID:9741	biliary tract disease	0.00846	0.0473	F3|TJP2|ABCA1|CP|CD44|CCL2
DOID:0080600	COVID-19	0.00881	0.049	F3|CCL2|C3
DOID:184	bone cancer	0.0089	0.0491	TGFBI|FN1|SLC2A1|CXCR4|PHC3|PDPN|CD44|CDH11|CHI3L1
DOID:3347	osteosarcoma	0.00897	0.0492	TGFBI|FN1|SLC2A1|CXCR4|PHC3|PDPN|CD44|CDH11
DOID:896	metal metabolism disorder	0.00909	0.0495	B2M|CP|ABCC9|CCL2
DOID:2893	cervix carcinoma	0.00938	0.0508	SLC2A1|CXCR4|HPSE2|IFI16|PDPN|CHI3L1
DOID:1073	renal hypertension	0.00999	0.0534	LAMA2|CCND2|FN1
DOID:11130	secondary hypertension	0.00999	0.0534	LAMA2|CCND2|FN1
DOID:783	end stage renal disease	0.0101	0.0535	CYBB|FN1|TNFRSF1A|OLR1|CCL2
DOID:2151	malignant ovarian surface epithelial-stromal neoplasm	0.0102	0.0536	VCAN|TNFRSF1A|SLC2A1|CXCR4|RHOC|PDPN|GAB2|CD44|CHI3L1
DOID:4001	ovarian carcinoma	0.0102	0.0536	VCAN|TNFRSF1A|SLC2A1|CXCR4|RHOC|PDPN|GAB2|CD44|CHI3L1
DOID:15	reproductive system disease	0.0105	0.0547	F3|SGK1|AQP1|CCND2|ABCA1|EMP2|MLH3|PDPN|CD44|PECAM1|CCL2|C3|CD86
DOID:3908	lung non-small cell carcinoma	0.0112	0.0578	F3|SERPINA3|CCND2|DDR2|FN1|TNFRSF1A|SLC2A1|CXCR4|RHOC|PDPN|CD44|PECAM1|DAPK1|CHI3L1
DOID:3213	demyelinating disease	0.0115	0.0592	AQP1|TNFRSF1A|CCL2|CHI3L1|C3|AQP4|CD86
DOID:2945	severe acute respiratory syndrome	0.0126	0.0637	SERPINA3|PECAM1|CCL2
DOID:171	neuroectodermal tumor	0.0127	0.0637	AQP1|AQP4
DOID:1727	retinal vein occlusion	0.0127	0.0637	AQP1|AQP4
DOID:1729	retinal vascular occlusion	0.0127	0.0637	AQP1|AQP4
DOID:2999	granulosa cell tumor	0.0127	0.0637	SGK1|CCND2
DOID:5295	intestinal disease	0.0133	0.0659	EPB41L2|TNFRSF1A|SLC2A1|CXCR4|B2M|RHOC|CD163|CCL2|AQP4
DOID:2152	ovary epithelial cancer	0.0137	0.0676	VCAN|TNFRSF1A|SLC2A1|CXCR4|RHOC|PDPN|GAB2|CD44|CHI3L1
DOID:10534	stomach cancer	0.0138	0.0679	CCND2|CBFB|DDR2|SLC2A1|CXCR4|RHOC|CEMIP|HPSE2|CD44|CCL2
DOID:3326	purpura	0.0141	0.0686	CXCR4|CP|CD86
DOID:127	leiomyoma	0.0143	0.0694	VCAN|TNFRSF1A|CD44|PECAM1|DAPK1
DOID:9538	multiple myeloma	0.0144	0.0694	SRGN|CCND2|CXCR4|B2M|GAB2|CD44|CHI3L1|CD86
DOID:3627	aortic aneurysm	0.0144	0.0694	FN1|CD44|CCL2|FBLN5
DOID:224	transient cerebral ischemia	0.0146	0.0697	SGK1|RPS6|TNFRSF1A|CCL2|C3|AQP4|HAVCR2
DOID:0050938	breast lobular carcinoma	0.0157	0.0722	CCND2|CD44
DOID:11396	pulmonary edema	0.0157	0.0722	AQP1|CCL2
DOID:12140	Chagas disease	0.0157	0.0722	CCL2|SOAT1
DOID:12205	dengue disease	0.0157	0.0722	F3|CCL2
DOID:3262	phagocyte bactericidal dysfunction	0.0157	0.0722	CYBB|NCF2
DOID:3265	chronic granulomatous disease	0.0157	0.0722	CYBB|NCF2
DOID:3457	invasive lobular carcinoma	0.0157	0.0722	CCND2|CD44
DOID:520	aortic disease	0.0166	0.0758	FN1|CD44|CCL2|FBLN5
DOID:10976	membranous glomerulonephritis	0.0172	0.0768	ABCA1|PECAM1|C3
DOID:2213	hemorrhagic disease	0.0172	0.0768	CXCR4|CP|CD86
DOID:7693	abdominal aortic aneurysm	0.0172	0.0768	CD44|CCL2|FBLN5
DOID:403	mouth disease	0.0172	0.0768	FN1|TNFRSF1A|PDPN|CD44|PECAM1|CCL2
DOID:10283	prostate cancer	0.0173	0.0768	F3|SERPINA3|CCND2|RND3|CXCR4|B2M|PHLPP1|HPSE2|IFI16|CD44|CCL2|CHI3L1|ANGPT1|CDK2
DOID:1123	spondyloarthropathy	0.0189	0.0827	TNFRSF1A|RGS1|CCL2
DOID:12030	panuveitis	0.019	0.0827	CCL2|C3
DOID:1407	anterior uveitis	0.019	0.0827	CCL2|C3
DOID:61	mitral valve disease	0.019	0.0827	CYBB|CXCR4
DOID:0050589	inflammatory bowel disease	0.0204	0.0883	EPB41L2|TNFRSF1A|CXCR4|B2M|RHOC|CCL2
DOID:3856	male reproductive organ cancer	0.0211	0.0912	F3|SERPINA3|CCND2|RND3|CXCR4|B2M|PHLPP1|HPSE2|IFI16|CD44|CCL2|CHI3L1|ANGPT1|CDK2
DOID:8947	diabetic retinopathy	0.0215	0.0924	F3|APLNR|CCL2|ANGPT1|AQP4
DOID:10113	trypanosomiasis	0.0225	0.0936	CCL2|SOAT1
DOID:1024	leprosy	0.0225	0.0936	CD163|C3
DOID:2566	corneal dystrophy	0.0225	0.0936	TGFBI|C3
DOID:3405	histiocytosis	0.0225	0.0936	CD163|PECAM1
DOID:4798	aggressive systemic mastocytosis	0.0225	0.0936	TNFRSF1A|CXCR4
DOID:874	bacterial pneumonia	0.0225	0.0936	PDPN|PECAM1
DOID:5223	infertility	0.0226	0.0936	SGK1|MLH3|CD44|CCL2|C3
DOID:2462	retinal vascular disease	0.0259	0.106	F3|APLNR|CCL2|ANGPT1|AQP4
DOID:9952	acute lymphoblastic leukemia	0.0259	0.106	F3|CXCR4|CD163|CCL2|CD86
DOID:3275	thymoma	0.0262	0.107	SLC2A1|AQP4
DOID:11714	gestational diabetes	0.0267	0.108	APLNR|SLC2A1|CCL2
DOID:2377	multiple sclerosis	0.0267	0.108	TNFRSF1A|CCL2|CHI3L1|C3|AQP4|CD86
DOID:3388	periodontal disease	0.0271	0.109	PDPN|CD44|PECAM1|CCL2
DOID:5199	ureteral obstruction	0.0289	0.112	FN1|TNFRSF1A|B2M
DOID:0060084	cell type benign neoplasm	0.0293	0.112	VCAN|TNFRSF1A|SLC2A1|CXCR4|THBS2|CD44|PECAM1|CDH11|DAPK1|AQP4
DOID:229	female reproductive system disease	0.0294	0.112	F3|AQP1|ABCA1|EMP2|PDPN|PECAM1|CCL2|C3
DOID:3905	lung carcinoma	0.0298	0.112	F3|SERPINA3|CCND2|DDR2|FN1|TNFRSF1A|SLC2A1|CXCR4|RHOC|PDPN|CD44|PECAM1|DAPK1|CHI3L1
DOID:4362	cervical cancer	0.0298	0.112	SLC2A1|CXCR4|HPSE2|IFI16|PDPN|CHI3L1
DOID:0080074	neural tube defect	0.0302	0.112	SLC2A1|CCL2
DOID:0110861	autosomal recessive polycystic kidney disease	0.0302	0.112	AQP1|C3
DOID:12351	alcoholic hepatitis	0.0302	0.112	TNFRSF1A|CCL2
DOID:12842	Guillain-Barre syndrome	0.0302	0.112	CCL2|CD86
DOID:60001	pulmonary artery disease	0.0302	0.112	F3|CCL2
DOID:9477	pulmonary embolism	0.0302	0.112	F3|CCL2
DOID:3744	cervical squamous cell carcinoma	0.0303	0.112	SLC2A1|HPSE2|IFI16|PDPN
DOID:417	autoimmune disease	0.0307	0.112	CYBB|TNFRSF1A|B2M|IFI16|CD44|CCL2|MAN2A1|C3|AQP4|CD86
DOID:9074	systemic lupus erythematosus	0.0308	0.112	CYBB|TNFRSF1A|CCL2|MAN2A1|C3
DOID:3963	thyroid gland carcinoma	0.0312	0.112	FN1|CXCR4|DHRS3|CCL2|CD93|ANGPT1|CD86
DOID:5520	head and neck squamous cell carcinoma	0.032	0.112	NEDD9|DDR2|CXCR4|CD44|DAPK1|CHI3L1
DOID:8398	osteoarthritis	0.032	0.112	DDR2|FN1|SLC2A1|B2M|PECAM1|CHI3L1
DOID:784	chronic kidney disease	0.0321	0.112	CYBB|FN1|TNFRSF1A|OLR1|CCL2
DOID:1107	esophageal carcinoma	0.0331	0.112	CXCR4|RHOC|PDPN|CD44|CCL2|DAPK1
DOID:2355	anemia	0.0332	0.112	RPL27|RPS6|TNFRSF1A|SLC2A1|ASXL1|MAN2A1|CD86
DOID:635	acquired immunodeficiency syndrome	0.0335	0.112	TNFRSF1A|CXCR4|MEF2C
DOID:3969	thyroid gland papillary carcinoma	0.0335	0.112	FN1|CXCR4|DHRS3|CCL2|ANGPT1
DOID:0060033	autoimmune disease of peripheral nervous system	0.0344	0.112	CCL2|CD86
DOID:13406	pulmonary sarcoidosis	0.0344	0.112	CHI3L1|C3
DOID:13809	familial combined hyperlipidemia	0.0344	0.112	FN1|C3
DOID:14115	toxic shock syndrome	0.0344	0.112	F3|CCL2
DOID:192	sex cord-gonadal stromal tumor	0.0344	0.112	SGK1|CCND2
DOID:205	hyperostosis	0.0344	0.112	CCL2|COL12A1
DOID:3277	thymus cancer	0.0344	0.112	SLC2A1|AQP4
DOID:3702	cervical adenocarcinoma	0.0344	0.112	CXCR4|CHI3L1
DOID:811	lipodystrophy	0.0344	0.112	CCL2|C3
DOID:8857	lupus erythematosus	0.0349	0.112	CYBB|TNFRSF1A|CCL2|MAN2A1|C3
DOID:1542	head and neck carcinoma	0.0352	0.112	NEDD9|DDR2|SLC2A1|CXCR4|CD44|DAPK1|CHI3L1
DOID:1564	fungal infectious disease	0.0359	0.112	TNFRSF1A|CCL2|C3
DOID:381	arthropathy	0.0359	0.112	TNFRSF1A|RGS1|CCL2
DOID:1686	glaucoma	0.0363	0.112	AQP1|CCND2|TNFRSF1A|PADI2|LGR4
DOID:1115	sarcoma	0.0367	0.112	RPS6|SLC2A1|CXCR4|THBS2|CCL2|CD86
DOID:2154	nephroblastoma	0.0371	0.112	CCND2|SLC2A1|IFI16|CD44
DOID:2742	auditory system disease	0.0379	0.112	AQP1|CLIC5|TJP2|RPL38|SERPINB6|AQP4
DOID:0050848	obstructive sleep apnea	0.0388	0.112	TNFRSF1A|CCL2
DOID:0050855	renal fibrosis	0.0388	0.112	CYBB|NCF2
DOID:0080027	spondyloepimetaphyseal dysplasia	0.0388	0.112	DDR2|BGN
DOID:11077	brucellosis	0.0388	0.112	TNFRSF1A|CD163
DOID:14221	abdominal obesity-metabolic syndrome 1	0.0388	0.112	F3|C3
DOID:2797	idiopathic interstitial pneumonia	0.0388	0.112	TNFRSF1A|CCL2
DOID:4248	coronary stenosis	0.0388	0.112	PECAM1|CCL2
DOID:437	myasthenia gravis	0.0388	0.112	C3|AQP4
DOID:11446	sciatic neuropathy	0.039	0.112	TNFRSF1A|ABCC9|CCL2|C3
DOID:0050157	cryptogenic organizing pneumonia	0.0392	0.112	TNFRSF1A
DOID:0050639	primary cutaneous amyloidosis	0.0392	0.112	GPNMB
DOID:0050729	neutral lipid storage disease	0.0392	0.112	ABHD4
DOID:0050747	lymphoplasmacytic lymphoma	0.0392	0.112	CXCR4
DOID:0050748	marginal zone B-cell lymphoma	0.0392	0.112	CXCR4
DOID:0050816	urofacial syndrome	0.0392	0.112	HPSE2
DOID:0050853	chronic venous insufficiency	0.0392	0.112	PECAM1
DOID:0050909	MALT lymphoma	0.0392	0.112	CXCR4
DOID:0060440	epithelial and subepithelial dystrophy	0.0392	0.112	TGFBI
DOID:0060441	epithelial-stromal TGFBI dystrophy	0.0392	0.112	TGFBI
DOID:0060646	congenital chylothorax	0.0392	0.112	ELK3
DOID:0060680	pigment dispersion syndrome	0.0392	0.112	GPNMB
DOID:0060901	Waldenstroem's macroglobulinemia	0.0392	0.112	CXCR4
DOID:0070142	autosomal dominant cutis laxa	0.0392	0.112	FBLN5
DOID:0070144	autosomal recessive cutis laxa type I	0.0392	0.112	FBLN5
DOID:0080122	Alpers-Huttenlocher syndrome	0.0392	0.112	AQP4
DOID:0080315	megalencephalic leukoencephalopathy with subcortical cysts	0.0392	0.112	MLC1
DOID:0080652	calcium oxalate nephrolithiasis	0.0392	0.112	FN1
DOID:0110019	age related macular degeneration 7	0.0392	0.112	C3
DOID:0111144	preterm premature rupture of the membranes	0.0392	0.112	F3
DOID:10554	meningoencephalitis	0.0392	0.112	AIF1
DOID:11256	typhus	0.0392	0.112	CCL2
DOID:1222	cartilage disease	0.0392	0.112	CCL2
DOID:12253	testicular lymphoma	0.0392	0.112	B2M
DOID:12318	granular corneal dystrophy	0.0392	0.112	TGFBI
DOID:13100	intracranial vasospasm	0.0392	0.112	CCL2
DOID:13240	tooth resorption	0.0392	0.112	TNFRSF1A
DOID:13371	scrub typhus	0.0392	0.112	CCL2
DOID:14110	anus cancer	0.0392	0.112	CHI3L1
DOID:14452	hypokalemic periodic paralysis	0.0392	0.112	ABCC9
DOID:14550	root resorption	0.0392	0.112	TNFRSF1A
DOID:14735	hereditary angioedema	0.0392	0.112	ANGPT1
DOID:1529	penile disease	0.0392	0.112	CCL2
DOID:2725	capillary hemangioma	0.0392	0.112	SLC2A1
DOID:4325	Ebola hemorrhagic fever	0.0392	0.112	CD163
DOID:4908	anal carcinoma	0.0392	0.112	CHI3L1
DOID:5138	leiomyomatosis	0.0392	0.112	CD44
DOID:5627	adenosquamous gallbladder carcinoma	0.0392	0.112	DDR2
DOID:8616	Peyronie's disease	0.0392	0.112	CCL2
DOID:1781	thyroid gland cancer	0.0395	0.112	FN1|CXCR4|DHRS3|CCL2|CD93|ANGPT1|CD86
DOID:16	integumentary system disease	0.0402	0.114	F3|TNFRSF1A|CD163|PDPN|CCL2|CD93|ANGPT1|C3|FBLN5
DOID:0080005	bone remodeling disease	0.0408	0.115	CXCR4|LGR4|CD44|CCL2|COL12A1
DOID:10871	age related macular degeneration	0.0411	0.116	CCL2|C3|FBLN5
DOID:0050615	respiratory system cancer	0.0418	0.117	F3|SERPINA3|CCND2|DDR2|FN1|TNFRSF1A|SLC2A1|CXCR4|RHOC|THBS2|PDPN|CD44|PECAM1|DAPK1|CHI3L1
DOID:11934	head and neck cancer	0.0418	0.117	NEDD9|DDR2|SLC2A1|CXCR4|CD44|DAPK1|CHI3L1
DOID:11963	esophagitis	0.0434	0.119	PECAM1|CCL2
DOID:12177	common variable immunodeficiency	0.0434	0.119	PECAM1|CD86
DOID:2352	hemochromatosis	0.0434	0.119	B2M|CCL2
DOID:3151	skin squamous cell carcinoma	0.0434	0.119	SLC2A1|CD44
DOID:4531	mucoepidermoid carcinoma	0.0434	0.119	SLC2A1|CXCR4
DOID:5200	urinary tract obstruction	0.0438	0.12	FN1|TNFRSF1A|B2M
DOID:12528	lesion of sciatic nerve	0.0449	0.122	TNFRSF1A|ABCC9|CCL2|C3
DOID:9473	mononeuritis of lower limb	0.0449	0.122	TNFRSF1A|ABCC9|CCL2|C3
DOID:2994	germ cell cancer	0.0471	0.128	SGK1|AQP1|CCND2|GPNMB|SLC2A1|B2M|HPSE2|PDPN|AQP4
DOID:0002116	pterygium	0.0482	0.128	F3|PECAM1
DOID:0060083	immune system cancer	0.0482	0.128	SLC2A1|AQP4
DOID:0080998	acute necrotizing pancreatitis	0.0482	0.128	BTG2|CCL2
DOID:13375	temporal arteritis	0.0482	0.128	CCL2|CHI3L1
DOID:319	spinal cord disease	0.0482	0.128	SLC2A1|AQP4
DOID:3193	peripheral nerve sheath neoplasm	0.0482	0.128	SLC2A1|CD44
DOID:4676	uremia	0.0482	0.128	SLC2A1|B2M
DOID:525	central nervous system vasculitis	0.0482	0.128	CCL2|CHI3L1
DOID:0080524	thyroid gland adenocarcinoma	0.049	0.129	FN1|CXCR4|DHRS3|CCL2|ANGPT1
DOID:0080525	differentiated thyroid gland carcinoma	0.049	0.129	FN1|CXCR4|DHRS3|CCL2|ANGPT1
DOID:2256	osteochondrodysplasia	0.049	0.129	DDR2|FN1|ABCC9|BGN
DOID:0060072	benign neoplasm	0.0492	0.129	AQP1|CCND2|VCAN|TNFRSF1A|SLC2A1|CXCR4|THBS2|CD44|PECAM1|CDH11|DAPK1|ANGPT1|AQP4
DOID:3907	lung squamous cell carcinoma	0.0495	0.129	CCND2|DDR2|PDPN
DOID:4483	rhinitis	0.0495	0.129	C3AR1|C3|CD86
DOID:28	endocrine system disease	0.0512	0.133	F3|CYBB|TNFRSF1A|SLC2A1|CP|CD163|NDNF|CD44|BTG2|CCL2
DOID:2163	nasal cavity disease	0.0524	0.135	C3AR1|C3|CD86
DOID:75	lymphatic system disease	0.0524	0.135	CD163|PECAM1|CCL2
DOID:10941	intracranial aneurysm	0.0532	0.137	VCAN|CCL2
DOID:1184	nephrotic syndrome	0.0534	0.137	F3|STOM|ABCA1|EMP2
DOID:13241	Behcet's disease	0.0555	0.139	TNFRSF1A|CCL2|ANGPT1
DOID:4079	heart valve disease	0.0555	0.139	APLNR|CYBB|CXCR4
DOID:1826	epilepsy	0.0561	0.139	AQP1|TNFRSF1A|SLC2A1|CXCR4|CP|AIF1|MEF2C|EMP1|CCL2|DAPK1|C3|AQP4|NT5E|NCF2
DOID:688	embryonal cancer	0.0565	0.139	SGK1|CCND2|GPNMB|SLC2A1|B2M|HPSE2|PDPN|AQP4
DOID:1802	mononeuritis	0.058	0.139	TNFRSF1A|ABCC9|CCL2|C3
DOID:0050120	hemophagocytic lymphohistiocytosis	0.0582	0.139	CD163
DOID:0050558	Ullrich congenital muscular dystrophy	0.0582	0.139	COL12A1
DOID:0060770	dextro-looped transposition of the great arteries	0.0582	0.139	MED13L
DOID:0080188	chronic myelomonocytic leukemia	0.0582	0.139	ASXL1
DOID:0080301	atypical hemolytic-uremic syndrome	0.0582	0.139	C3
DOID:0110782	hereditary spastic paraplegia 31	0.0582	0.139	REEP3
DOID:0112295	spondylometaphyseal dysplasia	0.0582	0.139	FN1
DOID:1029	familial periodic paralysis	0.0582	0.139	ABCC9
DOID:10772	thrombotic thrombocytopenic purpura	0.0582	0.139	F3
DOID:12169	carpal tunnel syndrome	0.0582	0.139	B2M
DOID:12932	endomyocardial fibrosis	0.0582	0.139	CCL2
DOID:1387	hypolipoproteinemia	0.0582	0.139	ABCA1
DOID:13922	eosinophilic esophagitis	0.0582	0.139	PECAM1
DOID:2297	leptospirosis	0.0582	0.139	TNFRSF1A
DOID:2351	iron metabolism disease	0.0582	0.139	CP
DOID:3410	carotid artery thrombosis	0.0582	0.139	F3
DOID:6263	inflammatory breast carcinoma	0.0582	0.139	RHOC
DOID:823	periapical periodontitis	0.0582	0.139	CCL2
DOID:9428	intracranial hypertension	0.0582	0.139	AQP4
DOID:10873	Kuhnt-Junius degeneration	0.0584	0.139	CCL2|C3
DOID:3371	chondrosarcoma	0.0586	0.139	CXCR4|PDPN|CHI3L1
DOID:0060158	acquired metabolic disease	0.0603	0.143	MED13L|ABCA1|FN1|TNFRSF1A|SLC2A1|OLR1|B2M|CP|CCL2|C3|NCF2|ABHD4
DOID:1188	mononeuropathy	0.0604	0.143	TNFRSF1A|ABCC9|CCL2|C3
DOID:5041	esophageal cancer	0.0614	0.145	CXCR4|RHOC|PDPN|CD44|CCL2|DAPK1
DOID:1485	cystic fibrosis	0.0628	0.147	SERPINA3|TNFRSF1A|CCL2|HAVCR2
DOID:0050847	sleep apnea	0.0637	0.149	TNFRSF1A|CCL2
DOID:2583	agammaglobulinemia	0.0637	0.149	PECAM1|CD86
DOID:2825	nose disease	0.0652	0.152	C3AR1|C3|CD86
DOID:3328	temporal lobe epilepsy	0.0653	0.152	CXCR4|DAPK1|C3|AQP4
DOID:12849	autistic disorder	0.0666	0.154	REEP3|MEF2C|DOCK4|PECAM1|CCL2|AQP4
DOID:4607	biliary tract cancer	0.0666	0.154	AQP1|DDR2|SLC2A1|CXCR4|RHOC|DAPK1
DOID:8719	in situ carcinoma	0.0678	0.156	CCND2|PDPN|BTG2|ANGPT1
DOID:374	nutrition disease	0.0681	0.156	MED13L|ABCA1|FN1|TNFRSF1A|SLC2A1|OLR1|B2M|CCL2|C3|NCF2|ABHD4
DOID:2007	degeneration of macula and posterior pole	0.0685	0.157	CCL2|C3|FBLN5
DOID:1324	lung cancer	0.069	0.157	F3|SERPINA3|CCND2|DDR2|FN1|TNFRSF1A|SLC2A1|CXCR4|RHOC|PDPN|CD44|PECAM1|DAPK1|CHI3L1
DOID:0050557	congenital muscular dystrophy	0.0692	0.157	LAMA2|COL12A1
DOID:0060611	abdominal obesity-metabolic syndrome	0.0692	0.157	F3|C3
DOID:13515	tuberous sclerosis	0.0692	0.157	RPS6|CCL2
DOID:2237	hepatitis	0.0717	0.162	AQP1|TNFRSF1A|CXCR4|B2M|CCL2|FGL2|CHI3L1|HAVCR2
DOID:2952	inner ear disease	0.0755	0.166	AQP1|SERPINB6|AQP4
DOID:824	periodontitis	0.0755	0.166	PDPN|CD44|CCL2
DOID:0050830	peripheral artery disease	0.0768	0.166	B2M
DOID:0060480	left ventricular noncompaction	0.0768	0.166	DTNA
DOID:0080750	erythema nodosum	0.0768	0.166	C3
DOID:0111563	Sturge-Weber syndrome	0.0768	0.166	FN1
DOID:10854	salivary gland disease	0.0768	0.166	FN1
DOID:12155	lymphocytic choriomeningitis	0.0768	0.166	CD86
DOID:1271	capillary disease	0.0768	0.166	SLC2A1
DOID:13476	supraglottis cancer	0.0768	0.166	THBS2
DOID:1526	panniculitis	0.0768	0.166	C3
DOID:1678	chronic interstitial cystitis	0.0768	0.166	CHI3L1
DOID:1680	chronic cystitis	0.0768	0.166	CHI3L1
DOID:2917	cryoglobulinemia	0.0768	0.166	CD86
DOID:573	nerve compression syndrome	0.0768	0.166	B2M
DOID:626	complement deficiency	0.0768	0.166	C3
DOID:7763	carcinoma of supraglottis	0.0768	0.166	THBS2
DOID:9146	visceral leishmaniasis	0.0768	0.166	CD163
DOID:1588	thrombocytopenia	0.0807	0.172	CP|CCL2
DOID:3192	neurilemmoma	0.0807	0.172	CD44|PECAM1
DOID:3355	fibrosarcoma	0.0807	0.172	F3|TNFRSF1A
DOID:866	vein disease	0.0807	0.172	PECAM1|NT5E
DOID:987	alopecia	0.0807	0.172	PDPN|CCL2
DOID:8618	oral cavity cancer	0.0812	0.173	DDR2|SLC2A1|CXCR4|CCL2
DOID:2218	blood platelet disease	0.0828	0.176	CP|ASXL1|CCL2
DOID:231	motor neuron disease	0.0831	0.176	RPS6|TNFRSF1A|CP|AIF1|CCL2|C3|AQP4
DOID:9970	obesity	0.085	0.179	MED13L|ABCA1|TNFRSF1A|SLC2A1|OLR1|B2M|CCL2|C3|NCF2|ABHD4
DOID:1380	endometrial cancer	0.0859	0.179	TNFRSF1A|SLC2A1|MLH3|CHI3L1|ANGPT1
DOID:9884	muscular dystrophy	0.0859	0.179	LAMA2|SSPN|DTNA|COL12A1|AQP4
DOID:0080364	malignant adenoma	0.0866	0.179	SGK1|SLC2A1
DOID:3111	cystadenocarcinoma	0.0866	0.179	SGK1|SLC2A1
DOID:3114	serous cystadenocarcinoma	0.0866	0.179	SGK1|SLC2A1
DOID:60004	malignant cystadenoma	0.0866	0.179	SGK1|SLC2A1
DOID:6590	spondylitis	0.0866	0.179	TNFRSF1A|RGS1
DOID:12236	primary biliary cholangitis	0.0866	0.179	ABCA1|FN1|AQP4
DOID:9500	leukocyte disease	0.0866	0.179	TNFRSF1A|CXCR4|ASXL1
DOID:654	overnutrition	0.0879	0.181	MED13L|ABCA1|TNFRSF1A|SLC2A1|OLR1|B2M|CCL2|C3|NCF2|ABHD4
DOID:0060085	organ system benign neoplasm	0.0891	0.183	AQP1|CCND2|VCAN|TNFRSF1A|SLC2A1|CD44|PECAM1|ANGPT1
DOID:2234	focal epilepsy	0.0898	0.184	CXCR4|DAPK1|C3|AQP4
DOID:3069	malignant astrocytoma	0.0907	0.184	AQP1|PDPN|CCL2|CHI3L1|AQP4
DOID:4766	embryoma	0.0923	0.184	SGK1|GPNMB|SLC2A1|B2M|HPSE2|PDPN|AQP4
DOID:10908	hydrocephalus	0.0926	0.184	AQP1|AQP4
DOID:13089	intracranial arterial disease	0.0926	0.184	VCAN|CCL2
DOID:2001	neuroma	0.0926	0.184	CD44|PECAM1
DOID:255	hemangioma	0.0926	0.184	AQP1|SLC2A1
DOID:3113	papillary carcinoma	0.0926	0.184	SLC2A1|CD86
DOID:3527	cerebral arterial disease	0.0926	0.184	VCAN|CCL2
DOID:820	myocarditis	0.0926	0.184	F3|CCL2
DOID:9352	type 2 diabetes mellitus	0.0929	0.184	F3|ABCA1|TNFRSF1A|SLC2A1|B2M|CP|MEF2C|CCL2|CHI3L1
DOID:363	uterine cancer	0.0932	0.184	TNFRSF1A|SLC2A1|MLH3|CHI3L1|ANGPT1
DOID:10825	essential hypertension	0.0943	0.184	APLNR|ANGPT1|BGN
DOID:0080745	polymyositis	0.0951	0.184	TNFRSF1A
DOID:10787	premature menopause	0.0951	0.184	ABCA1
DOID:12134	factor VIII deficiency	0.0951	0.184	C3
DOID:12531	von Willebrand's disease	0.0951	0.184	F3
DOID:1338	congenital dyserythropoietic anemia	0.0951	0.184	MAN2A1
DOID:2089	constipation	0.0951	0.184	AQP4
DOID:5304	ovarian clear cell adenocarcinoma	0.0951	0.184	PDPN
DOID:5425	ovarian hyperstimulation syndrome	0.0951	0.184	F3
DOID:8924	autoimmune thrombocytopenic purpura	0.0951	0.184	CD86
DOID:8925	primary thrombocytopenia	0.0951	0.184	CD86
DOID:9008	psoriatic arthritis	0.0951	0.184	PECAM1
DOID:9779	bowel dysfunction	0.0951	0.184	AQP4
DOID:974	upper respiratory tract disease	0.0983	0.19	C3AR1|C3|CD86
DOID:0060091	cardiovascular organ benign neoplasm	0.0988	0.19	AQP1|SLC2A1

## Sheet: (I) Pathway Commons
ID	Label	P-value	P-value (Adjusted)	Symbols
414	Cross-presentation of particulate exogenous antigens (phagosomes)	5.04e-06	0.00358	CYBB|NCF2
1375	Passive transport by Aquaporins	1.99e-05	0.0106	AQP1|AQP4
340	Cell surface interactions at the vascular wall	3.74e-05	0.016	FN1|OLR1|CD44|PECAM1
441	DAP12 interactions	4.91e-05	0.0175	TYROBP|B2M
899	ID	7.02e-05	0.0214	IFI16|ELK4|CDK2|ELK3
1496	RHO GTPases Activate NADPH Oxidases	0.000168	0.0397	CYBB|NCF2
2111	p130Cas linkage to MAPK signaling for integrins	0.000168	0.0397	APBB1IP|FN1
721	GRB2:SOS provides linkage to MAPK signaling for Integrins	0.000265	0.0451	APBB1IP|FN1
1564	Regulation of Complement cascade	0.000265	0.0451	C3AR1|C3
999	Integrin signaling pathway ( Integrin signaling pathway )	0.000294	0.0451	VCAN|FN1|DOCK4|CD44|COL12A1|BGN
242	Beta2 integrin cell surface interactions	0.000392	0.0558	TGFBI|C3
240	Beta1 integrin cell surface interactions	0.000454	0.0605	LAMA2|TGFBI|FN1|THBS2
481	Dermatan sulfate biosynthesis	0.000553	0.0655	VCAN|BGN
900	ID signaling pathway	0.000553	0.0655	ELK4|ELK3
967	Immunoregulatory interactions between a Lymphoid and a non-Lymphoid cell	0.000584	0.0656	TYROBP|B2M|C3
302	CS/DS degradation	0.000751	0.0659	VCAN|BGN
214	BCR	0.000765	0.0659	MAPK4|CCND2|NEDD9|RPS6|GAB2|HCLS1|CDK2
532	ECM proteoglycans	0.000812	0.0659	LAMA2|VCAN|BGN
244	Beta3 integrin cell surface interactions	0.000947	0.0659	TGFBI|FN1|PECAM1
356	Chondroitin sulfate biosynthesis	0.000988	0.0659	VCAN|BGN
459	Defective B3GALT6 causes EDSP2 and SEMDJL1	0.000988	0.0659	VCAN|BGN
461	Defective B3GAT3 causes JDSSDHD	0.000988	0.0659	VCAN|BGN
462	Defective B4GALT7 causes EDS, progeroid type	0.000988	0.0659	VCAN|BGN
554	ERK cascade ( FGF8 signaling (Mouse) )	0.000988	0.0659	ELK4|ELK3
555	ERK cascade ( FGF8 signaling (Xenopus) )	0.000988	0.0659	ELK4|ELK3
615	FGF8 signaling pathway(Xenopus) ( FGF8 signaling (Xenopus) )	0.00127	0.0773	ELK4|ELK3
996	Integrin alphaIIb beta3 signaling	0.00127	0.0773	APBB1IP|FN1
1284	Non-integrin membrane-ECM interactions	0.00127	0.0773	LAMA2|DDR2
823	HIF-1-alpha transcription factor network	0.00148	0.087	SLC2A1|CXCR4|CP|NT5E
347	Chemokine receptors bind chemokines	0.00159	0.087	CXCR4|CCL2
614	FGF8 signaling pathway(Mouse) ( FGF8 signaling (Mouse) )	0.00159	0.087	ELK4|ELK3
204	Axon guidance mediated by Slit/Robo	0.00197	0.087	CXCR4|RHOC
1387	Peptide ligand-binding receptors	0.0021	0.087	C3AR1|APLNR|C3
997	Integrin cell surface interactions	0.00236	0.087	FN1|CD44|PECAM1
269	Butyrate Response Factor 1 (BRF1) binds and destabilizes mRNA	0.00239	0.087	XRN1|ZFP36L1
570	Endogenous TLR signaling	0.00239	0.087	VCAN|BGN
632	FSH signaling pathway	0.00239	0.087	SGK1|RPS6
1130	Meiotic recombination	0.00239	0.087	MLH3|CDK2
1727	Signaling events mediated by PRL	0.00239	0.087	RHOC|CDK2
935	IL2	0.00314	0.087	SGK1|RPS6|GAB2|CDK2
1419	Platelet degranulation	0.00339	0.087	SERPINA3|SRGN|FN1|PECAM1
32	A tetrasaccharide linker sequence is required for GAG synthesis	0.0034	0.087	VCAN|BGN
937	IL2 signaling events mediated by STAT5	0.00398	0.087	CCND2|GAB2
1531	ROS, RNS production in response to bacteria	0.00398	0.087	CYBB|NCF2
1709	Signaling by Hippo	0.00398	0.087	TJP2|WWTR1
1800	Syndecan-4-mediated signaling events	0.00398	0.087	FN1|CXCR4
2007	Validated transcriptional targets of AP1 family members Fra1 and Fra2	0.00398	0.087	TXLNG|CCL2
693	G alpha (i) signalling events	0.00405	0.087	C3AR1|APLNR|CXCR4|RGS1|C3
1386	Peptide chain elongation	0.0045	0.0906	RPL27|RPS6|RPL38|RPS11
2026	Viral mRNA Translation	0.0045	0.0906	RPL27|RPS6|RPL38|RPS11
604	Eukaryotic Translation Termination	0.00481	0.0951	RPL27|RPS6|RPL38|RPS11
1683	Selenocysteine synthesis	0.00481	0.0951	RPL27|RPS6|RPL38|RPS11
150	Amyloid fiber formation	0.00533	0.102	TGFBI|B2M
442	DAP12 signaling	0.00533	0.102	TYROBP|B2M
1289	Nonsense Mediated Decay (NMD) independent of the Exon Junction Complex (EJC)	0.00549	0.102	RPL27|RPS6|RPL38|RPS11
1997	VEGFA-VEGFR2 Pathway	0.00573	0.102	NCKAP1L|CYBB|NCF2
1600	Regulation of retinoblastoma protein	0.00677	0.116	CCND2|MEF2C|CDK2
128	Alpha4 beta1 integrin signaling events	0.00692	0.118	FN1|THBS2
936	IL2 signaling events mediated by PI3K	0.00877	0.14	RPS6|GAB2
672	Formation of a pool of free 40S subunits	0.00887	0.14	RPL27|RPS6|RPL38|RPS11
1322	Oxidative Stress Induced Senescence	0.0092	0.144	PHC3|TNRC6C|SCMH1
1000	Integrin signalling pathway	0.0108	0.162	LAMA2|FN1|RND3|RHOC|COL12A1
1735	Signaling mediated by p38-alpha and p38-beta	0.0109	0.162	MEF2C|ELK4
717	GMCSF-mediated signaling events	0.012	0.174	GAB2|CCL2
1582	Regulation of TP53 Degradation	0.012	0.174	SGK1|CDK2
943	IL4	0.0121	0.174	SND1|CXCR4|GAB2
1063	L13a-mediated translational silencing of Ceruloplasmin expression	0.0122	0.174	RPL27|RPS6|RPL38|RPS11
1112	MAP2K and MAPK activation	0.0133	0.186	APBB1IP|FN1
2016	Vasopressin regulates renal water homeostasis via Aquaporins	0.0133	0.186	AQP1|AQP4
722	GTP hydrolysis and joining of the 60S ribosomal subunit	0.0135	0.187	RPL27|RPS6|RPL38|RPS11
1288	Nonsense Mediated Decay (NMD) enhanced by the Exon Junction Complex (EJC)	0.0135	0.187	RPL27|RPS6|RPL38|RPS11
1595	Regulation of nuclear SMAD2/3 signaling	0.0138	0.188	CBFB|MEF2C|CDK2
1665	SRP-dependent cotranslational protein targeting to membrane	0.0148	0.188	RPL27|RPS6|RPL38|RPS11
631	FSH	0.0159	0.188	SGK1|RPS6
305	CXCR4-mediated signaling events	0.0176	0.189	CXCR4|RHOC|RGS1
1839	TCR signaling in naïve CD8+ T cells	0.0188	0.201	B2M|CD86
719	GPVI-mediated activation cascade	0.0204	0.208	PDPN|GAB2
1668	SUMOylation of RNA binding proteins	0.022	0.221	PHC3|SCMH1
1005	Interferon alpha/beta signaling	0.0237	0.221	IFIT3|IFIT2
974	Inflammation mediated by chemokine and cytokine signaling pathway	0.024	0.221	CXCR4|RHOC|CCL2|COL12A1
157	Angiopoietin receptor Tie2-mediated signaling	0.0255	0.221	FN1|ANGPT1
1018	Intra-Golgi traffic	0.0255	0.221	GOLIM4|MAN2A1
1875	TSH	0.0269	0.221	RPS6|SLC2A1|CDK2
51	AP-1 transcription factor network	0.0273	0.221	CBFB|CCL2
938	IL2-mediated signaling events	0.0293	0.221	GAB2|CDK2
677	Formation of the ternary complex, and subsequently, the 43S complex	0.0333	0.221	RPS6|RPS11
1006	Interferon gamma signaling	0.0333	0.221	B2M|CD44
1660	SHP2 signaling	0.0333	0.221	GAB2|ANGPT1
1838	TCR signaling in naïve CD4+ T cells	0.0333	0.221	GAB2|CD86
1490	RAC1 signaling pathway	0.0354	0.228	CYBB|NCF2
681	FoxO family signaling	0.0399	0.248	SGK1|CDK2
2006	Validated targets of C-MYC transcriptional repression	0.0399	0.248	TJP2|ZFP36L1
1059	KitReceptor	0.0403	0.25	RPS6|GAB2|CDK2
1933	Translation initiation complex formation	0.0422	0.256	RPS6|RPS11
1450	Prolactin	0.0437	0.265	MAPK4|RPS6|GAB2
1628	Ribosomal scanning and start codon recognition	0.0446	0.266	RPS6|RPS11
1366	PPARA activates gene expression	0.0455	0.266	MED13L|ABCA1|WWTR1
651	Fc-epsilon receptor I signaling in mast cells	0.047	0.266	GAB2|HCLS1
1009	Interleukin signaling pathway	0.0548	0.282	ELK4|ELK3
1353	PIP3 activates AKT signaling	0.0548	0.282	TNRC6C|CD86
1596	Regulation of nuclear beta catenin signaling and target gene transcription	0.0631	0.29	CCND2|VCAN
1122	Major pathway of rRNA processing in the nucleolus	0.0685	0.29	RPL27|RPS6|RPL38|RPS11
635	Factors involved in megakaryocyte development and platelet production	0.0751	0.29	DOCK4|CDK2
692	G alpha (12/13) signalling events	0.0782	0.29	RHOC|RASGRF2
1494	RANKL	0.0782	0.29	TYROBP|GAB2
2103	mTOR signaling pathway	0.0782	0.29	SGK1|CDK2
1666	SUMOylation of DNA damage response and repair proteins	0.0814	0.29	PHC3|SCMH1
2005	Validated targets of C-MYC transcriptional activation	0.0814	0.29	CCND2|SLC2A1
941	IL3	0.088	0.29	SLC2A1|GAB2
156	Angiogenesis	0.0916	0.29	F3|RHOC|ANGPT1

## Sheet: (J) MESH
ID	Label	P-value	P-value (Adjusted)	Symbols
D006084	Graft Rejection	6.26e-11	4.46e-08	F3|C3AR1|SERPINA3|FN1|TNFRSF1A|CXCR4|B2M|AIF1|IFI16|PDPN|CD44|PECAM1|CCL2|FGL2|CHI3L1|ANGPT1|C3|CD86|HAVCR2
D008833	Microcirculation	2.63e-09	9.36e-07	F3|APLNR|SGK1|AQP1|SRGN|CYBB|FN1|SLC2A1|CXCR4|MEF2C|THBS2|CD163|PDPN|CD44|PECAM1|CCL2|ANGPT1|C3|CD86|CDK2
D008262	Macrophage Activation	7.31e-09	1.74e-06	SRGN|ABCA1|CYBB|FN1|TYROBP|CXCR4|AIF1|CD163|PADI2|CD44|PECAM1|CCL2|FGL2|CHI3L1|CD93|C3|CD86|HAVCR2
D007111	Immunity, Cellular	2.11e-08	3.76e-06	SGK1|CYBB|TNFRSF1A|OLR1|CXCR4|B2M|RGS1|GAB2|CD44|CCL2|FGL2|DAPK1|CHI3L1|C3|CD86|NT5E|HAVCR2|ZFP36L1
D020556	Neutrophil Infiltration	6.51e-08	9.27e-06	C3AR1|SLC2A1|CXCR4|CD163|CD44|PECAM1|CCL2|ANGPT1|C3|CD86|NT5E
D002634	Chemotaxis, Leukocyte	2.36e-07	2.8e-05	DDR2|FN1|TYROBP|TNFRSF1A|SLC2A1|IFIT3|CXCR4|AIF1|THBS2|RGS1|CD163|IFI16|CD44|PECAM1|CCL2|ANGPT1|C3|HAVCR2
D000920	Antibody-Dependent Cell Cytotoxicity	5.37e-07	5.46e-05	NECTIN3|CXCR4|B2M|CD44|MAN2A1|AQP4|NKTR
D059016	Tumor Microenvironment	7.84e-07	6.98e-05	NEDD9|DDR2|VCAN|FN1|TNFRSF1A|SLC2A1|CXCR4|CD163|PADI2|PDPN|CD44|WWTR1|CCL2|CHI3L1|ANGPT1|HAVCR2|CDK2
D008597	Menstrual Cycle	2.19e-06	0.000173	F3|SGK1|AQP1|CCND2|VCAN|TNFRSF1A|SLC2A1|CXCR4|CD163|CD44|CCL2|CDH11|ANGPT1|C3
D015539	Platelet Activation	3.9e-06	0.000278	F3|C3AR1|SGK1|SRGN|STOM|ABCA1|CYBB|FN1|OLR1|CXCR4|SERPINB6|PDPN|PECAM1|CCL2|ANGPT1|C3
D003167	Complement Activation	4.34e-06	0.000281	F3|C3AR1|FN1|B2M|CCL2|CD93|C3|AQP4
D006085	Graft Survival	4.74e-06	0.000281	CXCR4|AIF1|CD44|PECAM1|CCL2|FGL2|ANGPT1|C3|CD86|NT5E
D059168	Carotid Intima-Media Thickness	6.56e-06	0.000359	LRIG1|CYBB|TNFRSF1A|OLR1|CD163|CCL2|CHI3L1|C3|CD86|BGN
D002199	Capillary Permeability	8.36e-06	0.000425	F3|AQP1|TJP2|CYBB|OLR1|CXCR4|CD44|PECAM1|CCL2|CD93|ANGPT1|AQP4|NT5E
D010539	Permeability	1.49e-05	0.000662	AQP1|TJP2|TGFBI|SLC14A1|FN1|TNFRSF1A|ABCC9|PDPN|PECAM1|CLDN11|CCL2|HMGB2|ANGPT1|AQP4|HVCN1|COX7A1|CDK2
D013314	Stress, Mechanical	1.49e-05	0.000662	F3|SGK1|AQP1|ABCA1|CYBB|FN1|OLR1|CXCR4|CP|RHOC|CD44|WWTR1|PECAM1|CCL2|COL12A1|CDH11|DAPK1
D002464	Cell Migration Inhibition	1.75e-05	0.000724	NEDD9|FN1|RND3|CXCR4|RGS1|CCL2|CD86|NT5E
D020257	Ventricular Remodeling	1.88e-05	0.000724	SGK1|LAMA2|TGFBI|VCAN|FN1|TNFRSF1A|CXCR4|CCL2|CHI3L1|C3|BGN
D018375	Neutrophil Activation	1.98e-05	0.000724	F3|CYBB|TYROBP|TNFRSF1A|CXCR4|CP|CD44|CHI3L1|CD93|ANGPT1
D012542	Scattering, Radiation	2.03e-05	0.000724	SERPINA3|SRGN|TGFBI|CYBB|FN1|SLC2A1|B2M|CP|C3|FBLN5|NCF2|BGN
D010587	Phagocytosis	2.15e-05	0.000728	APBB1IP|ABCA1|CYBB|FN1|CXCR4|CP|CD163|CD44|PECAM1|DTNA|CCL2|CD93|C3|CD86|HVCN1|HAVCR2|NCF2
D019899	Paracrine Communication	2.65e-05	0.000821	F3|APLNR|LRIG1|TGFBI|VCAN|FN1|CXCR4|CP|CD44|CCL2|ANGPT1|NT5E
D018655	Lymphocyte Count	2.69e-05	0.000821	CXCR4|CD163|CD44|PECAM1|ASXL1|C3|CD86|NT5E|HAVCR2
D018928	Immunity, Mucosal	2.77e-05	0.000821	TNFRSF1A|CXCR4|RGS1|UACA|PECAM1|CCL2|C3|CD86|HAVCR2|NCF2
D015551	Autoimmunity	3.02e-05	0.000861	MYO1E|TNFRSF1A|CXCR4|RGS1|CD163|IFI16|CD44|CCL2|CDH11|C3|AQP4|CD86|DUSP22|HAVCR2
D059289	Vascular Stiffness	3.79e-05	0.00104	ABCA1|TNFRSF1A|B2M|CD163|CCL2|CHI3L1
D005919	Glomerular Filtration Rate	3.97e-05	0.00105	LRIG1|FN1|TNFRSF1A|SLC2A1|B2M|CP|AIF1|PDPN|CD44|CCL2|CHI3L1|C3
D058408	Th1-Th2 Balance	4.19e-05	0.00107	TNFRSF1A|CXCR4|CCL2|HAVCR2
D007958	Leukocyte Count	5.38e-05	0.00132	F3|AQP1|CBFB|FN1|TNFRSF1A|CXCR4|DOCK4|CD163|CD44|PECAM1|CCL2|CHI3L1|C3|AQP4
D001787	Blood Group Incompatibility	6.24e-05	0.00148	AQP1|CD44|C3
D010012	Osteogenesis	7.25e-05	0.00166	CBFB|GPNMB|FN1|SMOC1|CXCR4|CP|MEF2C|TXLNG|GAB2|CD44|WWTR1|HMGB2|ANGPT1|GAS7|BGN
D005342	Fibrinolysis	8.08e-05	0.00174	F3|TNFRSF1A|CXCR4|CD163|PECAM1|C3
D056151	Airway Remodeling	8.08e-05	0.00174	F3|FN1|CD44|CCL2|CHI3L1|ANGPT1
D001777	Blood Coagulation	8.71e-05	0.00177	F3|SERPINA3|VCAN|FN1|CD163|PDPN|CCL2|FGL2|CD93
D001666	Binding Sites, Antibody	8.71e-05	0.00177	F3|C3AR1|FN1|RPS6|CXCR4|C3|AQP4|RPS11
D018791	CD4 Lymphocyte Count	9.18e-05	0.00182	F3|CXCR4|B2M|IFI16|CCL2|AQP4|HAVCR2
D013499	Surface Properties	9.85e-05	0.0019	F3|CBFB|CYBB|FN1|TYROBP|OLR1|CXCR4|B2M|CD44|HMGB2|C3|CD86|CDK2
D007108	Immune Tolerance	0.000115	0.00216	ABCA1|CBFB|FN1|TYROBP|TNFRSF1A|NECTIN3|CXCR4|CD44|CCL2|C3|CD86|NT5E|HAVCR2
D002240	Carbohydrate Sequence	0.000139	0.00252	SERPINA3|AQP1|CXCR4|CP|MEF2C|PDPN|CD44|PECAM1|MAN2A1|FUT9|NT5E
D057131	Immune Evasion	0.000141	0.00252	CBFB|FN1|IFIT3|CXCR4|IFI16|IFIT2|CCL2|C3|CD86
D049108	Cell Enlargement	0.000153	0.00265	F3|AQP1|SRGN|CCND2|FN1|MEF2C|AQP4
D001696	Biomechanical Phenomena	0.000188	0.00319	VCAN|FN1|OLR1|CXCR4|CD44|PECAM1|CCL2|CHI3L1|NT5E
D001862	Bone Resorption	0.00021	0.00343	CLIC5|FN1|TYROBP|THBS2|TXLNG|GAB2|CD44|CCL2|CHI3L1
D004306	Dose-Response Relationship, Immunologic	0.000212	0.00343	F3|C3AR1|CXCR4|CD44|CCL2|CHI3L1|C3|CD86
D004198	Disease Susceptibility	0.000217	0.00343	NEDD9|ABCA1|TNFRSF1A|CXCR4|B2M|MEF2C|THBS2|CD163|PECAM1|CLDN11|CCL2|FUT9|C3|CD86|BGN
D004036	Diet, Atherogenic	0.000231	0.00357	F3|ABCA1|OLR1|CCL2
D002463	Cell Membrane Permeability	0.000237	0.00357	AQP1|STOM|TJP2|SLC14A1|CXCR4|CD163|IFI16|PECAM1|CCL2|CHI3L1|ANGPT1|C3|AQP4|NT5E
D002560	Cerebrovascular Circulation	0.000241	0.00357	SERPINA3|TJP2|CYBB|SLC2A1|OLR1|PECAM1|CCL2|C3
D020127	Recovery of Function	0.000256	0.00371	CYBB|TNFRSF1A|OLR1|CXCR4|CCL2|CHI3L1|C3|AQP4
D014664	Vasodilation	0.00026	0.00371	F3|CYBB|TNFRSF1A|OLR1|PECAM1|CHI3L1|ANGPT1|NT5E|NCF2
D011263	Pregnancy Trimester, Third	0.000274	0.00383	F3|APLNR|AQP1|TNFRSF1A|OLR1|CXCR4|ANGPT1|C3|BGN
D016897	Respiratory Burst	0.000302	0.00414	C3AR1|CYBB|FN1|CCL2|C3|HVCN1|NCF2
D049629	Waist-Hip Ratio	0.000316	0.00417	SGK1|TJP2|ABCA1|TGFBI|CXCR4|AIF1|SSPN|CCL2|MTMR11|CHI3L1|SCMH1
D040542	Mechanotransduction, Cellular	0.00032	0.00417	F3|AQP1|ABCA1|FN1|CXCR4|CD44|WWTR1|PECAM1|AQP4
D011261	Pregnancy Trimester, First	0.000329	0.00417	SERPINA3|ABCA1|FN1|TNFRSF1A|CXCR4|PDPN|CD44|CCL2|ANGPT1|C3|BGN
D006461	Hemolysis	0.000331	0.00417	F3|SRGN|SLC14A1|SLC2A1|CD163|C3
D003097	Collateral Circulation	0.000334	0.00417	F3|CD44|CCL2|ANGPT1
D017951	Antigen Presentation	0.00037	0.00449	GPNMB|CYBB|MYO1E|OLR1|CXCR4|B2M|IGSF6|CD163|HCLS1|CCL2|CHI3L1|C3|CD86|BGN
D001775	Blood Circulation	0.000372	0.00449	F3|NDNF|CD44|PECAM1|CD86
D019540	Area Under Curve	0.00039	0.00463	ABCA1|FN1|TNFRSF1A|SLC2A1|OLR1|CXCR4|B2M|CD44|TCIM|CCL2|CHI3L1|ANGPT1|C3
D001422	Bacterial Adhesion	0.000426	0.00497	C3AR1|FN1|CD44|CCL2|CHI3L1|C3|CD86
D006487	Hemostasis	0.000433	0.00497	F3|SRGN|ABCA1|FN1|REEP3|PDPN|PECAM1|C3
D000022	Abortion, Spontaneous	0.000457	0.00517	F3|TNFRSF1A|CP|AIF1|HPSE2|CD44|CCL2|HAVCR2
D015227	Lipid Peroxidation	0.000468	0.0052	F3|ABCA1|CYBB|SLC2A1|OLR1|CP|CD163|CCL2|C3|AQP4
D050260	Carbohydrate Metabolism	0.00051	0.00559	SRGN|DDR2|OSBPL11|VCAN|SLC2A1|OLR1|FUT9|CHI3L1
D004058	Diffusion	0.000567	0.00612	F3|AQP1|ABCA1|SLC14A1|TNFRSF1A|AQP4|HAVCR2|NCF2
D008183	Luteal Phase	0.000586	0.00623	SERPINA3|AQP1|SLC2A1|NECTIN3|C3|AQP4
D056004	Molecular Dynamics Simulation	0.000598	0.00626	F3|APLNR|AQP1|MAPK4|PARP14|SLC14A1|TYROBP|TNFRSF1A|CXCR4|B2M|CP|CD44|C3|AQP4|HVCN1|CDK2
D002449	Cell Aggregation	0.000626	0.00646	F3|AQP1|DDR2|VCAN|FN1|NECTIN3|CD44|PECAM1|CCL2
D010064	Embryo Implantation	0.000698	0.0071	SGK1|FN1|SLC2A1|CXCR4|B2M|EMP2|WWTR1|C3
D019898	Autocrine Communication	0.000757	0.00759	APLNR|FN1|TNFRSF1A|CXCR4|AIF1|CD163|PDPN|CD44|CCL2|ANGPT1|NT5E|BGN
D011522	Protons	0.000821	0.00812	AQP1|ABCA1|CYBB|SLC14A1|FN1|SLC2A1|B2M|C3|AQP4|HVCN1
D017698	Postmenopause	0.00104	0.01	F3|SGK1|ABCA1|TNFRSF1A|OLR1|CXCR4|THBS2|MLH3|CD44|CCL2|C3|FBLN5
D016516	CD4-CD8 Ratio	0.00104	0.01	CXCR4|CD86|HAVCR2
D009119	Muscle Contraction	0.00109	0.0104	C3AR1|FN1|RPS6|TNFRSF1A|DOCK4|SSPN|CCL2|TBC1D1|CDH11|C3|CD86
D013318	Stroke Volume	0.00111	0.0104	SMOC1|TNFRSF1A|CXCR4|THBS2|DSC2|ANGPT1
D006439	Hemodynamics	0.00118	0.0109	F3|TNFRSF1A|B2M|CP|MEF2C|CD163|ANGPT1
D013718	Tensile Strength	0.00122	0.0112	FN1|CXCR4|CCL2|COL12A1
D006410	Hematopoiesis	0.00129	0.0116	APLNR|SRGN|CCND2|CBFB|TYROBP|SMOC1|CXCR4|MEF2C|CD163|IFI16|GAB2|PECAM1|TCIM|CDH11|CD93|CDK2
D010060	Ovulation	0.00141	0.0126	AQP1|VCAN|CCL2|ANGPT1|AQP4
D016277	Ventricular Function, Left	0.00145	0.0128	TNFRSF1A|CXCR4|B2M|THBS2|DSC2|CCL2|C3
D012038	Regeneration	0.00152	0.0132	LAMA2|CXCR4|THBS2|LGR4|CD44|DTNA|ANGPT1|FBLN5|NT5E|CDK2
D002113	Calcification, Physiologic	0.00161	0.0138	SRGN|TGFBI|FN1|CP|MEF2C|TXLNG|BGN
D019656	Loss of Heterozygosity	0.00196	0.0164	LRIG1|CCND2|ABCA1|RPS6|SLC2A1|CXCR4|B2M|AIF1|DOCK4|PHC3|THBS2|MLH3|CD44|UACA|CCL2|CDH11
D009929	Organ Size	0.00196	0.0164	SGK1|MLC1|ABCA1|TGFBI|VCAN|TNFRSF1A|SLC2A1|B2M|DOCK4|GAB2|WWTR1|AQP4
D002459	Cell Fusion	0.00199	0.0164	APLNR|FN1|RND3|TYROBP|SLC2A1|CXCR4|MEF2C|IFI16|CCL2|MAN2A1
D019067	Antibody-Dependent Enhancement	0.00213	0.0175	CXCR4|CD93
D003602	Cytotoxicity, Immunologic	0.0023	0.0184	SRGN|FN1|TYROBP|CXCR4|B2M|HPSE2|CD44|MAN2A1|C3|NT5E|HAVCR2|NKTR
D009994	Osmolar Concentration	0.0023	0.0184	AQP1|FN1|TNFRSF1A|B2M|HCLS1|CCL2|CHI3L1|HMGB2|ANGPT1|C3|AQP4|HVCN1
D058491	Bacterial Load	0.00234	0.0185	CLIC5|GAB2|TBC1D1|C3
D012879	Skin Physiological Phenomena	0.00275	0.0215	FN1|THBS2|PADI2|PDPN|PECAM1
D010973	Platelet Adhesiveness	0.00287	0.0222	F3|FN1|OLR1|LASP1|PECAM1|CD93
D019518	Postprandial Period	0.00314	0.024	F3|ABCA1|RPS6|OLR1|C3
D024921	Drug Resistance, Multiple, Viral	0.00317	0.024	CXCR4|FGL2
D040681	Structural Homology, Protein	0.00327	0.0245	SERPINA3|APLNR|AQP1|LAMA2|TGFBI|TNFRSF1A|SLC2A1|CXCR4|B2M|CP|TBC1D1|AQP4|NT5E|CDK2
D010316	Particle Size	0.00335	0.0249	F3|ABCA1|FN1|PECAM1|HMGB2|CD86
D010974	Platelet Aggregation	0.00346	0.0254	F3|C3AR1|APBB1IP|FN1|CXCR4|THBS2|PDPN|PECAM1|NT5E|NCF2
D018082	Kringles	0.00353	0.0256	F3|FN1|FBLN5
D017697	Premenopause	0.00356	0.0256	SGK1|AQP1|ABCA1|TNFRSF1A|CXCR4|CD44|CCL2|C3
D008894	Milk Proteins	0.00369	0.0258	F3|SERPINA3|SND1|CCND2|TNFRSF1A|GAB2|PECAM1|CCL2
D000915	Antibody Affinity	0.0037	0.0258	F3|FN1|B2M|AQP4
D010677	Philadelphia Chromosome	0.0037	0.0258	STOM|CXCR4|GAB2|PECAM1
D018095	Germ-Line Mutation	0.00376	0.026	C3AR1|CCND2|RPL27|RPS6|TNFRSF1A|CXCR4|B2M|MLH3|CD44|ASXL1|DAPK1|CD93|ANGPT1|C3|CDK2
D015329	Gene Rearrangement, T-Lymphocyte	0.00404	0.0276	TNFRSF1A|CCL2|DUSP22
D011940	Receptor Aggregation	0.00413	0.028	APLNR|NEDD9|TYROBP|TNFRSF1A|CXCR4|CD44|NT5E
D014882	Water-Electrolyte Balance	0.00436	0.0285	AQP1|CYBB|SLC14A1|AQP4
D010313	Partial Pressure	0.0044	0.0285	CXCR4|CHI3L1
D037582	Complement Pathway, Mannose-Binding Lectin	0.0044	0.0285	SRGN|C3
D053145	Cell Nucleus Size	0.0044	0.0285	CCND2|CDK2
D059371	DNA, B-Form	0.0044	0.0285	IFI16|HMGB2
D005802	Genes, MHC Class II	0.00448	0.0287	TNFRSF1A|CXCR4|B2M|CD44|ASXL1|C3|CD86
D003326	Coronary Circulation	0.00473	0.03	F3|OLR1|CCL2|ANGPT1
D017097	Electric Impedance	0.00484	0.0305	TGFBI|CYBB|SLC14A1|CXCR4|CLDN11|CCL2|ANGPT1
D010929	Placentation	0.00516	0.0323	ABCA1|FN1|SLC2A1|CXCR4|PECAM1|FBLN5
D056905	Chromosome Breakpoints	0.00539	0.0331	MED13L|CD44|WWTR1|CCL2|DUSP22
D007156	Immunologic Memory	0.0054	0.0331	NECTIN3|CXCR4|IFI16|FGL2|CD93|C3|CD86|HAVCR2
D020071	Interspersed Repetitive Sequences	0.00551	0.0332	CYBB|RPL27|RPL38|RPS11
D055070	Resistance Training	0.00551	0.0332	ABCA1|RPS6|TNFRSF1A|CCL2
D002885	Chromosomes, Human, Pair 16	0.00561	0.0336	SGK1|MAPK4|STOM|APBB1IP|ABCA1|CBFB|CYBB|SYT17|TNFRSF1A|REEP3|EMP2|EMP1|DTNA|CDH11
D010298	Parity	0.00593	0.0352	APLNR|CP|RHOC|CCL2
D003260	Contact Inhibition	0.00602	0.0354	LRIG1|SND1|CCND2|PHLPP1|ELK4
D007743	Labor, Obstetric	0.00672	0.0392	F3|SERPINA3|TNFRSF1A|CXCR4|ABCC9|CD44
D003429	Cross Reactions	0.00682	0.0392	SND1|TGFBI|CYBB|VCAN|TNFRSF1A|PADI2|IFIT2|CD93|C3|AQP4|CDK2
D005498	Follicular Phase	0.00684	0.0392	AQP1|SLC2A1|NECTIN3|AQP4
D019562	Viral Load	0.00719	0.0409	CBFB|TNFRSF1A|CXCR4|B2M|IFI16|CD44|CCL2|HAVCR2
D060833	Cellular Microenvironment	0.00732	0.0411	F3|CXCR4|WWTR1|CDK2
D007747	Labor Stage, First	0.00739	0.0411	TNFRSF1A|PECAM1
D014920	Wine	0.00739	0.0411	F3|CD163
D015964	Gene Expression Regulation, Bacterial	0.00783	0.0432	ABCA1|CCL2|C3|NT5E
D005615	Freezing	0.00805	0.0441	F3|CCL2|C3
D055153	Stem Cell Niche	0.00836	0.0448	AQP1|CXCR4|CD44|ANGPT1
D055598	Chemical Phenomena	0.00836	0.0448	SERPINA3|FN1|B2M|C3
D018716	Molecular Mimicry	0.00836	0.0448	SGK1|RPS6|TNFRSF1A|SLC2A1|CXCR4|CD44|CD93|AQP4
D016062	Porosity	0.00888	0.0472	CCND2|SLC14A1|CXCR4
D004231	Diuresis	0.00915	0.0482	AQP1|SLC14A1
D042583	Lymphangiogenesis	0.00947	0.0496	FN1|CXCR4|RHOC|PDPN|ANGPT1
D004951	Esterification	0.00976	0.0504	ABCA1|RHOC|SOAT1
D017634	Self Tolerance	0.00976	0.0504	B2M|CD44|CD86
D011673	Pulsatile Flow	0.0101	0.0517	F3|MEF2C|PECAM1|CHI3L1
D002887	Chromosomes, Human, Pair 18	0.0103	0.0526	MAPK4|SLC14A1|EPB41L2|PHLPP1|DSC2|SERPINB6|DTNA|CDH11|AQP4
D001770	Blood Bactericidal Activity	0.0111	0.0559	CD44|C3
D011489	Protein Denaturation	0.0123	0.0615	F3|SERPINA3|AQP1|DDR2|FN1|SLC2A1|CXCR4|B2M|CP|PADI2|PECAM1|C3|SOAT1|HVCN1
D016158	Genes, p53	0.0123	0.0615	F3|LAMA2|VCAN|FN1|RPS6|TNFRSF1A|SLC2A1|IFI16|CD44|BTG2|DAPK1|HMGB2|CDK2
D007429	Intraocular Pressure	0.0125	0.0617	ABCA1|B2M|CD44|C3|GAS7|AQP4
D014785	Vision, Ocular	0.0127	0.0619	PHLPP1|CCL2|AQP4
D018056	Hemorheology	0.0127	0.0619	F3|CXCR4|PECAM1
D054731	PDZ Domains	0.0131	0.0629	TJP2|ABCA1|FN1|SLC2A1|CXCR4|PHLPP1|WWTR1|DAPK1
D014074	Tooth Calcification	0.0132	0.0629	TGFBI|BGN
D018977	Micronutrients	0.0132	0.0629	CCND2|CP
D001846	Bone Development	0.0145	0.0689	MEF2C|LGR4|GOLIM4|CDH11|MTMR11|ANGPT1|FBLN5|BGN
D005127	Eye Color	0.0147	0.0693	STOM|SND1|GPNMB|SLC2A1|CD44
D058105	Polymerization	0.016	0.0749	CLIC5|FN1|B2M|CEMIP|HCLS1|GAS7|AQP4
D011262	Pregnancy Trimester, Second	0.0172	0.0801	APLNR|OLR1|B2M|PDPN|ANGPT1
D002900	Chromosomes, Human, 1-3	0.0173	0.0801	F3|FN1|CP
D015756	Genes, tat	0.0175	0.0803	LAMA2|FN1|CXCR4|CDK2
D000917	Antibody Formation	0.0179	0.0816	OLR1|CXCR4|AIF1|CD163|CLDN11|C3|BGN
D056704	Adaptive Immunity	0.018	0.0818	DDR2|TYROBP|TNFRSF1A|B2M|PECAM1|HAVCR2
D007774	Lactation	0.0193	0.0869	SND1|FN1|SLC2A1|CP
D010976	Platelet Count	0.0198	0.0887	ABCA1|TNFRSF1A|REEP3|CXCR4|MEF2C|ANGPT1
D010443	Peptide Chain Termination, Translational	0.0201	0.0888	RPL27|RPS6|RPL38|AQP4|RPS11
D001783	Blood Flow Velocity	0.0202	0.0888	F3|CYBB|CHI3L1|ANGPT1
D033081	Shear Strength	0.0202	0.0888	AQP1|CYBB|CD44|DAPK1
D009995	Osmosis	0.0212	0.0925	AQP1|MLC1|SLC14A1|AQP4
D056128	Obesity, Abdominal	0.0213	0.0925	TJP2|ANGPT1|C3
D008390	Markov Chains	0.0214	0.0925	CCND2|ABCA1|CBFB|DDR2|FN1|DHRS3|IFIT2|SPX|DAPK1|CDK2
D054338	Cell Transdifferentiation	0.0216	0.0925	SGK1|RHOC|CD44|WWTR1|CHI3L1
D018740	Genetic Heterogeneity	0.0221	0.094	LAMA2|MLC1|TYROBP|TNFRSF1A|SLC2A1|OLR1|CXCR4|GAB2|ASXL1|CCL2|DAPK1|SOAT1|NCF2
D001678	Organelle Biogenesis	0.0222	0.094	STOM|SND1|GPNMB|SLC2A1
D017781	Genes, Immediate-Early	0.0223	0.0942	MEF2C|RGS1|IFI16|BTG2|ZFP36L1
D008027	Light	0.023	0.0958	SERPINA3|SRGN|TGFBI|SLC2A1|B2M|CP|NCF2|BGN
D014961	X-Ray Diffraction	0.0231	0.0958	SERPINA3|CBFB|FN1|TNFRSF1A|SLC2A1|B2M|CP|GAB2|C3|NCF2
D007763	Lac Operon	0.0232	0.0958	APLNR|LAMA2|SLC2A1|HMGB2|CDK2
D015519	Bone Density	0.0242	0.0996	CBFB|GPNMB|FN1|SMOC1|TNFRSF1A|B2M|MEF2C|THBS2|TXLNG|LGR4|CD44|CCL2|BGN
D007135	Immunoglobulin Variable Region	0.0248	0.102	FN1|CXCR4|B2M|PECAM1|CD86
D018734	Genes, erbB-2	0.0257	0.103	SERPINA3|LRIG1|FN1|GAB2|CD44
D000136	Acid-Base Equilibrium	0.0258	0.103	CYBB|HVCN1
D063766	Pediatric Obesity	0.0258	0.103	CCL2|CHI3L1
D005809	Genes, Regulator	0.0258	0.103	SERPINA3|SGK1|CCND2|IFIT3|DOCK4|TXLNG|IFIT2|CD44|DAPK1|CDK2
D050156	Adipogenesis	0.0259	0.103	SRGN|MEF2C|LGR4|CD44|WWTR1|CCL2|GOLIM4|TNRC6C|BGN
D053838	Scattering, Small Angle	0.0266	0.105	TGFBI|FN1|B2M|C3|NCF2|ZFP36L1
D005798	Genes, Bacterial	0.0274	0.107	SERPINA3|ABCA1|FN1
D006636	Histamine Release	0.0274	0.107	GAB2|CCL2|C3
D008657	Metabolic Clearance Rate	0.0287	0.108	CXCR4|B2M|CCL2|C3
D008895	Milk, Human	0.0287	0.108	SERPINA3|FN1|B2M|CP
D006874	Hydrostatic Pressure	0.0288	0.108	SGK1|B2M
D007745	Labor Onset	0.0288	0.108	CXCR4|CD44
D015750	Genes, gag	0.0288	0.108	VCAN|CXCR4
D000327	Adsorption	0.029	0.108	ABCA1|FN1|C3
D001831	Body Temperature	0.029	0.108	FN1|CXCR4|ANGPT1
D009038	Motion	0.029	0.108	ABCA1|TNFRSF1A|B2M
D050296	Microbial Viability	0.029	0.108	SERPINA3|CD163|C3
D019139	Tumor Escape	0.0299	0.111	B2M|CD44|CD86|HAVCR2
D001827	Body Height	0.031	0.114	CCND2|REEP3|B2M|AIF1|MEF2C|GAB2|CCL2|GOLIM4|MTMR11|C3|SCMH1|FBLN5
D003171	Complement Pathway, Classical	0.0319	0.117	SRGN|C3
D016161	Genes, Retinoblastoma	0.0325	0.119	CCND2|BTG2|CDK2
D012039	Regional Blood Flow	0.0332	0.12	SERPINA3|CYBB|OLR1|CD44|ANGPT1
D004041	Dietary Fats	0.0333	0.12	F3|ABCA1|TNFRSF1A|SLC2A1|CD44|CCL2|C3
D008431	Maternal-Fetal Exchange	0.0337	0.121	ABCA1|SLC2A1|CXCR4|C3
D002921	Cicatrix	0.0343	0.122	PDPN|PECAM1|COL12A1
D007157	Immunologic Surveillance	0.0343	0.122	CXCR4|B2M|HAVCR2
D001760	Bleeding Time	0.0351	0.123	F3|CXCR4
D003170	Complement Pathway, Alternative	0.0351	0.123	SRGN|C3
D016138	Walking	0.0351	0.123	TNFRSF1A|CHI3L1
D009691	Nucleic Acid Denaturation	0.0353	0.123	AQP1|SLC14A1|SLC2A1|CXCR4|MLH3
D054878	Lipoylation	0.0358	0.124	APBB1IP|ABCA1|OLR1|MLH3|CD44|LASP1|PECAM1|FUT9
D007536	Isomerism	0.0364	0.126	F3|LAMA2|VCAN|B2M|IFI16|CD44|AQP4
D001724	Birth Weight	0.0372	0.128	SGK1|TNFRSF1A|SLC2A1|CCL2|CD93|ANGPT1|C3|NCF2
D013076	Sperm Count	0.038	0.129	F3|FN1|TNFRSF1A
D000268	Adhesiveness	0.0384	0.129	FN1|CD44
D003653	Decarboxylation	0.0384	0.129	UACA|BBOX1
D045853	Exhalation	0.0384	0.129	CHI3L1|ANGPT1
D036904	Leukocyte Rolling	0.04	0.134	CXCR4|CD44|PECAM1
D020239	Receptor Cross-Talk	0.041	0.137	APLNR|NEDD9|ABCA1|FN1|TNFRSF1A|SLC2A1|CXCR4|CD44|CCL2
D011517	Prothrombin Time	0.0418	0.139	F3|FGL2
D002884	Chromosomes, Human, Pair 15	0.0429	0.142	MYO1E|B2M|MEF2C|CEMIP|GAB2|CD44|MAN2A1|C3|HDGFL3|PHF12
D015431	Weight Loss	0.0432	0.143	ABCA1|CD163|CD44|SPX|CHI3L1
D053585	Virus Attachment	0.044	0.144	SLC2A1|CXCR4|PDPN
D059372	Nucleotide Motifs	0.0445	0.145	ABCA1|PADI2|ELK4|AQP4|CDK2
D016758	Genes, jun	0.045	0.146	VCAN|MEF2C|BTG2|CCL2
D060965	Clonal Evolution	0.0454	0.147	CD44|WWTR1
D011256	Pregnancy Outcome	0.0457	0.147	SGK1|TNFRSF1A|WWTR1|CCL2|C3
D020128	Inhibitory Concentration 50	0.0478	0.153	F3|AQP1|CCND2|ABCA1|FN1|CXCR4|CCL2|C3|AQP4|NCF2|CDK2
D014792	Visual Acuity	0.0481	0.154	TGFBI|CCL2|C3|AQP4
D015444	Exercise	0.0483	0.154	F3|ABCA1|RPS6|TNFRSF1A|SLC2A1|CXCR4|CCL2|TBC1D1
D001835	Body Weight	0.0485	0.154	CCND2|TNFRSF1A|OLR1|CXCR4|AIF1|THBS2|CD163|SPX|CCL2|AQP4
D016059	Range of Motion, Articular	0.049	0.154	COL12A1|CHI3L1
D017564	Radiation Pneumonitis	0.049	0.154	TNFRSF1A|CCL2
D013599	Systole	0.0513	0.16	ABCA1|CXCR4|CCL2|C3
D001790	Blood Physiological Phenomena	0.0528	0.164	F3|CDK2
D002468	Cell Physiological Phenomena	0.0531	0.164	C3AR1|APLNR|TJP2|CXCR4|GAB2|TBC1D1
D005805	Genes, MHC Class I	0.0535	0.165	CXCR4|B2M|RGS1|NT5E|ZFP36L1
D063307	AU Rich Elements	0.0546	0.167	RPL27|MYO1E|RPS6|CXCR4|RPL38|UACA|RPS11|LRCH3
D006200	Hair Color	0.0547	0.167	STOM|SND1|GPNMB|SLC2A1
D036801	Parturition	0.055	0.167	SLC2A1|THBS2|PECAM1
D010873	Pinocytosis	0.0564	0.17	CXCR4|B2M|CD163|PECAM1
D017102	Fracture Healing	0.0566	0.17	NT5E|BGN
D054892	Metagenome	0.0566	0.17	CLIC5|TBC1D1
D004435	Eating	0.0599	0.179	RPS6|ABCC9|SPX|CCL2
D063847	Mean Platelet Volume	0.0606	0.18	REEP3|CHI3L1
D018387	Codon, Initiator	0.0612	0.182	ABCA1|RPL27|RPS6|B2M|RPL38|SOAT1|RPS11
D017136	Ion Transport	0.0624	0.184	SGK1|AQP1|CLIC5|SLC2A1|CXCR4|ABCC9|CCL2|COX7A1
D006400	Hematocrit	0.0646	0.188	B2M|CCL2
D011652	Pulmonary Circulation	0.0646	0.188	AQP1|PDPN
D045566	DNA, Cruciform	0.0646	0.188	MLH3|IFI16
D048348	Reverse Transcription	0.0672	0.195	CXCR4|CCL2|CDK2
D018244	Chromosomes, Artificial, Yeast	0.0677	0.196	AQP1|TJP2|TGFBI|RPS6|OLR1|IFIT3|RPL38|SERPINB6|GAS7|CD86|RPS11
D011270	Pregnancy, Animal	0.0687	0.198	C3AR1|RND3
D005541	Forced Expiratory Volume	0.0695	0.199	SERPINA3|PADI2|CCL2|CHI3L1|HAVCR2|ELK3
D013081	Sperm Motility	0.0698	0.199	F3|FN1|TNFRSF1A|HVCN1|NT5E
D012881	Skin Temperature	0.0722	0.2	TNFRSF1A
D014022	Tissue Survival	0.0722	0.2	TGFBI
D015751	Genes, pol	0.0722	0.2	CXCR4
D016234	Kallikrein-Kinin System	0.0722	0.2	CD93
D018441	Biofilms	0.0722	0.2	FN1
D038641	RNA 5' Terminal Oligopyrimidine Sequence	0.0722	0.2	RPS6
D057345	Sequence Inversion	0.0722	0.2	CYBB
D060388	Support Vector Machine	0.0722	0.2	TNFRSF1A
D015752	Genes, env	0.0729	0.2	SLC2A1|CXCR4
D017288	Pain Threshold	0.0729	0.2	TNFRSF1A|AQP4
D006790	Host-Parasite Interactions	0.0732	0.2	FN1|PECAM1|CHI3L1|CD86
D058767	Protein Unfolding	0.0732	0.2	FN1|B2M|PHC3|CD44
D004583	Electrons	0.0777	0.21	AQP1|CHI3L1|AQP4
D012075	Remission, Spontaneous	0.0777	0.21	TNFRSF1A|CD86|HAVCR2
D011832	Radiation Injuries	0.0804	0.217	TNFRSF1A|CD163|CCL2
D009068	Movement	0.0814	0.218	ABCA1|CBFB|SLC2A1|B2M
D001833	Body Temperature Regulation	0.0816	0.218	APLNR|AQP1
D015595	Skin Aging	0.0832	0.218	ABCA1|VCAN|FN1
D000495	Allosteric Site	0.0838	0.218	F3|TNFRSF1A|SLC2A1|CXCR4|SOAT1|CDK2
D004777	Environment	0.0838	0.218	TNFRSF1A|CXCR4|B2M|RGS1|CCL2|C3
D002657	Child Development	0.086	0.218	MLC1|C3|SCMH1
D005496	Follicular Atresia	0.086	0.218	OLR1
D005716	Game Theory	0.086	0.218	CXCR4
D006411	Hematopoiesis, Extramedullary	0.086	0.218	CD93
D007130	Immunoglobulin Idiotypes	0.086	0.218	NKTR
D015350	Contrast Sensitivity	0.086	0.218	TGFBI
D016680	Genome, Bacterial	0.086	0.218	ETNPPL
D055641	Mathematical Concepts	0.086	0.218	CXCR4
D002320	Cardiovascular Physiological Phenomena	0.086	0.218	APLNR|SPX
D011264	Pregnancy Trimesters	0.086	0.218	B2M|FBLN5
D013075	Sperm Capacitation	0.086	0.218	PECAM1|HVCN1
D014783	Viscosity	0.086	0.218	FN1|EPB41L2
D003080	Cold Temperature	0.0878	0.221	TNFRSF1A|SLC2A1|CXCR4|C3
D019942	Genes, p16	0.0878	0.221	SLC2A1|IFI16|DAPK1|CD93
D017368	Protein Prenylation	0.0884	0.221	F3|RND3|RHOC|CD44|NCF2
D016762	Genes, fos	0.0885	0.221	VCAN|TNFRSF1A|GAB2|ELK4|CCL2|ELK3
D055232	Proline-Rich Protein Domains	0.0889	0.221	SRGN|APBB1IP|NCF2
D000332	Aerobiosis	0.0906	0.223	AQP1|SLC2A1
D001942	Breast Feeding	0.0906	0.223	B2M|CCL2
D017343	Genes, Plant	0.0906	0.223	SND1|ABCA1
D013047	Specific Pathogen-Free Organisms	0.0918	0.225	CXCR4|CD44|ANGPT1
D016723	Bone Remodeling	0.0947	0.232	CXCR4|GAB2|CHI3L1
D015213	Neuroimmunomodulation	0.0951	0.232	TYROBP|B2M
D047929	Term Birth	0.0977	0.237	F3|ABCA1|OLR1
D006207	Half-Life	0.0991	0.237	F3|CXCR4|CD44|BTG2|DAPK1|C3|NCF2|CDK2|ZFP36L1
D003810	Dentinogenesis	0.0996	0.237	BGN
D005718	Gametogenesis	0.0996	0.237	GAB2
D009365	Neoplasm Regression, Spontaneous	0.0996	0.237	CD44
D009754	Nuts	0.0996	0.237	TNFRSF1A
D018406	Virus Physiological Phenomena	0.0996	0.237	IFIT2
D007259	Infrared Rays	0.0998	0.237	AQP1|B2M

[truncated: 7 more sheets: (K) DSigDB, (L) MSigDB, (M) LncRNA2Target, (N) miRTarBase, (O) miRDB, (P) TargetScan, (Q) RNAInter]
