# Supplementary material for: Meta-analysis of differential gene expression in lower motor neurons isolated by laser capture microdissection from post-mortem ALS spinal cords
Source: Front Genet. 2024 Apr 16;15:1385114. doi: 10.3389/fgene.2024.1385114 (PMC11059082; doi:10.3389/fgene.2024.1385114)
Supplement: Supplementary file 4 [file Table4.XLSX]

## Sheet: (A) DEG List
Symbol	Gene Name	SMD	P-value	FDR	Mean CPM (motor neurons)	% Detected (motor neurons)	Mean CPM > 1 (cell types)
MADD	MAP kinase activating death domain	-1.536	2e-08	0.000198	0.96	11.87	Neurons|Endothelial|OPC|OD|Astrocytes|Meninges|Pericytes|Microglia|Ependymal
USP13	ubiquitin specific peptidase 13	-1.363	3.14e-07	0.000993	0.39	5.86	Neurons|OPC|OD|Meninges|Pericytes|Endothelial
SLC35A4	solute carrier family 35 member A4	-1.349	3.92e-07	0.000993	0.2	3.31	Not detected
ECEL1	endothelin converting enzyme like 1	-1.309	3.2e-06	0.00412	1.12	13.3	Neurons
SPA17	sperm autoantigenic protein 17	-1.209	3.85e-06	0.00412	0.29	4.51	Ependymal
CSGALNACT1	chondroitin sulfate N-acetylgalactosaminyltransferase 1	-1.099	4.53e-06	0.00412	0.71	9.47	OPC|Astrocytes|Ependymal|Endothelial|Microglia|Neurons|Meninges|Pericytes|Schwann
SLC7A8	solute carrier family 7 member 8	-1.313	4.59e-06	0.00412	0.35	5.03	Neurons
LDOC1	LDOC1 regulator of NFKB signaling	-1.081	6.23e-06	0.00428	0.99	12.17	Neurons
CAMK1D	calcium/calmodulin dependent protein kinase ID	-1.078	9.51e-06	0.00428	3.51	26	Microglia|Astrocytes|Endothelial|Meninges|Neurons|OPC|Pericytes|Lymphocytes|Ependymal|Schwann
HTR7	5-hydroxytryptamine receptor 7	-1.396	9.92e-06	0.00428	0.28	4.43	Not detected
EXT2	exostosin glycosyltransferase 2	-1.058	1.03e-05	0.00428	0.91	11.34	Neurons|OPC|Astrocytes|Meninges|Ependymal|Pericytes|Endothelial|OD|Microglia|Schwann|Lymphocytes
DCXR	dicarbonyl and L-xylulose reductase	-1.139	1.04e-05	0.00428	0.83	10.74	Neurons
SSBP2	single stranded DNA binding protein 2	-1.071	1.19e-05	0.00434	7.69	36.59	Ependymal|Pericytes|Astrocytes|Meninges|Neurons|OD|Endothelial|Schwann|OPC|Microglia|Lymphocytes
NAXE	NAD(P)HX epimerase	-1.355	1.27e-05	0.00434	0.39	5.86	Ependymal
HECW1	HECT, C2 and WW domain containing E3 ubiquitin protein ligase 1	-1.072	1.33e-05	0.00434	1.93	18.48	OPC|Neurons|Meninges
CORO2A	coronin 2A	-1.376	1.39e-05	0.00434	0.53	7.44	Neurons
CDK7	cyclin dependent kinase 7	-1.337	1.41e-05	0.00434	0.32	4.96	Neurons|Ependymal|Endothelial|OPC|Meninges|Astrocytes
VPS26B	VPS26 retromer complex component B	-1.124	1.49e-05	0.00434	0.49	6.91	Neurons|OPC
TPPP3	tubulin polymerization promoting protein family member 3	-1.033	1.87e-05	0.00486	9.71	39.82	Ependymal|Neurons
TTLL1	TTL family tubulin polyglutamylase complex subunit L1	-1.504	1.97e-05	0.005	0.19	3.16	Neurons|Ependymal
PPP5C	protein phosphatase 5 catalytic subunit	-1.339	2.19e-05	0.00511	1.61	17.13	Neurons|Ependymal|Endothelial|OPC|Astrocytes|Pericytes|Meninges
CLDN1	claudin 1	-1.092	2.24e-05	0.00511	0.16	2.55	Not detected
VIPR2	vasoactive intestinal peptide receptor 2	-1.175	2.25e-05	0.00511	0.31	4.81	OPC
LINGO4	leucine rich repeat and Ig domain containing 4	-1.328	2.49e-05	0.00526	0.48	6.99	Not detected
ACTR1A	actin related protein 1A	-1.018	2.7e-05	0.00544	2.87	23.82	Neurons|Pericytes|Endothelial|Astrocytes|OPC
SENP8	SUMO peptidase family member, NEDD8 specific	-1.211	2.85e-05	0.00562	0.09	1.5	Not detected
PEMT	phosphatidylethanolamine N-methyltransferase	-1.259	3.14e-05	0.00597	0.27	4.36	Neurons
LRRC4C	leucine rich repeat containing 4C	-0.982	3.64e-05	0.00679	4.6	28.4	OPC|Astrocytes|Neurons|OD|Schwann|Ependymal|Endothelial|Microglia|Meninges|Pericytes|Lymphocytes
TBCB	tubulin folding cofactor B	-0.968	4.3e-05	0.00774	9.99	40.87	Neurons|OD|Endothelial|OPC|Schwann|Pericytes
MPI	mannose phosphate isomerase	-1.035	4.6e-05	0.00797	0.87	11.12	Not detected
SNRNP48	small nuclear ribonucleoprotein U11/U12 subunit 48	-0.965	5.01e-05	0.00839	0.56	7.89	Neurons|Endothelial|Pericytes|Ependymal
CLYBL	citramalyl-CoA lyase	-1.039	5.33e-05	0.00878	0.34	5.03	Endothelial|Astrocytes|Meninges|Microglia|Neurons|Ependymal|Pericytes|OPC|Lymphocytes|Schwann|OD
STYK1	serine/threonine/tyrosine kinase 1	-1.026	5.43e-05	0.0088	0.15	2.4	Lymphocytes
STMN2	stathmin 2	-0.982	5.7e-05	0.00894	232.33	76.78	Neurons
DCTPP1	dCTP pyrophosphatase 1	-1.029	5.85e-05	0.00895	0.45	6.54	Not detected
CBL	Cbl proto-oncogene	-1.023	6.14e-05	0.00895	0.82	10.52	Microglia|Pericytes|Endothelial|Neurons|OPC|Lymphocytes|Astrocytes|Schwann|Meninges|OD|Ependymal
SLC16A14	solute carrier family 16 member 14	-1.027	6.23e-05	0.00895	0.15	2.48	Endothelial|Neurons
FOXRED1	FAD dependent oxidoreductase domain containing 1	-1.003	6.34e-05	0.00895	0.5	6.99	Neurons|OPC
TACR1	tachykinin receptor 1	-1.024	6.54e-05	0.00906	0.5	7.29	Endothelial|Neurons
NSFL1C	NSFL1 cofactor	-1.115	6.6e-05	0.00906	1.26	14.43	Neurons|Endothelial|OD|OPC|Pericytes|Microglia
PRUNE2	prune homolog 2 with BCH domain	-1.412	6.78e-05	0.00918	286.66	86.7	OD|Neurons|OPC|Ependymal|Pericytes|Astrocytes|Endothelial|Schwann|Microglia|Lymphocytes|Meninges
SLITRK4	SLIT and NTRK like family member 4	-0.939	7.22e-05	0.00931	2.11	19.91	Neurons
NPLOC4	NPL4 homolog, ubiquitin recognition factor	-1	7.25e-05	0.00931	0.88	11.12	Neurons|Endothelial|OD|Pericytes|OPC|Astrocytes|Meninges|Microglia|Lymphocytes|Schwann|Ependymal
SLC9A8	solute carrier family 9 member A8	-1.106	7.59e-05	0.00961	0.3	4.58	Astrocytes|Neurons|Endothelial|Meninges|OPC|Ependymal|OD|Pericytes|Microglia|Schwann|Lymphocytes
IMPDH1	inosine monophosphate dehydrogenase 1	-0.92	8.34e-05	0.0104	3.73	27.12	Neurons
EFNA5	ephrin A5	-0.934	8.43e-05	0.0104	0.66	8.56	Neurons|Meninges|Ependymal|Endothelial
FAM83D	family with sequence similarity 83 member D	-1.007	8.98e-05	0.0108	0.14	2.4	Not detected
PRMT6	protein arginine methyltransferase 6	-0.965	9.91e-05	0.0114	0.09	1.5	Not detected
KLK7	kallikrein related peptidase 7	-0.988	9.99e-05	0.0114	0.27	4.21	Not detected
STUB1	STIP1 homology and U-box containing protein 1	-0.993	0.000101	0.0114	7.04	35.69	Neurons|Endothelial
RRP12	ribosomal RNA processing 12 homolog	-1.193	0.000101	0.0114	0.84	10.59	Neurons|Ependymal
DDX56	DEAD-box helicase 56	-0.98	0.000106	0.0116	0.59	8.26	Neurons|Ependymal
TMEM120A	transmembrane protein 120A	-1.075	0.000107	0.0116	1.23	14.2	Neurons
PQBP1	polyglutamine binding protein 1	-1.159	0.000107	0.0116	0.33	4.96	Not detected
SCYL1	SCY1 like pseudokinase 1	-1.187	0.000111	0.0118	0.75	10.07	Neurons
PPEF1	protein phosphatase with EF-hand domain 1	-0.98	0.000115	0.012	0.47	6.84	Not detected
GPR22	G protein-coupled receptor 22	-0.959	0.000123	0.0123	0.34	5.18	Neurons
RXRG	retinoid X receptor gamma	-0.95	0.000126	0.0125	0.27	4.21	Ependymal
PCYT1B	phosphate cytidylyltransferase 1B, choline	-1.03	0.000143	0.0139	0.18	3.08	OD|Ependymal|OPC|Neurons
RNF26	ring finger protein 26	-0.936	0.000165	0.0151	0.24	3.91	Not detected
PAQR9	progestin and adipoQ receptor family member 9	-0.945	0.00017	0.0153	0.34	5.26	Not detected
SLC43A2	solute carrier family 43 member 2	-1.012	0.000172	0.0153	1.28	14.65	Neurons|Microglia|Astrocytes
MAPK8IP3	mitogen-activated protein kinase 8 interacting protein 3	-0.87	0.000188	0.0165	3.41	25.69	Neurons|OPC|OD|Astrocytes|Meninges|Endothelial|Pericytes|Microglia|Schwann|Ependymal|Lymphocytes
DNAJC11	DnaJ heat shock protein family (Hsp40) member C11	-1.142	0.00019	0.0165	0.52	7.29	Neurons|Endothelial|OPC|Ependymal|OD|Astrocytes|Meninges|Microglia|Pericytes|Schwann
CHD4	chromodomain helicase DNA binding protein 4	-1.028	0.000195	0.0166	0.39	5.94	Neurons|Astrocytes|Pericytes|OPC
TM7SF3	transmembrane 7 superfamily member 3	-0.886	0.000196	0.0166	0.72	9.54	Ependymal|OPC|Neurons|Microglia|Meninges|Endothelial|Astrocytes|Schwann|Pericytes|OD
MAPRE2	microtubule associated protein RP/EB family member 2	-0.871	0.000196	0.0166	12.44	44.85	Neurons|OD|Astrocytes|Pericytes|OPC|Microglia|Meninges|Lymphocytes|Schwann|Endothelial|Ependymal
TRPC5	transient receptor potential cation channel subfamily C member 5	-1.131	0.000202	0.0168	0.25	3.76	Neurons
C11orf87	chromosome 11 open reading frame 87	-0.926	0.000215	0.0173	0.31	4.66	Neurons
CRYBB1	crystallin beta B1	-1.131	0.000216	0.0173	0.11	1.73	Not detected
RPRM	reprimo, TP53 dependent G2 arrest mediator homolog	-0.928	0.000216	0.0173	0.23	3.76	Not detected
SLC45A4	solute carrier family 45 member 4	-0.857	0.000227	0.0175	0.69	9.32	Neurons|Endothelial|Microglia
AP2A1	adaptor related protein complex 2 subunit alpha 1	-1.008	0.000229	0.0175	3.13	24.57	Neurons|Pericytes|OPC|Meninges|Endothelial|Astrocytes|OD|Ependymal|Microglia|Schwann
TSPAN31	tetraspanin 31	-0.955	0.00023	0.0175	0.36	5.56	Neurons|OPC
PSMC3	proteasome 26S subunit, ATPase 3	-1.049	0.000234	0.0175	1.26	14.58	Neurons
TUBB	tubulin beta class I	-1.319	0.000237	0.0175	57.31	64.76	Neurons|Pericytes|Endothelial|Ependymal|Meninges|OPC|Lymphocytes|Schwann|Microglia
OSBP	oxysterol binding protein	-1.003	0.000238	0.0175	0.75	9.92	Neurons|Endothelial|Meninges|Pericytes|OPC|Astrocytes|Lymphocytes|OD|Ependymal|Microglia
TRMT2B	tRNA methyltransferase 2 homolog B	-0.979	0.000239	0.0175	0.13	2.33	Neurons|Ependymal|Endothelial|Pericytes|Astrocytes|OPC
TMEM267	transmembrane protein 267	-1.084	0.00024	0.0175	0.39	5.71	Neurons|Pericytes|Meninges|Endothelial|Astrocytes|OPC|Ependymal|OD
WASHC3	WASH complex subunit 3	-1.09	0.000243	0.0175	0.79	10.44	OD|Ependymal|Endothelial|Schwann|Astrocytes|OPC|Meninges|Neurons|Microglia|Pericytes|Lymphocytes
TSPAN33	tetraspanin 33	-0.876	0.000248	0.0175	1.43	15.78	Neurons
ATP11C	ATPase phospholipid transporting 11C	-1.067	0.000251	0.0175	0.47	6.99	Endothelial|Microglia|Pericytes|Neurons|Meninges|Ependymal|OPC|Astrocytes|Lymphocytes|Schwann|OD
PTCHD4	patched domain containing 4	-1.113	0.000251	0.0175	0.23	3.53	Neurons|Meninges
LRP12	LDL receptor related protein 12	-0.917	0.000253	0.0175	1.26	14.43	Neurons|OPC|Endothelial|Ependymal|Pericytes|Astrocytes|Meninges
ACP2	acid phosphatase 2, lysosomal	-0.911	0.000255	0.0175	0.9	11.19	Neurons
HSPB7	heat shock protein family B (small) member 7	-0.85	0.000258	0.0175	0.67	9.09	Not detected
APEH	acylaminoacyl-peptide hydrolase	-0.982	0.000261	0.0175	0.74	9.84	Not detected
PAPPA	pappalysin 1	-0.85	0.000263	0.0175	1.02	12.32	Meninges|Astrocytes|Ependymal|Schwann|Neurons|OPC|Pericytes
RIMS1	regulating synaptic membrane exocytosis 1	-0.858	0.000266	0.0175	1.47	15.4	Neurons|OPC|OD|Astrocytes
CADM3	cell adhesion molecule 3	-0.906	0.000273	0.0177	19.33	49.74	Neurons|Ependymal|OPC|Schwann
PPP3CB	protein phosphatase 3 catalytic subunit beta	-0.845	0.000285	0.0182	2.91	23.52	Neurons|Ependymal|OPC|Meninges|Pericytes|Astrocytes|Endothelial|Schwann|OD|Microglia|Lymphocytes
ZNF521	zinc finger protein 521	-0.907	0.000294	0.0185	0.94	11.72	Endothelial|Astrocytes|OPC|Neurons|Ependymal|Meninges|OD|Pericytes
TPGS2	tubulin polyglutamylase complex subunit 2	-0.871	0.000307	0.0187	1.31	14.8	Neurons|Ependymal|Endothelial|Meninges|OPC|Astrocytes|OD
LRRC8A	leucine rich repeat containing 8 VRAC subunit A	-0.844	0.000309	0.0187	1.6	16.68	Neurons|Astrocytes|Endothelial|Pericytes|Schwann
TIGAR	TP53 induced glycolysis regulatory phosphatase	-0.966	0.000309	0.0187	0.4	5.79	Neurons|Microglia|Pericytes|OPC|Endothelial
SSX2IP	SSX family member 2 interacting protein	-0.91	0.000322	0.0191	1.21	13.9	Neurons|OD
EML1	EMAP like 1	-0.895	0.000324	0.0191	0.53	7.51	Ependymal|Endothelial|Neurons|OD|Microglia|Meninges|Schwann|OPC
NLK	nemo like kinase	-0.897	0.000324	0.0191	1.79	17.58	Endothelial|OD|OPC|Neurons|Meninges|Ependymal|Pericytes|Microglia|Schwann|Astrocytes|Lymphocytes
CAPN5	calpain 5	-0.889	0.000324	0.0191	0.29	4.66	Neurons|Astrocytes
NRP1	neuropilin 1	-1.003	0.00033	0.0193	1.05	12.62	Endothelial|Meninges|Neurons|Pericytes|Microglia
SLITRK3	SLIT and NTRK like family member 3	-0.839	0.000336	0.0195	0.11	1.95	Neurons
CCSER1	coiled-coil serine rich protein 1	-1.079	0.000347	0.0197	3.36	24.34	OPC|Neurons|Endothelial|Ependymal|OD|Meninges|Microglia|Lymphocytes|Astrocytes|Pericytes|Schwann
ASPHD2	aspartate beta-hydroxylase domain containing 2	-0.902	0.000349	0.0197	0.66	9.02	Neurons
CLTCL1	clathrin heavy chain like 1	-1.085	0.000356	0.02	0.71	9.32	Neurons|Pericytes|Astrocytes|OPC|Meninges|OD|Ependymal
ELAVL3	ELAV like RNA binding protein 3	-1.594	0.000367	0.0205	1.84	18.33	Neurons|OD|OPC|Pericytes
PRKCQ	protein kinase C theta	-0.901	0.000369	0.0205	0.29	4.51	Lymphocytes|Astrocytes|Ependymal|OD|Neurons|OPC
ERI3	ERI1 exoribonuclease family member 3	-0.949	0.000378	0.0208	0.86	10.82	Ependymal|OPC|Neurons|Astrocytes|Meninges|OD|Endothelial|Pericytes|Microglia|Schwann|Lymphocytes
RNFT2	ring finger protein, transmembrane 2	-0.992	0.000378	0.0208	0.45	6.54	Neurons|OPC
SCAMP3	secretory carrier membrane protein 3	-1.035	0.000381	0.0208	0.89	11.27	Neurons|Endothelial|OPC
ANKRD6	ankyrin repeat domain 6	-0.989	0.000384	0.0208	0.45	6.46	Ependymal|Astrocytes|Neurons|OPC|Endothelial|Pericytes|Meninges|Microglia|Schwann
CDK5	cyclin dependent kinase 5	-0.891	0.000384	0.0208	1.15	13.52	Neurons
ARHGAP35	Rho GTPase activating protein 35	-0.974	0.00039	0.0208	1.31	14.73	Neurons|OPC|Endothelial|OD|Meninges|Pericytes|Lymphocytes|Microglia|Astrocytes|Ependymal|Schwann
HUWE1	HECT, UBA and WWE domain containing E3 ubiquitin protein ligase 1	-0.967	0.000393	0.0208	5.08	31.1	Neurons|Endothelial|Pericytes|OPC|Meninges|Ependymal|Astrocytes|OD|Lymphocytes|Microglia|Schwann
ZFPM2	zinc finger protein, FOG family member 2	-0.89	0.000403	0.0209	0.86	10.82	OPC|Endothelial|Ependymal|Meninges|Pericytes|Astrocytes|Neurons|Schwann|OD
MCAT	malonyl-CoA-acyl carrier protein transacylase	-0.937	0.000414	0.0212	0.36	5.48	Not detected
CDC20B	cell division cycle 20B	-1.259	0.000416	0.0212	0.01	0.23	Not detected
TRIM36	tripartite motif containing 36	-0.859	0.000419	0.0212	2.14	19.98	Neurons|Ependymal|Microglia|OD
CCDC85B	coiled-coil domain containing 85B	-1.013	0.000419	0.0212	13.71	44.78	Neurons|Endothelial|Pericytes
SARM1	sterile alpha and TIR motif containing 1	-0.878	0.000421	0.0212	0.38	5.79	Neurons|OPC|Astrocytes|OD|Ependymal|Endothelial
C8orf34	chromosome 8 open reading frame 34	-0.829	0.000438	0.0218	0.74	9.54	Ependymal|Neurons|Astrocytes|Meninges|OPC
CCM2	CCM2 scaffold protein	-0.93	0.000442	0.0219	0.96	12.02	Lymphocytes|Microglia|Neurons|Endothelial|Meninges|OPC|OD|Pericytes|Astrocytes|Ependymal|Schwann
FXR2	FMR1 autosomal homolog 2	-0.891	0.00046	0.0226	2.17	20.29	Neurons
ANO5	anoctamin 5	-0.821	0.000462	0.0226	1.26	14.2	Neurons|OPC|Endothelial|Astrocytes|Ependymal
SLC35B3	solute carrier family 35 member B3	-0.865	0.000467	0.0226	0.34	5.33	OD|Meninges|Endothelial|Pericytes|OPC|Neurons|Ependymal|Astrocytes|Schwann
BRINP3	BMP/retinoic acid inducible neural specific 3	-0.88	0.000468	0.0226	1.05	11.95	OPC|Neurons|Astrocytes
RAB3D	RAB3D, member RAS oncogene family	-1.271	0.000478	0.023	2.49	22.09	Neurons|Pericytes
TMEM59L	transmembrane protein 59 like	-0.956	0.000479	0.023	16.06	47.63	Neurons|OPC|Ependymal
SLITRK1	SLIT and NTRK like family member 1	-0.811	0.000481	0.023	0.51	7.36	Neurons
SEMA6A	semaphorin 6A	-0.823	0.000483	0.023	1.23	14.12	OD|Endothelial|OPC|Neurons|Astrocytes|Ependymal|Schwann|Microglia|Meninges
SNUPN	snurportin 1	-0.87	0.000492	0.0232	0.32	4.96	Neurons
FLII	FLII actin remodeling protein	-1.023	0.000509	0.0233	1.79	18.11	Neurons
AMER1	APC membrane recruitment protein 1	-1.043	0.000509	0.0233	0.09	1.58	Not detected
SUSD2	sushi domain containing 2	-1.353	0.000522	0.0236	5.06	30.73	Neurons|Pericytes
SRD5A3	steroid 5 alpha-reductase 3	-0.865	0.000522	0.0236	0.31	4.96	Neurons|OD
TUBB4B	tubulin beta 4B class IVb	-1.081	0.000529	0.0236	74.97	66.04	Neurons|Ependymal|Endothelial|Pericytes
MRPL37	mitochondrial ribosomal protein L37	-0.862	0.00053	0.0236	0.73	9.84	Neurons
DPM2	dolichyl-phosphate mannosyltransferase subunit 2, regulatory	-0.921	0.000543	0.024	0.23	3.68	Not detected
ALKBH6	alkB homolog 6	-0.876	0.000552	0.0242	0.27	4.36	Not detected
CDC37	cell division cycle 37, HSP90 cochaperone	-0.915	0.000562	0.0246	7.94	37.19	Neurons|Endothelial|Meninges|Ependymal|Astrocytes|Pericytes|OPC|Microglia|Lymphocytes|OD|Schwann
FBXO9	F-box protein 9	-0.806	0.000565	0.0246	0.75	9.84	Neurons|OPC|Meninges|Ependymal|Endothelial|Pericytes|Astrocytes|OD|Schwann|Microglia
CDC34	cell division cycle 34, ubiqiutin conjugating enzyme	-1.009	0.000596	0.0254	0.5	7.44	Pericytes
MSRB1	methionine sulfoxide reductase B1	-1.004	0.000599	0.0254	0.43	6.31	Not detected
PRPF4	pre-mRNA processing factor 4	-0.859	0.00061	0.0256	0.32	5.03	Neurons
KCNN1	potassium calcium-activated channel subfamily N member 1	-1.152	0.000631	0.0262	0.28	4.21	Not detected
IGSF21	immunoglobin superfamily member 21	-1.094	0.000654	0.0268	0.16	2.63	OPC|Microglia|Neurons
TNS1	tensin 1	-1.312	0.000661	0.0269	4.1	28.25	Pericytes|Endothelial|Meninges|Astrocytes|OD|OPC|Neurons|Ependymal|Schwann
UNC119	unc-119 lipid binding chaperone	-0.918	0.000683	0.0274	0	0	Not detected
MAN1B1	mannosidase alpha class 1B member 1	-1.187	0.000685	0.0274	1.07	12.92	Neurons|Ependymal
ELAC2	elaC ribonuclease Z 2	-1.022	0.000685	0.0274	0.59	8.19	Neurons
ARHGEF25	Rho guanine nucleotide exchange factor 25	-1.003	0.000772	0.0295	0.2	3.16	Neurons
PSMB6	proteasome 20S subunit beta 6	-0.828	0.00078	0.0295	1.7	17.28	Neurons|Pericytes
TAPT1	transmembrane anterior posterior transformation 1	-1.051	0.000786	0.0296	8.1	37.72	Neurons|Endothelial|OPC|Meninges|Ependymal|OD|Astrocytes|Pericytes|Microglia|Schwann|Lymphocytes
OLFM3	olfactomedin 3	-0.832	0.000797	0.0298	0.9	10.97	Neurons
ZNF138	zinc finger protein 138	-1.007	0.000814	0.0303	0.6	8.34	Neurons|OD|OPC|Astrocytes|Pericytes|Endothelial|Ependymal|Meninges
GABRA5	gamma-aminobutyric acid type A receptor subunit alpha5	-1.006	0.000857	0.0314	0.09	1.58	Neurons
GPR162	G protein-coupled receptor 162	-0.899	0.000872	0.0318	0.82	10.59	Ependymal|Neurons|OPC
COPS7A	COP9 signalosome subunit 7A	-0.826	0.000881	0.0318	1.49	16	Neurons
CC2D1B	coiled-coil and C2 domain containing 1B	-0.991	0.000896	0.0322	0.26	4.28	Neurons
LGI2	leucine rich repeat LGI family member 2	-0.991	0.000898	0.0322	0.53	7.51	Neurons
AMN1	antagonist of mitotic exit network 1 homolog	-0.876	0.000918	0.0327	0.86	10.74	Neurons|OD|OPC|Endothelial
FAM220A	family with sequence similarity 220 member A	-1.094	0.000931	0.0328	0.1	1.73	Not detected
TMEM203	transmembrane protein 203	-1.157	0.000933	0.0328	0.36	5.48	Not detected
ANO4	anoctamin 4	-1.002	0.000937	0.0328	1.61	16.45	Neurons|OPC|OD|Schwann|Pericytes
NOG	noggin	-1.101	0.000945	0.033	0.04	0.68	Not detected
TTL	tubulin tyrosine ligase	-0.829	0.000948	0.033	1.11	13.07	OD|Neurons|OPC|Endothelial|Pericytes|Schwann|Meninges|Microglia|Astrocytes|Ependymal
C1orf216	chromosome 1 open reading frame 216	-0.813	0.000966	0.0334	0.76	10.29	Neurons
EHD1	EH domain containing 1	-0.949	0.000991	0.0338	0.59	8.19	Not detected
CDKN3	cyclin dependent kinase inhibitor 3	-0.995	0.001	0.034	0.11	1.88	Not detected
KAT7	lysine acetyltransferase 7	-0.806	0.00104	0.0349	0.59	8.26	Neurons|Ependymal|Endothelial|OPC|Pericytes|Meninges|OD|Lymphocytes|Astrocytes
NTNG2	netrin G2	-0.822	0.00105	0.035	0.75	9.99	OD|Astrocytes
RCOR1	REST corepressor 1	-0.802	0.00106	0.0351	0.34	5.11	Microglia|Endothelial|Pericytes|Meninges|Ependymal|OPC|Neurons|Astrocytes|Lymphocytes|OD|Schwann
B3GALT5	beta-1,3-galactosyltransferase 5	-0.81	0.00106	0.0351	0.25	3.98	Ependymal|Neurons|Astrocytes|OPC
GRIK4	glutamate ionotropic receptor kainate type subunit 4	-0.975	0.00107	0.0352	0.45	6.31	OPC|Ependymal|Astrocytes|Neurons|OD
SORCS3	sortilin related VPS10 domain containing receptor 3	-0.806	0.00107	0.0352	0.5	6.69	OPC|Neurons|Astrocytes|Schwann|Ependymal
ORC5	origin recognition complex subunit 5	-0.803	0.00109	0.0356	0.56	7.89	Neurons|Meninges|Endothelial|OPC|Pericytes|OD|Schwann|Astrocytes|Ependymal|Microglia|Lymphocytes
ANO3	anoctamin 3	-1.114	0.00112	0.0359	0.2	3.23	Neurons|Pericytes|Meninges
ACADVL	acyl-CoA dehydrogenase very long chain	-1.054	0.00113	0.036	4.88	30.5	Neurons|Astrocytes|Ependymal|Pericytes|Meninges|Endothelial
MARK2	microtubule affinity regulating kinase 2	-0.874	0.00118	0.0374	0.44	6.31	Neurons|Microglia|Ependymal|Astrocytes|OPC|OD|Pericytes|Endothelial|Meninges|Schwann|Lymphocytes
LRP8	LDL receptor related protein 8	-1.014	0.00121	0.0378	0.6	8.34	Neurons|Endothelial|OPC|Microglia|Astrocytes
CFAP46	cilia and flagella associated protein 46	-1.05	0.00128	0.0393	0.37	5.63	Ependymal|Neurons
AHSA1	activator of HSP90 ATPase activity 1	-0.838	0.00128	0.0393	4.24	29	Neurons
ZPLD1	zona pellucida like domain containing 1	-1.081	0.00129	0.0396	0.05	0.75	Not detected
MED12L	mediator complex subunit 12L	-0.951	0.00131	0.0397	0.89	11.04	Ependymal|Astrocytes|OPC|Neurons|Microglia|Schwann|Pericytes|Meninges|OD
ACAD8	acyl-CoA dehydrogenase family member 8	-0.998	0.00136	0.0411	0.28	4.43	Neurons
PRKCZ	protein kinase C zeta	-0.834	0.00142	0.0421	1.16	13.37	Neurons|OD|Ependymal|OPC
PITRM1	pitrilysin metallopeptidase 1	-0.845	0.00152	0.0438	1.56	16.45	Neurons|Endothelial|Meninges|OPC|OD|Astrocytes
C6orf136	chromosome 6 open reading frame 136	-0.906	0.0017	0.0469	0.83	10.67	Neurons|Ependymal
SEMA3A	semaphorin 3A	-1.239	0.0017	0.0469	1.53	16.15	Ependymal|Neurons|Astrocytes|Endothelial|Meninges|OD
CLCN5	chloride voltage-gated channel 5	-0.879	0.00174	0.0469	1.78	17.81	Neurons|Endothelial|Ependymal|Microglia|Meninges|Astrocytes|OPC
PFKP	phosphofructokinase, platelet	-1.071	0.00174	0.0469	0.93	11.57	Astrocytes|Neurons|Endothelial|OPC
BCO2	beta-carotene oxygenase 2	-1.078	0.00176	0.047	0.28	4.28	Ependymal|Neurons|Meninges|Microglia
PGAP4	post-GPI attachment to proteins GalNAc transferase 4	-0.901	0.00181	0.0479	No data	No data	No data
PI4K2A	phosphatidylinositol 4-kinase type 2 alpha	-0.856	0.00183	0.0483	0.67	9.09	Not detected
SYNDIG1L	synapse differentiation inducing 1 like	-0.946	0.00188	0.049	0.24	3.83	Neurons
LDAF1	lipid droplet assembly factor 1	-1.049	0.00188	0.049	No data	No data	No data

## Sheet: (B) GO BP
ID	Label	P-value	Symbols
GO:0120039	plasma membrane bounded cell projection morphogenesis	1.71e-05	HECW1|LRRC4C|SLITRK4|EFNA5|PQBP1|TRPC5|RIMS1|PPP3CB|NRP1|SLITRK3|PRKCQ|CDK5|ARHGAP35|SARM1|SLITRK1|SEMA6A|ARHGEF25|NOG|TTL|NTNG2|MARK2|LRP8|PRKCZ|SEMA3A
GO:0099560	synaptic membrane adhesion	2.92e-05	LRRC4C|EFNA5|SLITRK3|SLITRK1|NTNG2
GO:0032990	cell part morphogenesis	3.32e-05	HECW1|LRRC4C|SLITRK4|EFNA5|PQBP1|TRPC5|RIMS1|PPP3CB|NRP1|SLITRK3|PRKCQ|CDK5|ARHGAP35|SARM1|SLITRK1|SEMA6A|ARHGEF25|NOG|TTL|NTNG2|MARK2|LRP8|PRKCZ|SEMA3A
GO:0030182	neuron differentiation	0.000103	CAMK1D|HECW1|LRRC4C|STMN2|SLITRK4|EFNA5|DDX56|PQBP1|RXRG|MAPK8IP3|TRPC5|LRP12|RIMS1|PPP3CB|ZNF521|SLITRK3|PRKCQ|SARM1|BRINP3|SLITRK1|SEMA6A|ARHGEF25|OLFM3|GABRA5|NOG|TTL|EHD1|NTNG2|MARK2|LRP8|PRKCZ|SEMA3A
GO:0120035	regulation of plasma membrane bounded cell projection organization	0.000286	CAMK1D|HECW1|LRRC4C|STMN2|EFNA5|DDX56|PQBP1|TRPC5|NRP1|CDK5|ARHGAP35|SARM1|FXR2|SLITRK1|SEMA6A|TAPT1|EHD1|NTNG2|MARK2|LRP8|SEMA3A
GO:0000904	cell morphogenesis involved in differentiation	0.000512	HECW1|LRRC4C|SLITRK4|EFNA5|PQBP1|TRPC5|PPP3CB|NRP1|SLITRK3|PRKCQ|CDK5|ARHGAP35|SARM1|SLITRK1|SEMA6A|ARHGEF25|NOG|TTL|NTNG2|MARK2|LRP8|SEMA3A
GO:1902476	chloride transmembrane transport	0.000716	LRRC8A|ANO5|GABRA5|ANO4|ANO3|CLCN5
GO:0051965	positive regulation of synapse assembly	0.000815	LINGO4|SLITRK4|EFNA5|SLITRK3|SLITRK1
GO:1905606	regulation of presynapse assembly	0.00088	SLITRK4|SLITRK3|SLITRK1|NTNG2
GO:0008361	regulation of cell size	0.000929	EFNA5|TRPC5|LRRC8A|NRP1|CDK5|ARHGAP35|SEMA6A|TTL|SEMA3A
GO:0010976	positive regulation of neuron projection development	0.00148	CAMK1D|STMN2|DDX56|NRP1|ARHGAP35|EHD1|MARK2|LRP8
GO:0050807	regulation of synapse organization	0.00168	LINGO4|SLITRK4|EFNA5|TUBB|SLITRK3|CDK5|SLITRK1|NTNG2|LRP8
GO:0030516	regulation of axon extension	0.00223	TRPC5|NRP1|CDK5|SEMA6A|TTL|SEMA3A
GO:0030030	cell projection organization	0.00244	CAMK1D|HECW1|TTLL1|LRRC4C|SLITRK4|EFNA5|DDX56|PQBP1|GPR22|MAPK8IP3|LRP12|RIMS1|PPP3CB|SSX2IP|SLITRK3|PRKCQ|ARHGAP35|SARM1|FXR2|SLITRK1|ARHGEF25|TAPT1|NOG|TTL|EHD1|NTNG2|MARK2|LRP8|CFAP46|PRKCZ
GO:0008045	motor neuron axon guidance	0.00246	CDK5|NOG|SEMA3A
GO:0048843	negative regulation of axon extension involved in axon guidance	0.00249	NRP1|SEMA6A|SEMA3A
GO:0022008	neurogenesis	0.00273	CAMK1D|HECW1|TTLL1|LRRC4C|STMN2|SLITRK4|DDX56|PQBP1|SCYL1|RXRG|MAPK8IP3|LRP12|RIMS1|PPP3CB|ZNF521|EML1|SLITRK3|PRKCQ|ARHGAP35|SARM1|BRINP3|ARHGEF25|OLFM3|GABRA5|TTL|EHD1|NTNG2|MARK2|PRKCZ
GO:0050770	regulation of axonogenesis	0.00316	LRRC4C|EFNA5|TRPC5|ARHGAP35|SLITRK1|MARK2
GO:0034204	lipid translocation	0.0037	TRPC5|ATP11C|ANO4|ANO3
GO:0048814	regulation of dendrite morphogenesis	0.00414	HECW1|PQBP1|TRPC5|SARM1|LRP8
GO:1901888	regulation of cell junction assembly	0.00516	CLDN1|LINGO4|SLITRK4|EFNA5|NRP1|SLITRK3|SLITRK1|NTNG2
GO:0015914	phospholipid transport	0.0061	TRPC5|OSBP|ATP11C|ANO4|ANO3
GO:0046887	positive regulation of hormone secretion	0.00655	TACR1|TM7SF3|OSBP|PPP3CB|LRRC8A
GO:0010721	negative regulation of cell development	0.0074	EFNA5|TRPC5|NRP1|CDK5|SEMA6A|NOG|SEMA3A
GO:0050771	negative regulation of axonogenesis	0.00905	NRP1|CDK5|SEMA6A|SEMA3A
GO:0140058	neuron projection arborization	0.00936	NRP1|NTNG2|SEMA3A
GO:0048869	cellular developmental process	0.00938	USP13|CAMK1D|EXT2|HECW1|TTLL1|CLDN1|LRRC4C|TBCB|STYK1|STMN2|SLITRK4|EFNA5|FAM83D|PRMT6|DDX56|PQBP1|TMEM120A|SCYL1|RXRG|MAPK8IP3|CHD4|TRPC5|TUBB|LRP12|RIMS1|PPP3CB|ZNF521|TIGAR|LRRC8A|EML1|NRP1|SLITRK3|ELAVL3|PRKCQ|CDK5|ARHGAP35|HUWE1|ZFPM2|CCDC85B|SARM1|CCM2|BRINP3|SLITRK1|SEMA6A|AMER1|FLII|FBXO9|ARHGEF25|TAPT1|OLFM3|GABRA5|NOG|TTL|EHD1|KAT7|NTNG2|RCOR1|ACADVL|MARK2|LRP8|PRKCZ|SEMA3A
GO:0090066	regulation of anatomical structure size	0.0094	HTR7|EXT2|TACR1|EFNA5|TRPC5|LRRC8A|NRP1|CDK5|ARHGAP35|SEMA6A|FLII|TTL|SEMA3A
GO:0048640	negative regulation of developmental growth	0.00982	NRP1|CDK5|SEMA6A|NOG|SEMA3A
GO:0051960	regulation of nervous system development	0.00989	LINGO4|SLITRK4|RXRG|SLITRK3
GO:1902284	neuron projection extension involved in neuron projection guidance	0.0106	NRP1|SEMA6A|SEMA3A
GO:0002793	positive regulation of peptide secretion	0.0107	TM7SF3|OSBP|PPP3CB|LRRC8A
GO:0006270	DNA replication initiation	0.012	CDC34|KAT7|ORC5
GO:0015698	inorganic anion transport	0.0135	LRRC8A|ANO5|GABRA5|ANO4|ANO3|CLCN5
GO:0051961	negative regulation of nervous system development	0.0135	TRPC5|NRP1|CDK5|SEMA6A|NOG|SEMA3A
GO:1990138	neuron projection extension	0.0145	TRPC5|RIMS1|PPP3CB|CDK5|TTL|PRKCZ
GO:0051130	positive regulation of cellular component organization	0.0154	CAMK1D|TPPP3|CLDN1|LINGO4|STMN2|CBL|TACR1|SLITRK4|EFNA5|STUB1|DDX56|TRPC5|OSBP|SLITRK3|PRKCQ|CDK5|ARHGAP35|SLITRK1|TAPT1|EHD1|MARK2|LRP8
GO:0018212	peptidyl-tyrosine modification	0.0176	STYK1|CBL|EFNA5|SCYL1|OSBP|NRP1|UNC119|LRP8|PRKCZ
GO:0050919	negative chemotaxis	0.0182	EFNA5|SEMA6A|SEMA3A
GO:0006720	isoprenoid metabolic process	0.0204	SRD5A3|DPM2|LRP8|BCO2
GO:0098916	anterograde trans-synaptic signaling	0.0217	HTR7|LRRC4C|TACR1|RIMS1|PPP3CB|SLITRK3|CDK5|KCNN1|UNC119|GABRA5|NOG|NTNG2|SORCS3|GRIK4|LRP8|PRKCZ
GO:0034330	cell junction organization	0.0222	CLDN1|LINGO4|LRRC4C|SLITRK4|EFNA5|CHD4|TUBB|NRP1|SLITRK3|CCM2|SLITRK1|IGSF21|LGI2|NTNG2|LRP8
GO:0014032	neural crest cell development	0.0231	NRP1|SEMA6A|TAPT1|SEMA3A
GO:0000226	microtubule cytoskeleton organization	0.0244	TPPP3|TTLL1|NSFL1C|TUBB|SSX2IP|EML1|CDK5|TUBB4B|TTL|CFAP46|PRKCZ
GO:0099172	presynapse organization	0.0254	SLITRK4|SLITRK1|NTNG2
GO:0060078	regulation of postsynaptic membrane potential	0.0271	RIMS1|CDK5|GABRA5|GRIK4|PRKCZ
GO:0031175	neuron projection development	0.0276	LRRC4C|SLITRK4|MAPK8IP3|LRP12|RIMS1|PPP3CB|SLITRK3|SLITRK1|TTL|NTNG2|PRKCZ
GO:0040007	growth	0.0281	EFNA5|TRPC5|LRP12|RIMS1|PPP3CB|NRP1|PRKCQ|CDK5|ZFPM2|CCDC85B|CCM2|SLITRK1|SEMA6A|NOG|TTL|KAT7|PRKCZ|SEMA3A
GO:0048762	mesenchymal cell differentiation	0.0281	FAM83D|NRP1|SEMA6A|AMER1|TAPT1|NOG|SEMA3A
GO:0051606	detection of stimulus	0.0296	TACR1|TMEM120A|PPEF1|UNC119|ANO3
GO:0007409	axonogenesis	0.0301	SLITRK4|PPP3CB|SLITRK3|PRKCQ|ARHGEF25|NOG|TTL|NTNG2
GO:0099536	synaptic signaling	0.0302	HTR7|LRRC4C|TACR1|RIMS1|PPP3CB|SLITRK3|CDK5|KCNN1|UNC119|GABRA5|NOG|NTNG2|SORCS3|GRIK4|LRP8|PRKCZ
GO:0097485	neuron projection guidance	0.0313	EFNA5|PRKCQ|CDK5|ARHGAP35|ARHGEF25|NOG
GO:0044089	positive regulation of cellular component biogenesis	0.0324	TPPP3|CLDN1|LINGO4|TACR1|SLITRK4|EFNA5|STUB1|NRP1|SLITRK3|ARHGAP35|SLITRK1|TAPT1
GO:0050731	positive regulation of peptidyl-tyrosine phosphorylation	0.0351	EFNA5|OSBP|NRP1|UNC119|LRP8
GO:0090276	regulation of peptide hormone secretion	0.0351	EFNA5|TM7SF3|OSBP|PPP3CB|LRRC8A
GO:1990090	cellular response to nerve growth factor stimulus	0.0354	STMN2|CBL|EHD1
GO:0009914	hormone transport	0.0361	SLC7A8|TACR1|EFNA5|TM7SF3|OSBP|PPP3CB|LRRC8A
GO:0090497	mesenchymal cell migration	0.0379	NRP1|SEMA6A|SEMA3A
GO:0090087	regulation of peptide transport	0.0395	EFNA5|TM7SF3|OSBP|PPP3CB|LRRC8A
GO:0046496	nicotinamide nucleotide metabolic process	0.0401	DCXR|NAXE|TIGAR
GO:0050804	modulation of chemical synaptic transmission	0.0427	LRRC4C|TACR1|RIMS1|PPP3CB|CDK5|NOG|NTNG2|SORCS3|GRIK4|LRP8|PRKCZ
GO:0043161	proteasome-mediated ubiquitin-dependent protein catabolic process	0.043	HECW1|NSFL1C|NPLOC4|STUB1|PSMC3|HUWE1|CDC20B|FBXO9|CDC34|MAN1B1|PSMB6|AMN1
GO:0008306	associative learning	0.0438	TACR1|CDK5|GABRA5|NOG
GO:0031345	negative regulation of cell projection organization	0.0461	STMN2|TRPC5|NRP1|CDK5|SEMA6A|SEMA3A
GO:0051932	synaptic transmission, GABAergic	0.0462	TACR1|SLITRK3|GABRA5
GO:0046578	regulation of Ras protein signal transduction	0.048	MADD|MAPRE2|SSX2IP|NRP1|ARHGAP35|ARHGEF25
GO:0072524	pyridine-containing compound metabolic process	0.0485	DCXR|NAXE|TIGAR
GO:1903052	positive regulation of proteolysis involved in protein catabolic process	0.0513	USP13|STUB1|PSMC3|RNFT2|CDC20B
GO:0006952	defense response	0.0528	CAMK1D|VPS26B|CLDN1|STYK1|TACR1|NPLOC4|KLK7|DDX56|PQBP1|SCYL1|RNF26|TUBB|PRKCQ|SARM1|TUBB4B|CDC37|FBXO9|MSRB1|GABRA5|LRP8|PRKCZ
GO:0050767	regulation of neurogenesis	0.0561	EFNA5|TRPC5|NRP1|CDK5|SLITRK1|SEMA6A|NOG|LRP8|SEMA3A
GO:0000271	polysaccharide biosynthetic process	0.0585	CSGALNACT1|EXT2|AP2A1
GO:0018107	peptidyl-threonine phosphorylation	0.0595	TRPC5|NLK|CDK5|MARK2
GO:0099565	chemical synaptic transmission, postsynaptic	0.0595	RIMS1|CDK5|GABRA5|PRKCZ
GO:0050793	regulation of developmental process	0.0603	CAMK1D|NAXE|HECW1|LINGO4|LRRC4C|SLITRK4|EFNA5|PRMT6|PQBP1|RXRG|CHD4|TRPC5|RIMS1|LRRC8A|NRP1|SLITRK3|CDK5|ANKRD6|ARHGAP35|HUWE1|CCDC85B|SARM1|CCM2|BRINP3|SLITRK1|SEMA6A|TAPT1|NOG|TTL|EHD1|KAT7|NTNG2|RCOR1|MARK2|LRP8|PRKCZ|SEMA3A
GO:0016358	dendrite development	0.0608	CAMK1D|HECW1|PQBP1|TRPC5|CDK5|SARM1|LRP8
GO:0044380	protein localization to cytoskeleton	0.0617	NSFL1C|FAM83D|MAPRE2
GO:0007611	learning or memory	0.0636	TACR1|PPP3CB|CDK5|GABRA5|NOG|SORCS3|PRKCZ
GO:0048731	system development	0.0652	CAMK1D|EXT2|NAXE|HECW1|TTLL1|CLDN1|LINGO4|LRRC4C|TBCB|STMN2|CBL|SLITRK4|EFNA5|PRMT6|DDX56|PQBP1|SCYL1|RXRG|PCYT1B|MAPK8IP3|TRPC5|CRYBB1|LRP12|HSPB7|RIMS1|PPP3CB|ZNF521|TIGAR|LRRC8A|EML1|NRP1|SLITRK3|ELAVL3|PRKCQ|CDK5|ARHGAP35|ZFPM2|SARM1|CCM2|BRINP3|TMEM59L|SLITRK1|SEMA6A|AMER1|IGSF21|UNC119|ARHGEF25|TAPT1|OLFM3|GABRA5|LGI2|NOG|TTL|EHD1|KAT7|NTNG2|RCOR1|MARK2|LRP8|PRKCZ|SEMA3A
GO:0061726	mitochondrion disassembly	0.067	TIGAR|HUWE1|CDC37|MARK2
GO:1901264	carbohydrate derivative transport	0.0686	SLC35A4|LRRC8A|SLC35B3
GO:0021953	central nervous system neuron differentiation	0.0735	TTLL1|SCYL1|NRP1|CDK5|ARHGAP35
GO:0048863	stem cell differentiation	0.0747	CHD4|NRP1|SEMA6A|TAPT1|NOG|SEMA3A
GO:0035418	protein localization to synapse	0.0748	MAPK8IP3|CDK5|PRKCZ
GO:0021675	nerve development	0.0757	NRP1|GABRA5|SEMA3A
GO:0006508	proteolysis	0.0766	USP13|ECEL1|HECW1|SENP8|CBL|NSFL1C|NPLOC4|KLK7|STUB1|RNF26|PSMC3|APEH|PAPPA|CAPN5|PRKCQ|RNFT2|CDK5|HUWE1|CDC20B|FBXO9|CDC34|MAN1B1|PSMB6|COPS7A|AMN1|LRP8|PITRM1
GO:0006023	aminoglycan biosynthetic process	0.0794	CSGALNACT1|EXT2|AP2A1
GO:0060294	cilium movement involved in cell motility	0.0794	TTLL1|TACR1|CFAP46
GO:0032147	activation of protein kinase activity	0.0806	MADD|EFNA5|MARK2|PRKCZ
GO:0001570	vasculogenesis	0.0832	NRP1|ZFPM2|CCM2
GO:0046330	positive regulation of JNK cascade	0.0832	MAPK8IP3|ANKRD6|SEMA3A
GO:0001558	regulation of cell growth	0.0843	EFNA5|TRPC5|RIMS1|PRKCQ|TTL|KAT7
GO:0045732	positive regulation of protein catabolic process	0.0847	USP13|STUB1|PSMC3|RNFT2|CDC20B|AMER1
GO:0030308	negative regulation of cell growth	0.0874	NRP1|CDK5|CCDC85B|SEMA6A|SEMA3A
GO:0019941	modification-dependent protein catabolic process	0.0884	USP13|HECW1|CBL|NSFL1C|NPLOC4|STUB1|RNF26|PSMC3|HUWE1|CDC20B|FBXO9|CDC34|MAN1B1|PSMB6|AMN1
GO:0009605	response to external stimulus	0.0892	LDOC1|CAMK1D|VPS26B|CLDN1|STYK1|DCTPP1|CBL|TACR1|NPLOC4|EFNA5|KLK7|DDX56|PQBP1|TMEM120A|RNF26|TUBB|NRP1|PRKCQ|CDK5|ARHGAP35|SARM1|SEMA6A|TUBB4B|CDC37|FBXO9|MSRB1|UNC119|ARHGEF25|NOG|B3GALT5|ANO3|LRP8|ZPLD1|SEMA3A
GO:0090090	negative regulation of canonical Wnt signaling pathway	0.0893	HECW1|ANKRD6|AMER1|NOG
GO:0070507	regulation of microtubule cytoskeleton organization	0.0899	STMN2|EFNA5|MAPRE2|TRIM36|MARK2
GO:0001539	cilium or flagellum-dependent cell motility	0.0909	TTLL1|TACR1|CFAP46
GO:0007338	single fertilization	0.0909	SPA17|RIMS1|TRIM36
GO:0099173	postsynapse organization	0.0949	NRP1|SLITRK3|CDK5|NTNG2|LRP8
GO:0051222	positive regulation of protein transport	0.0953	TM7SF3|OSBP|PPP3CB|LRRC8A|CDK5|HUWE1|PRKCZ
GO:0045087	innate immune response	0.0962	VPS26B|CLDN1|STYK1|PQBP1|TUBB|SARM1|TUBB4B|CDC37|FBXO9|MSRB1|LRP8
GO:0034220	ion transmembrane transport	0.0963	SLC7A8|HECW1|SLC9A8|TMEM120A|SLC43A2|TRPC5|ATP11C|PPP3CB|LRRC8A|CDK5|ANO5|SLC35B3|KCNN1|GABRA5|ANO4|GRIK4|ANO3|CLCN5
GO:0070997	neuron death	0.0971	CBL|TRPC5|TIGAR|NRP1|CDK5|SARM1|CDC34|GABRA5
GO:1903510	mucopolysaccharide metabolic process	0.099	CSGALNACT1|EXT2|AP2A1

## Sheet: (C) GO CC
ID	Label	P-value	Symbols
GO:0005887	integral component of plasma membrane	0.000311	ECEL1|SLC7A8|HTR7|CLDN1|VIPR2|LRRC4C|SLC16A14|TACR1|GPR22|TRPC5|TSPAN31|TSPAN33|ATP11C|LRP12|CADM3|LRRC8A|NRP1|SLITRK3|SLITRK1|SEMA6A|KCNN1|OLFM3|GABRA5|SORCS3|GRIK4|SEMA3A|CLCN5|PI4K2A
GO:0099240	intrinsic component of synaptic membrane	0.000535	LRRC4C|CADM3|NRP1|SLITRK3|SLITRK1|GABRA5|NTNG2|SORCS3|GRIK4
GO:0099055	integral component of postsynaptic membrane	0.000995	LRRC4C|NRP1|SLITRK3|SLITRK1|GABRA5|SORCS3|GRIK4
GO:0098948	intrinsic component of postsynaptic specialization membrane	0.00414	LRRC4C|SLITRK3|SLITRK1|GABRA5|SORCS3
GO:0099061	integral component of postsynaptic density membrane	0.00532	LRRC4C|SLITRK3|SLITRK1|SORCS3
GO:0005874	microtubule	0.0054	DCXR|TPPP3|TTLL1|TBCB|MAPRE2|TUBB|TPGS2|EML1|CDK5|SARM1|RAB3D|TUBB4B|TTL
GO:0042734	presynaptic membrane	0.00578	RIMS1|CADM3|IGSF21|GABRA5|NTNG2|GRIK4|PI4K2A
GO:0016021	integral component of membrane	0.00817	MADD|SLC35A4|CSGALNACT1|EXT2|LINGO4|PEMT|STYK1|FOXRED1|SLITRK4|SLC9A8|RRP12|TMEM120A|RNF26|PAQR9|SLC43A2|DNAJC11|TM7SF3|C11orf87|RPRM|SLC45A4|TMEM267|PTCHD4|ACP2|ASPHD2|RNFT2|SCAMP3|ANO5|SLC35B3|TMEM59L|SRD5A3|SUSD2|DPM2|MAN1B1|TAPT1|GPR162|TMEM203|ANO4|B3GALT5|ANO3|LRP8|ZPLD1|PGAP4|LDAF1|SYNDIG1L
GO:0051233	spindle midzone	0.0101	MAPRE2|EML1|UNC119
GO:0099512	supramolecular fiber	0.0148	DCXR|TPPP3|TTLL1|TBCB|STUB1|MAPRE2|TUBB|PPP3CB|TPGS2|EML1|NRP1|CDK5|SARM1|RAB3D|TUBB4B|ARHGEF25|TTL|MARK2
GO:0098685	Schaffer collateral - CA1 synapse	0.0217	LRRC4C|CDK5|NTNG2|PRKCZ
GO:0098982	GABA-ergic synapse	0.0231	EFNA5|SLITRK3|SLITRK1|GABRA5
GO:0044297	cell body	0.0258	NAXE|STMN2|TACR1|MAPK8IP3|TRPC5|TUBB|CDK5|FXR2|BRINP3|KCNN1|GABRA5|LRP8|PRKCZ|PI4K2A
GO:0045211	postsynaptic membrane	0.0304	LRRC4C|NRP1|SLITRK3|SLITRK1|IGSF21|GABRA5|SORCS3|GRIK4
GO:0045171	intercellular bridge	0.0306	FAM83D|TUBB|TUBB4B|UNC119
GO:0098839	postsynaptic density membrane	0.0357	LRRC4C|SLITRK3|SLITRK1|SORCS3
GO:0098590	plasma membrane region	0.036	SLC7A8|CLDN1|LRRC4C|CBL|EFNA5|AP2A1|LRP12|RIMS1|CADM3|NRP1|SLITRK3|CLTCL1|SLITRK1|IGSF21|GABRA5|EHD1|NTNG2|SORCS3|GRIK4|LRP8|PRKCZ|PI4K2A
GO:0030426	growth cone	0.0363	STMN2|CBL|MAPK8IP3|TRPC5|CDK5|FXR2
GO:0016020	membrane	0.0398	MADD|SLC35A4|ECEL1|SPA17|CSGALNACT1|HTR7|EXT2|DCXR|CDK7|VPS26B|PPP5C|VIPR2|LINGO4|PEMT|STYK1|STMN2|SLC16A14|FOXRED1|TACR1|SLITRK4|NPLOC4|SLC9A8|KLK7|RRP12|DDX56|TMEM120A|SCYL1|GPR22|PCYT1B|RNF26|PAQR9|SLC43A2|MAPK8IP3|DNAJC11|CHD4|TM7SF3|TRPC5|C11orf87|RPRM|SLC45A4|TSPAN31|PSMC3|TUBB|OSBP|TMEM267|WASHC3|TSPAN33|PTCHD4|ATP11C|ACP2|APEH|PPP3CB|TIGAR|LRRC8A|ASPHD2|PRKCQ|RNFT2|SCAMP3|CDK5|ARHGAP35|HU…
GO:0030660	Golgi-associated vesicle membrane	0.0441	SCYL1|AP2A1|CLTCL1
GO:0071944	cell periphery	0.0534	MADD|ECEL1|SPA17|SLC7A8|HTR7|DCXR|CDK7|PPP5C|CLDN1|VIPR2|LINGO4|ACTR1A|LRRC4C|STYK1|CBL|SLC16A14|TACR1|SLITRK4|EFNA5|KLK7|RRP12|TMEM120A|GPR22|PAQR9|SLC43A2|TM7SF3|TRPC5|AP2A1|TSPAN31|OSBP|TSPAN33|ATP11C|LRP12|RIMS1|CADM3|PPP3CB|LRRC8A|NRP1|SLITRK3|CLTCL1|PRKCQ|CDK5|ARHGAP35|ANO5|RAB3D|SLITRK1|SEMA6A|AMER1|SUSD2|KCNN1|IGSF21|ARHGEF25|OLFM3|GABRA5|GPR162|ANO4|EHD1|NTNG2|SORCS3|GRIK4|ANO3|MARK2|LRP…
GO:0098978	glutamatergic synapse	0.0613	LRRC4C|SLITRK4|PPP3CB|NRP1|CDK5|SLITRK1|NTNG2|SORCS3|PRKCZ
GO:0030120	vesicle coat	0.0655	SCYL1|AP2A1|CLTCL1
GO:0070161	anchoring junction	0.0661	CLDN1|LRRC4C|CBL|EFNA5|MAPRE2|TSPAN33|RIMS1|CADM3|SSX2IP|CAPN5|NRP1|CDK5|CCDC85B|SARM1|SLITRK1|FLII|ALKBH6|IGSF21|TNS1|OLFM3|GABRA5|GRIK4|PRKCZ|PI4K2A
GO:0099572	postsynaptic specialization	0.0676	LRRC4C|SLITRK3|CDK5|FXR2|SLITRK1|GABRA5|SORCS3|LRP8|PRKCZ
GO:0030173	integral component of Golgi membrane	0.0689	SLC35A4|CSGALNACT1|SLC35B3
GO:0099080	supramolecular complex	0.0697	DCXR|TPPP3|TTLL1|TBCB|STUB1|PQBP1|MAPRE2|PSMC3|TUBB|PPP3CB|TPGS2|EML1|NRP1|CDK5|SARM1|FXR2|RAB3D|TUBB4B|ARHGEF25|TTL|MARK2
GO:0005901	caveola	0.0759	CBL|EFNA5|LRP8
GO:0098984	neuron to neuron synapse	0.0844	LRRC4C|SLITRK3|CDK5|FXR2|SLITRK1|SORCS3|GRIK4|LRP8|PRKCZ
GO:0005912	adherens junction	0.0845	EFNA5|TSPAN33|SSX2IP|CCDC85B|IGSF21
GO:0099056	integral component of presynaptic membrane	0.0908	CADM3|GABRA5|GRIK4
GO:0097447	dendritic tree	0.0926	HTR7|TACR1|MAPK8IP3|TRPC5|CDK5|SARM1|FXR2|BRINP3|GABRA5|MARK2|LRP8|SEMA3A|PI4K2A
GO:0034702	ion channel complex	0.0932	TRPC5|LRRC8A|KCNN1|OLFM3|GABRA5|GRIK4
GO:1990351	transporter complex	0.0945	FOXRED1|TRPC5|ATP11C|LRRC8A|KCNN1|OLFM3|GABRA5|GRIK4
GO:0045202	synapse	0.0962	HTR7|AP2A1|RIMS1|CADM3|CAPN5|SARM1|RAB3D|KCNN1|IGSF21|UNC119|OLFM3|NOG|CLCN5|PI4K2A
GO:0098858	actin-based cell projection	0.0967	SLC7A8|DCXR|AP2A1|CDK5|FXR2
GO:0098791	Golgi apparatus subcompartment	0.098	CSGALNACT1|HTR7|NSFL1C|OSBP|ATP11C|CLTCL1|SCAMP3|PI4K2A

## Sheet: (D) GO MF
ID	Label	P-value	Symbols
GO:0051879	Hsp90 protein binding	0.000244	PPP5C|STUB1|CDK5|CDC37|AHSA1
GO:0005229	intracellular calcium activated chloride channel activity	0.000546	ANO5|ANO4|ANO3
GO:0005254	chloride channel activity	0.00121	ANO5|GABRA5|ANO4|ANO3|CLCN5
GO:0005216	ion channel activity	0.0032	TMEM120A|TRPC5|LRRC8A|CDK5|ANO5|KCNN1|GABRA5|ANO4|GRIK4|ANO3|CLCN5
GO:0045499	chemorepellent activity	0.00394	EFNA5|SEMA6A|SEMA3A
GO:0015103	inorganic anion transmembrane transporter activity	0.0044	LRRC8A|ANO5|GABRA5|ANO4|ANO3|CLCN5
GO:0048156	tau protein binding	0.0054	PPP5C|STUB1|CDK5|MARK2
GO:0022803	passive transmembrane transporter activity	0.006	TMEM120A|TRPC5|LRRC8A|CDK5|ANO5|KCNN1|GABRA5|ANO4|GRIK4|ANO3|CLCN5
GO:0004222	metalloendopeptidase activity	0.0078	ECEL1|KLK7|PAPPA|PITRM1
GO:0046875	ephrin receptor binding	0.0106	CBL|EFNA5|CDK5
GO:1901505	carbohydrate derivative transmembrane transporter activity	0.0163	SLC35A4|LRRC8A|SLC35B3
GO:0017018	myosin phosphatase activity	0.0166	PPP5C|PPEF1|PPP3CB|CDKN3
GO:0022836	gated channel activity	0.0194	CDK5|ANO5|KCNN1|GABRA5|ANO4|GRIK4|ANO3|CLCN5
GO:0015932	nucleobase-containing compound transmembrane transporter activity	0.0233	SLC35A4|LRRC8A|SLC35B3
GO:0019894	kinesin binding	0.0364	FAM83D|MAPK8IP3|LRP8
GO:0001653	peptide receptor activity	0.0415	VIPR2|TACR1|SORCS3
GO:0030594	neurotransmitter receptor activity	0.0526	HTR7|GABRA5|GRIK4
GO:0008233	peptidase activity	0.0587	USP13|ECEL1|SENP8|KLK7|APEH|PAPPA|CAPN5|PSMB6|PITRM1
GO:0060089	molecular transducer activity	0.0638	HTR7|VIPR2|TACR1|GPR22|RXRG|PAQR9|NRP1|TAPT1|GABRA5|GPR162|SORCS3|GRIK4|LRP8
GO:0051087	chaperone binding	0.0712	USP13|STUB1|CDC37|AHSA1
GO:0000287	magnesium ion binding	0.0739	CLYBL|DCTPP1|ATP11C|NLK|MARK2|PI4K2A
GO:0005215	transporter activity	0.0817	SLC35A4|SLC7A8|SLC16A14|SLC9A8|TMEM120A|SLC43A2|TRPC5|SLC45A4|LRRC8A|CDK5|ANO5|SLC35B3|KCNN1|GABRA5|GRIK4|CLCN5
GO:0030276	clathrin binding	0.0823	TRPC5|AP2A1|CLTCL1
GO:0004888	transmembrane signaling receptor activity	0.0859	HTR7|VIPR2|TACR1|GPR22|NRP1|TAPT1|GABRA5|GPR162|SORCS3|GRIK4
GO:0005319	lipid transporter activity	0.0874	OSBP|ATP11C|ANO4|ANO3
GO:0140096	catalytic activity, acting on a protein	0.0906	CAMK1D|HECW1|CDK7|TTLL1|PPP5C|STYK1|CBL|PRMT6|STUB1|SCYL1|PPEF1|RNF26|PPP3CB|NLK|NRP1|PRKCQ|RNFT2|CDK5|HUWE1|TRIM36|FBXO9|CDC34|CDKN3|KAT7|MARK2|PRKCZ
GO:0005524	ATP binding	0.0956	CAMK1D|CDK7|TTLL1|PPP5C|ACTR1A|STYK1|DDX56|SCYL1|CHD4|PSMC3|ATP11C|NLK|PRKCQ|CDK5|CDC34|TTL|EHD1|ORC5|MARK2|PRKCZ|PFKP|CLCN5|PI4K2A
GO:0004842	ubiquitin-protein transferase activity	0.0973	HECW1|CBL|STUB1|RNF26|RNFT2|HUWE1|TRIM36|FBXO9|CDC34
GO:0030554	adenyl nucleotide binding	0.0983	CAMK1D|CDK7|TTLL1|PPP5C|ACTR1A|STYK1|DDX56|SCYL1|CHD4|PSMC3|ATP11C|NLK|PRKCQ|CDK5|CDC34|TTL|EHD1|ORC5|ACADVL|MARK2|PRKCZ|PFKP|CLCN5|PI4K2A
GO:0016773	phosphotransferase activity, alcohol group as acceptor	0.099	CAMK1D|CDK7|STYK1|SCYL1|NLK|NRP1|PRKCQ|CDK5|MARK2|PRKCZ|PFKP|PI4K2A

## Sheet: (E) KEGG
ID	Label	P-value	P-value (Adjusted)	Symbols
hsa04360	Axon guidance	0.000121	0.0192	LRRC4C|EFNA5|TRPC5|PPP3CB|NRP1|CDK5|SEMA6A|NTNG2|PRKCZ|SEMA3A
hsa04514	Cell adhesion molecules	0.000893	0.0706	CLDN1|LRRC4C|SLITRK4|CADM3|SLITRK3|SLITRK1|NTNG2
hsa00051	Fructose and mannose metabolism	0.00595	0.313	MPI|TIGAR|PFKP
hsa04080	Neuroactive ligand-receptor interaction	0.0315	0.955	HTR7|VIPR2|TACR1|PAQR9|GABRA5|GRIK4
hsa00510	N-Glycan biosynthesis	0.0419	0.955	SRD5A3|DPM2|MAN1B1
hsa05016	Huntington disease	0.0619	0.955	ACTR1A|AP2A1|PSMC3|TUBB|CLTCL1|TUBB4B|PSMB6|RCOR1
hsa04144	Endocytosis	0.066	0.955	VPS26B|CBL|AP2A1|WASHC3|CLTCL1|EHD1|PRKCZ
hsa04659	Th17 cell differentiation	0.0784	0.955	RXRG|PPP3CB|PRKCQ
hsa04721	Synaptic vesicle cycle	0.0855	0.955	AP2A1|RIMS1|CLTCL1

## Sheet: (F) WikiPathways
ID	Label	P-value	P-value (Adjusted)	Symbols
WP4784	Proteoglycan biosynthesis	0.00247	0.49	CSGALNACT1|EXT2|SLC35B3
WP4521	Glycosylation and related congenital defects	0.00499	0.494	MPI|SRD5A3|DPM2
WP5153	N glycan biosynthesis	0.00821	0.542	MPI|SRD5A3|DPM2|MAN1B1
WP2359	Parkin ubiquitin proteasomal system pathway	0.0139	0.681	STUB1|PSMC3|TUBB|TUBB4B
WP3933	Kennedy pathway from sphingolipids	0.0172	0.681	PEMT|PCYT1B
WP3863	T cell antigen receptor TCR pathway during Staphylococcus aureus infection	0.0314	0.715	CBL|PRKCQ|AHSA1
WP4148	Splicing factor NOVA regulated synaptic proteins	0.036	0.715	EFNA5|CADM3|PRKCZ
WP2272	Pathogenic Escherichia coli infection	0.0384	0.715	CLDN1|TUBB|TUBB4B
WP716	Vitamin A and carotenoid metabolism	0.0395	0.715	RXRG|BCO2
WP2267	Synaptic vesicle pathway	0.0409	0.715	AP2A1|RIMS1|CLTCL1
WP5283	Chronic hyperglycemia impairment of neuron function	0.0439	0.715	PRKCQ|PRKCZ
WP2877	Vitamin D receptor pathway	0.0455	0.715	EFNA5|LRRC8A|PRKCQ|CDC34
WP5365	4p16 3 copy number variation	0.0532	0.715	CBL|CLTCL1
WP2533	Glycerophospholipid biosynthetic pathway	0.0582	0.715	PEMT|PI4K2A
WP5426	HDAC6 interactions in the central nervous system	0.0722	0.715	ACTR1A|STUB1|TUBB|PRKCZ
WP4341	Non genomic actions of 1 25 dihydroxyvitamin D3	0.0767	0.715	RXRG|PRKCQ|PRKCZ
WP4159	GABA receptor signaling	0.0792	0.715	AP2A1|GABRA5
WP5090	Complement system in neuronal development and plasticity	0.0836	0.715	ATP11C|MARK2|PRKCZ
WP5395	Glycosaminoglycan synthesis in fibroblasts	0.0963	0.715	CSGALNACT1|EXT2

## Sheet: (G) Reactome
ID	Label	P-value	P-value (Adjusted)	Symbols
R-HSA-9733458	Induction of Cell-Cell Fusion	6.62e-05	0.0409	ANO5|ANO4|ANO3
R-HSA-2187338	Visual phototransduction	0.000627	0.193	PPEF1|LRP12|PRKCQ|LRP8|BCO2
R-HSA-8955332	Carboxyterminal post-translational modifications of tubulin	0.001	0.204	TTLL1|TPGS2|TUBB4B|TTL
R-HSA-5609975	Diseases associated with glycosylation precursor biosynthesis	0.00132	0.204	MPI|SRD5A3|DPM2
R-HSA-388844	Receptor-type tyrosine-protein phosphatases	0.00169	0.209	SLITRK4|SLITRK3|SLITRK1
R-HSA-399956	CRMPs in Sema3A signaling	0.00213	0.211	NRP1|CDK5|SEMA3A
R-HSA-2672351	Stimuli-sensing channels	0.0025	0.211	TRPC5|ANO5|ANO4|ANO3|CLCN5
R-HSA-373755	Semaphorin interactions	0.00273	0.211	NRP1|CDK5|ARHGAP35|SEMA6A|SEMA3A
R-HSA-975634	Retinoid metabolism and transport	0.00381	0.261	LRP12|LRP8|BCO2
R-HSA-6806667	Metabolism of fat-soluble vitamins	0.00528	0.326	LRP12|LRP8|BCO2
R-HSA-9679191	Potential therapeutics for SARS	0.0132	0.534	IMPDH1|CHD4|AP2A1|TUBB|RCOR1
R-HSA-983712	Ion channel transport	0.0136	0.534	TRPC5|ATP11C|ANO5|ANO4|ANO3|CLCN5
R-HSA-3781865	Diseases of glycosylation	0.014	0.534	EXT2|MPI|SRD5A3|DPM2|MAN1B1
R-HSA-399955	SEMA3A-Plexin repulsion signaling by inhibiting Integrin adhesion	0.0148	0.534	NRP1|SEMA3A
R-HSA-9772573	Late SARS-CoV-2 Infection Events	0.0149	0.534	ANO5|MAN1B1|ANO4|ANO3
R-HSA-8856825	Cargo recognition for clathrin-mediated endocytosis	0.0155	0.534	CBL|TACR1|AP2A1|CLTCL1|COPS7A
R-HSA-6807070	PTEN Regulation	0.0207	0.534	USP13|STUB1|CHD4|PSMC3|PSMB6|RCOR1
R-HSA-983231	Factors involved in megakaryocyte development and platelet production	0.0239	0.534	CDK5|ZFPM2|TUBB4B|EHD1|RCOR1
R-HSA-422475	Axon guidance	0.0243	0.534	EFNA5|TRPC5|AP2A1|PSMC3|PPP3CB|NRP1|CLTCL1|PRKCQ|CDK5|ARHGAP35|SEMA6A|TUBB4B|PSMB6|SEMA3A
R-HSA-8948751	Regulation of PTEN stability and activity	0.0244	0.534	USP13|STUB1|PSMC3|PSMB6
R-HSA-389977	Post-chaperonin tubulin folding pathway	0.0284	0.534	TBCB|TUBB4B
R-HSA-399954	Sema3A PAK dependent Axon repulsion	0.0284	0.534	NRP1|SEMA3A
R-HSA-5637810	Constitutive Signaling by EGFRvIII	0.0284	0.534	CBL|CDC37
R-HSA-5637812	Signaling by EGFRvIII in Cancer	0.0284	0.534	CBL|CDC37
R-HSA-2871837	FCERI mediated NF-kB activation	0.0287	0.534	PSMC3|PRKCQ|CDC34|PSMB6
R-HSA-9709957	Sensory Perception	0.0296	0.534	PPEF1|LRP12|PRKCQ|LRP8|BCO2
R-HSA-382551	Transport of small molecules	0.0307	0.534	SLC7A8|SLC9A8|SLC43A2|TRPC5|AP2A1|PSMC3|ATP11C|LRRC8A|ANO5|SLC35B3|PSMB6|ANO4|ANO3|CLCN5
R-HSA-3928665	EPH-ephrin mediated repulsion of cells	0.033	0.534	EFNA5|AP2A1|CLTCL1
R-HSA-202424	Downstream TCR signaling	0.0335	0.534	PSMC3|PRKCQ|CDC34|PSMB6
R-HSA-9675108	Nervous system development	0.034	0.534	EFNA5|TRPC5|AP2A1|PSMC3|PPP3CB|NRP1|CLTCL1|PRKCQ|CDK5|ARHGAP35|SEMA6A|TUBB4B|PSMB6|SEMA3A
R-HSA-2514856	The phototransduction cascade	0.0365	0.534	PPEF1|PRKCQ
R-HSA-2514859	Inactivation, recovery and regulation of the phototransduction cascade	0.0365	0.534	PPEF1|PRKCQ
R-HSA-5607764	CLEC7A (Dectin-1) signaling	0.0369	0.534	PSMC3|PPP3CB|CDC34|PSMB6
R-HSA-9708296	tRNA-derived small RNA (tsRNA or tRNA-related fragment, tRF) biogenesis	0.0379	0.534	ELAC2
R-HSA-2454202	Fc epsilon receptor (FCERI) signaling	0.0405	0.534	PSMC3|PPP3CB|PRKCQ|CDC34|PSMB6
R-HSA-3858494	Beta-catenin independent WNT signaling	0.0405	0.534	AP2A1|PSMC3|PPP3CB|NLK|PSMB6
R-HSA-9668328	Sealing of the nuclear envelope (NE) by ESCRT-III	0.0409	0.534	TUBB4B|CC2D1B
R-HSA-5668914	Diseases of metabolism	0.0454	0.534	EXT2|DCXR|MPI|SRD5A3|DPM2|MAN1B1
R-HSA-1236382	Constitutive Signaling by Ligand-Responsive EGFR Cancer Variants	0.0454	0.534	CBL|CDC37
R-HSA-5637815	Signaling by Ligand-Responsive EGFR Variants in Cancer	0.0454	0.534	CBL|CDC37
R-HSA-69275	G2/M Transition	0.0481	0.534	CDK7|ACTR1A|PSMC3|TUBB|TUBB4B|PSMB6
R-HSA-446219	Synthesis of substrates in N-glycan biosythesis	0.0483	0.534	MPI|SRD5A3|DPM2
R-HSA-453274	Mitotic G2-G2/M phases	0.0496	0.534	CDK7|ACTR1A|PSMC3|TUBB|TUBB4B|PSMB6
R-HSA-9679506	SARS-CoV Infections	0.0529	0.534	IMPDH1|CHD4|AP2A1|TUBB|NRP1|ANO5|MAN1B1|ANO4|RCOR1|ANO3
R-HSA-1643713	Signaling by EGFR in Cancer	0.055	0.534	CBL|CDC37
R-HSA-352230	Amino acid transport across the plasma membrane	0.055	0.534	SLC7A8|SLC43A2
R-HSA-162699	Synthesis of dolichyl-phosphate mannose	0.0563	0.534	DPM2
R-HSA-193048	Androgen biosynthesis	0.0563	0.534	SRD5A3
R-HSA-380095	Tachykinin receptors bind tachykinins	0.0563	0.534	TACR1
R-HSA-446205	Synthesis of GDP-mannose	0.0563	0.534	MPI
R-HSA-4717374	Defective DPM1 causes DPM1-CDG	0.0563	0.534	DPM2
R-HSA-4719360	Defective DPM3 causes DPM3-CDG	0.0563	0.534	DPM2
R-HSA-4719377	Defective DPM2 causes DPM2-CDG	0.0563	0.534	DPM2
R-HSA-77305	Beta oxidation of palmitoyl-CoA to myristoyl-CoA	0.0563	0.534	ACADVL
R-HSA-9652282	Drug-mediated inhibition of ERBB2 signaling	0.0563	0.534	CDC37
R-HSA-9665230	Drug resistance in ERBB2 KD mutants	0.0563	0.534	CDC37
R-HSA-9665233	Resistance of ERBB2 KD mutants to trastuzumab	0.0563	0.534	CDC37
R-HSA-9665244	Resistance of ERBB2 KD mutants to sapitinib	0.0563	0.534	CDC37
R-HSA-9665245	Resistance of ERBB2 KD mutants to tesevatinib	0.0563	0.534	CDC37
R-HSA-9665246	Resistance of ERBB2 KD mutants to neratinib	0.0563	0.534	CDC37
R-HSA-9665247	Resistance of ERBB2 KD mutants to osimertinib	0.0563	0.534	CDC37
R-HSA-9665249	Resistance of ERBB2 KD mutants to afatinib	0.0563	0.534	CDC37
R-HSA-9665250	Resistance of ERBB2 KD mutants to AEE788	0.0563	0.534	CDC37
R-HSA-9665251	Resistance of ERBB2 KD mutants to lapatinib	0.0563	0.534	CDC37
R-HSA-9665737	Drug resistance in ERBB2 TMD/JMD mutants	0.0563	0.534	CDC37
R-HSA-1483191	Synthesis of PC	0.0601	0.538	PEMT|PCYT1B
R-HSA-5213460	RIPK1-mediated regulated necrosis	0.0601	0.538	STUB1|CDC37
R-HSA-5675482	Regulation of necroptotic cell death	0.0601	0.538	STUB1|CDC37
R-HSA-4641258	Degradation of DVL	0.0602	0.538	HECW1|PSMC3|PSMB6
R-HSA-180024	DARPP-32 events	0.0653	0.541	PPP3CB|CDK5
R-HSA-202403	TCR signaling	0.0663	0.541	PSMC3|PRKCQ|CDC34|PSMB6
R-HSA-8856828	Clathrin-mediated endocytosis	0.0666	0.541	CBL|TACR1|AP2A1|CLTCL1|COPS7A
R-HSA-5621481	C-type lectin receptors (CLRs)	0.0688	0.541	PSMC3|PPP3CB|CDC34|PSMB6
R-HSA-195721	Signaling by WNT	0.0741	0.541	HECW1|AP2A1|PSMC3|PPP3CB|NLK|AMER1|PSMB6
R-HSA-194306	Neurophilin interactions with VEGF and VEGFR	0.0743	0.541	NRP1
R-HSA-390666	Serotonin receptors	0.0743	0.541	HTR7
R-HSA-420597	Nectin/Necl trans heterodimerization	0.0743	0.541	CADM3
R-HSA-446199	Synthesis of Dolichyl-phosphate	0.0743	0.541	SRD5A3
R-HSA-6785470	tRNA processing in the mitochondrion	0.0743	0.541	ELAC2
R-HSA-9690406	Transcriptional regulation of testis differentiation	0.0743	0.541	ZFPM2
R-HSA-190828	Gap junction trafficking	0.0761	0.541	CLTCL1|TUBB4B
R-HSA-8863795	Downregulation of ERBB2 signaling	0.0761	0.541	STUB1|CDC37
R-HSA-380259	Loss of Nlp from mitotic centrosomes	0.0766	0.541	ACTR1A|TUBB|TUBB4B
R-HSA-380284	Loss of proteins required for interphase microtubule organization from the centrosome	0.0766	0.541	ACTR1A|TUBB|TUBB4B
R-HSA-446193	Biosynthesis of the N-glycan precursor (dolichol lipid-linked oligosaccharide, LLO) and transfer to a nascent protein	0.0802	0.541	MPI|SRD5A3|DPM2
R-HSA-8854518	AURKA Activation by TPX2	0.0802	0.541	ACTR1A|TUBB|TUBB4B
R-HSA-157858	Gap junction trafficking and regulation	0.0817	0.541	CLTCL1|TUBB4B
R-HSA-77289	Mitochondrial Fatty Acid Beta-Oxidation	0.0817	0.541	MCAT|ACADVL
R-HSA-9006936	Signaling by TGFB family members	0.0817	0.541	CBL|STUB1|NOG|PRKCZ
R-HSA-8878166	Transcriptional regulation by RUNX2	0.0873	0.541	STUB1|PSMC3|ZNF521|PSMB6
R-HSA-8852276	The role of GTSE1 in G2/M progression after G2 checkpoint	0.0874	0.541	PSMC3|TUBB4B|PSMB6
R-HSA-112316	Neuronal System	0.0896	0.541	SLITRK4|AP2A1|RIMS1|SLITRK3|SLITRK1|TUBB4B|KCNN1|GABRA5|GRIK4
R-HSA-68949	Orc1 removal from chromatin	0.0911	0.541	PSMC3|PSMB6|ORC5
R-HSA-8939902	Regulation of RUNX2 expression and activity	0.0911	0.541	STUB1|PSMC3|PSMB6
R-HSA-1296052	Ca2+ activated K+ channels	0.092	0.541	KCNN1
R-HSA-174362	Transport and synthesis of PAPS	0.092	0.541	SLC35B3
R-HSA-418890	Role of second messengers in netrin-1 signaling	0.092	0.541	TRPC5
R-HSA-5661270	Formation of xylulose-5-phosphate	0.092	0.541	DCXR
R-HSA-68689	CDC6 association with the ORC:origin complex	0.092	0.541	ORC5
R-HSA-9032845	Activated NTRK2 signals through CDK5	0.092	0.541	CDK5
R-HSA-9031628	NGF-stimulated transcription	0.0933	0.541	CHD4|CDK5
R-HSA-69206	G1/S Transition	0.0959	0.541	CDK7|PSMC3|PSMB6|ORC5
R-HSA-8939236	RUNX1 regulates transcription of genes involved in differentiation of HSCs	0.0987	0.541	CDK7|PSMC3|PSMB6
R-HSA-3214815	HDACs deacetylate histones	0.0993	0.541	CHD4|RCOR1
R-HSA-5357905	Regulation of TNFR1 signaling	0.0993	0.541	MADD|STUB1
R-HSA-8878171	Transcriptional regulation by RUNX1	0.1	0.541	CDK7|PRMT6|PSMC3|PRKCQ|PSMB6
R-HSA-380270	Recruitment of mitotic centrosome proteins and complexes	0.103	0.541	ACTR1A|TUBB|TUBB4B
R-HSA-380287	Centrosome maturation	0.103	0.541	ACTR1A|TUBB|TUBB4B
R-HSA-113507	E2F-enabled inhibition of pre-replication complex formation	0.109	0.541	ORC5
R-HSA-167590	Nef Mediated CD4 Down-regulation	0.109	0.541	AP2A1
R-HSA-182218	Nef Mediated CD8 Down-regulation	0.109	0.541	AP2A1
R-HSA-2025928	Calcineurin activates NFAT	0.109	0.541	PPP3CB
R-HSA-416550	Sema4D mediated inhibition of cell attachment and migration	0.109	0.541	ARHGAP35
R-HSA-425986	Sodium/Proton exchangers	0.109	0.541	SLC9A8
R-HSA-5676934	Protein repair	0.109	0.541	MSRB1
R-HSA-9634635	Estrogen-stimulated signaling through PRKCZ	0.109	0.541	PRKCZ
R-HSA-9706377	FLT3 signaling by CBL mutants	0.109	0.541	CBL
R-HSA-425393	Transport of inorganic cations/anions and amino acids/oligopeptides	0.111	0.541	SLC7A8|SLC9A8|SLC43A2
R-HSA-8951664	Neddylation	0.111	0.541	SENP8|NPLOC4|PSMC3|FBXO9|PSMB6|COPS7A
R-HSA-69202	Cyclin E associated events during G1/S transition	0.115	0.541	CDK7|PSMC3|PSMB6
R-HSA-8936459	RUNX1 regulates genes involved in megakaryocyte differentiation and platelet function	0.118	0.541	PRMT6|PRKCQ
R-HSA-1168372	Downstream signaling events of B Cell Receptor (BCR)	0.119	0.541	PSMC3|PPP3CB|PSMB6
R-HSA-69656	Cyclin A:Cdk2-associated events at S phase entry	0.123	0.541	CDK7|PSMC3|PSMB6
R-HSA-9696273	RND1 GTPase cycle	0.124	0.541	STMN2|ARHGAP35
R-HSA-5607763	CLEC7A (Dectin-1) induces NFAT activation	0.126	0.541	PPP3CB
R-HSA-380320	Recruitment of NuMA to mitotic centrosomes	0.127	0.541	ACTR1A|TUBB|TUBB4B
R-HSA-6794362	Protein-protein interactions at synapses	0.127	0.541	SLITRK4|SLITRK3|SLITRK1
R-HSA-437239	Recycling pathway of L1	0.131	0.541	AP2A1|TUBB4B
R-HSA-2565942	Regulation of PLK1 Activity at G2/M Transition	0.132	0.541	ACTR1A|TUBB|TUBB4B
R-HSA-453279	Mitotic G1 phase and G1/S transition	0.134	0.541	CDK7|PSMC3|PSMB6|ORC5
R-HSA-983168	Antigen processing: Ubiquitination & Proteasome degradation	0.134	0.541	STUB1|PSMC3|HUWE1|TRIM36|FBXO9|CDC34|PSMB6
R-HSA-4086400	PCP/CE pathway	0.136	0.541	AP2A1|PSMC3|PSMB6
R-HSA-421270	Cell-cell junction organization	0.137	0.541	CLDN1|CADM3
R-HSA-75893	TNF signaling	0.137	0.541	MADD|STUB1
R-HSA-3656237	Defective EXT2 causes exostoses 2	0.143	0.541	EXT2
R-HSA-3656253	Defective EXT1 causes exostoses 1, TRPS2 and CHDS	0.143	0.541	EXT2
R-HSA-447041	CHL1 interactions	0.143	0.541	NRP1
R-HSA-727802	Transport of nucleotide sugars	0.143	0.541	SLC35B3
R-HSA-77286	mitochondrial fatty acid beta-oxidation of saturated fatty acids	0.143	0.541	ACADVL
R-HSA-8849469	PTK6 Regulates RTKs and Their Effectors AKT1 and DOK1	0.143	0.541	CBL
R-HSA-8868766	rRNA processing in the mitochondrion	0.143	0.541	ELAC2
R-HSA-9010642	ROBO receptors bind AKAP5	0.143	0.541	PPP3CB
R-HSA-9033658	Blood group systems biosynthesis	0.143	0.541	B3GALT5
R-HSA-9037629	Lewis blood group biosynthesis	0.143	0.541	B3GALT5
R-HSA-9706019	RHOBTB3 ATPase cycle	0.143	0.541	HTR7
R-HSA-373752	Netrin-1 signaling	0.144	0.541	TRPC5|PRKCQ
R-HSA-5218859	Regulated Necrosis	0.144	0.541	STUB1|CDC37
R-HSA-195253	Degradation of beta-catenin by the destruction complex	0.145	0.541	PSMC3|AMER1|PSMB6
R-HSA-1236978	Cross-presentation of soluble exogenous antigens (endosomes)	0.15	0.541	PSMC3|PSMB6
R-HSA-163125	Post-translational modification: synthesis of GPI-anchored proteins	0.15	0.541	DPM2|NTNG2
R-HSA-2173789	TGF-beta receptor signaling activates SMADs	0.15	0.541	CBL|STUB1
R-HSA-170834	Signaling by TGF-beta Receptor Complex	0.154	0.541	CBL|STUB1|PRKCZ
R-HSA-5689603	UCH proteinases	0.154	0.541	SENP8|PSMC3|PSMB6
R-HSA-69052	Switching of origins to a post-replicative state	0.154	0.541	PSMC3|PSMB6|ORC5
R-HSA-5357801	Programmed Cell Death	0.156	0.541	STUB1|PSMC3|PRKCQ|CDC37|PSMB6
R-HSA-4086398	Ca2+ pathway	0.157	0.541	PPP3CB|NLK
R-HSA-6811436	COPI-independent Golgi-to-ER retrograde traffic	0.157	0.541	ACTR1A|TUBB4B
R-HSA-71387	Metabolism of carbohydrates	0.158	0.541	CSGALNACT1|EXT2|DCXR|SLC35B3|B3GALT5|PFKP
R-HSA-68867	Assembly of the pre-replicative complex	0.158	0.541	PSMC3|PSMB6|ORC5
R-HSA-1059683	Interleukin-6 signaling	0.16	0.541	CBL
R-HSA-3295583	TRP channels	0.16	0.541	TRPC5
R-HSA-451306	Ionotropic activity of kainate receptors	0.16	0.541	GRIK4
R-HSA-451308	Activation of Ca-permeable Kainate Receptor	0.16	0.541	GRIK4
R-HSA-5140745	WNT5A-dependent internalization of FZD2, FZD5 and ROR2	0.16	0.541	AP2A1
R-HSA-73817	Purine ribonucleoside monophosphate biosynthesis	0.16	0.541	IMPDH1
R-HSA-8956320	Nucleotide biosynthesis	0.16	0.541	IMPDH1
R-HSA-9694614	Attachment and Entry	0.16	0.541	NRP1
R-HSA-1280218	Adaptive Immune System	0.162	0.541	ACTR1A|STUB1|AP2A1|PSMC3|PPP3CB|PRKCQ|HUWE1|TRIM36|TUBB4B|FBXO9|CDC34|PSMB6
R-HSA-196854	Metabolism of vitamins and cofactors	0.162	0.541	NAXE|LRP12|LRP8|BCO2
R-HSA-2682334	EPH-Ephrin signaling	0.163	0.541	EFNA5|AP2A1|CLTCL1
R-HSA-5620912	Anchoring of the basal body to the plasma membrane	0.163	0.541	ACTR1A|TUBB|TUBB4B
R-HSA-73762	RNA Polymerase I Transcription Initiation	0.164	0.541	CDK7|CHD4
R-HSA-1257604	PIP3 activates AKT signaling	0.166	0.541	USP13|STUB1|CHD4|PSMC3|PSMB6|RCOR1
R-HSA-190840	Microtubule-dependent trafficking of connexons from Golgi to the plasma membrane	0.176	0.541	TUBB4B
R-HSA-190872	Transport of connexons to the plasma membrane	0.176	0.541	TUBB4B
R-HSA-196025	Formation of annular gap junctions	0.176	0.541	CLTCL1
R-HSA-9634285	Constitutive Signaling by Overexpressed ERBB2	0.176	0.541	CDC37
R-HSA-1227986	Signaling by ERBB2	0.177	0.541	STUB1|CDC37
R-HSA-211733	Regulation of activated PAK-2p34 by proteasome mediated degradation	0.177	0.541	PSMC3|PSMB6
R-HSA-3371497	HSP90 chaperone cycle for steroid hormone receptors (SHR) in the presence of ligand	0.177	0.541	ACTR1A|TUBB4B
R-HSA-69601	Ubiquitin Mediated Degradation of Phosphorylated Cdc25A	0.177	0.541	PSMC3|PSMB6
R-HSA-69610	p53-Independent DNA Damage Response	0.177	0.541	PSMC3|PSMB6
R-HSA-69613	p53-Independent G1/S DNA damage checkpoint	0.177	0.541	PSMC3|PSMB6
R-HSA-180534	Vpu mediated degradation of CD4	0.184	0.541	PSMC3|PSMB6
R-HSA-349425	Autodegradation of the E3 ubiquitin ligase COP1	0.184	0.541	PSMC3|PSMB6
R-HSA-350562	Regulation of ornithine decarboxylase (ODC)	0.184	0.541	PSMC3|PSMB6
R-HSA-2132295	MHC class II antigen presentation	0.187	0.541	ACTR1A|AP2A1|TUBB4B
R-HSA-69242	S Phase	0.189	0.541	CDK7|PSMC3|PSMB6|ORC5
R-HSA-180585	Vif-mediated degradation of APOBEC3G	0.191	0.541	PSMC3|PSMB6
R-HSA-75815	Ubiquitin-dependent degradation of Cyclin D	0.191	0.541	PSMC3|PSMB6
R-HSA-190873	Gap junction degradation	0.191	0.541	CLTCL1
R-HSA-197264	Nicotinamide salvaging	0.191	0.541	NAXE
R-HSA-8849471	PTK6 Regulates RHO GTPases, RAS GTPase and MAP kinases	0.191	0.541	ARHGAP35
R-HSA-1630316	Glycosaminoglycan metabolism	0.192	0.541	CSGALNACT1|EXT2|SLC35B3
R-HSA-983705	Signaling by the B Cell Receptor (BCR)	0.197	0.541	PSMC3|PPP3CB|PSMB6
R-HSA-169911	Regulation of Apoptosis	0.198	0.541	PSMC3|PSMB6
R-HSA-174113	SCF-beta-TrCP mediated degradation of Emi1	0.198	0.541	PSMC3|PSMB6
R-HSA-450408	AUF1 (hnRNP D0) binds and destabilizes mRNA	0.198	0.541	PSMC3|PSMB6
R-HSA-8848021	Signaling by PTK6	0.198	0.541	CBL|ARHGAP35
R-HSA-8854050	FBXL7 down-regulates AURKA during mitotic entry and in early mitosis	0.198	0.541	PSMC3|PSMB6
R-HSA-8941858	Regulation of RUNX3 expression and activity	0.198	0.541	PSMC3|PSMB6
R-HSA-9006927	Signaling by Non-Receptor Tyrosine Kinases	0.198	0.541	CBL|ARHGAP35
R-HSA-4641257	Degradation of AXIN	0.205	0.541	PSMC3|PSMB6
R-HSA-69541	Stabilization of p53	0.205	0.541	PSMC3|PSMB6
R-HSA-9762114	GSK3B and BTRC:CUL1-mediated-degradation of NFE2L2	0.205	0.541	PSMC3|PSMB6
R-HSA-69002	DNA Replication Pre-Initiation	0.206	0.541	PSMC3|PSMB6|ORC5
R-HSA-1433559	Regulation of KIT signaling	0.207	0.541	CBL
R-HSA-156584	Cytosolic sulfonation of small molecules	0.207	0.541	SLC35B3
R-HSA-177504	Retrograde neurotrophin signalling	0.207	0.541	AP2A1
R-HSA-2022870	Chondroitin sulfate biosynthesis	0.207	0.541	CSGALNACT1
R-HSA-420029	Tight junction interactions	0.207	0.541	CLDN1
R-HSA-5682910	LGI-ADAM interactions	0.207	0.541	LGI2
R-HSA-937072	TRAF6-mediated induction of TAK1 complex within TLR4 complex	0.207	0.541	SARM1
R-HSA-109582	Hemostasis	0.208	0.541	SLC7A8|PRKCQ|CDK5|ZFPM2|TUBB4B|EHD1|RCOR1|LRP8|PRKCZ
R-HSA-5610787	Hedgehog 'off' state	0.211	0.541	PSMC3|TUBB4B|PSMB6
R-HSA-5362768	Hh mutants are degraded by ERAD	0.212	0.541	PSMC3|PSMB6
R-HSA-5387390	Hh mutants abrogate ligand secretion	0.212	0.541	PSMC3|PSMB6
R-HSA-5676590	NIK-->noncanonical NF-kB signaling	0.212	0.541	PSMC3|PSMB6
R-HSA-9604323	Negative regulation of NOTCH4 signaling	0.212	0.541	PSMC3|PSMB6
R-HSA-5607761	Dectin-1 mediated noncanonical NF-kB signaling	0.219	0.541	PSMC3|PSMB6
R-HSA-6781823	Formation of TC-NER Pre-Incision Complex	0.219	0.541	CDK7|COPS7A
R-HSA-9755511	KEAP1-NFE2L2 pathway	0.221	0.541	NPLOC4|PSMC3|PSMB6
R-HSA-1660514	Synthesis of PIPs at the Golgi membrane	0.222	0.541	PI4K2A
R-HSA-181430	Norepinephrine Neurotransmitter Release Cycle	0.222	0.541	RIMS1
R-HSA-196071	Metabolism of steroid hormones	0.222	0.541	SRD5A3
R-HSA-2173791	TGF-beta receptor signaling in EMT (epithelial to mesenchymal transition)	0.222	0.541	PRKCZ
R-HSA-4839735	Signaling by AXIN mutants	0.222	0.541	AMER1
R-HSA-4839744	Signaling by APC mutants	0.222	0.541	AMER1
R-HSA-4839748	Signaling by AMER1 mutants	0.222	0.541	AMER1
R-HSA-5467337	APC truncation mutants have impaired AXIN binding	0.222	0.541	AMER1
R-HSA-5467340	AXIN missense mutants destabilize the destruction complex	0.222	0.541	AMER1
R-HSA-5467348	Truncations of AMER1 destabilize the destruction complex	0.222	0.541	AMER1
R-HSA-6783589	Interleukin-6 family signaling	0.222	0.541	CBL
R-HSA-9706369	Negative regulation of FLT3	0.222	0.541	CBL
R-HSA-5610780	Degradation of GLI1 by the proteasome	0.226	0.541	PSMC3|PSMB6
R-HSA-198725	Nuclear Events (kinase and transcription factor activation)	0.234	0.541	CHD4|CDK5
R-HSA-351202	Metabolism of polyamines	0.234	0.541	PSMC3|PSMB6
R-HSA-4608870	Asymmetric localization of PCP proteins	0.234	0.541	PSMC3|PSMB6
R-HSA-5610785	GLI3 is processed to GLI3R by the proteasome	0.234	0.541	PSMC3|PSMB6
R-HSA-5678895	Defective CFTR causes cystic fibrosis	0.234	0.541	PSMC3|PSMB6
R-HSA-73854	RNA Polymerase I Promoter Clearance	0.234	0.541	CDK7|CHD4
R-HSA-73864	RNA Polymerase I Transcription	0.234	0.541	CDK7|CHD4
R-HSA-8943724	Regulation of PTEN gene transcription	0.234	0.541	CHD4|RCOR1
R-HSA-201681	TCF dependent signaling in response to WNT	0.237	0.541	HECW1|PSMC3|AMER1|PSMB6
R-HSA-162710	Synthesis of glycosylphosphatidylinositol (GPI)	0.237	0.541	DPM2
R-HSA-164938	Nef-mediates down modulation of cell surface receptors by recruiting them to clathrin adapters	0.237	0.541	AP2A1
R-HSA-1660516	Synthesis of PIPs at the early endosome membrane	0.237	0.541	PI4K2A
R-HSA-190861	Gap junction assembly	0.237	0.541	TUBB4B
R-HSA-375280	Amine ligand-binding receptors	0.237	0.541	HTR7
R-HSA-3781860	Diseases associated with N-glycosylation of proteins	0.237	0.541	MAN1B1
R-HSA-416700	Other semaphorin interactions	0.237	0.541	SEMA6A
R-HSA-432142	Platelet sensitization by LDL	0.237	0.541	LRP8
R-HSA-4839743	Signaling by CTNNB1 phospho-site mutants	0.237	0.541	AMER1
R-HSA-5099900	WNT5A-dependent internalization of FZD4	0.237	0.541	AP2A1
R-HSA-5339716	Signaling by GSK3beta mutants	0.237	0.541	AMER1
R-HSA-5358747	CTNNB1 S33 mutants aren't phosphorylated	0.237	0.541	AMER1
R-HSA-5358749	CTNNB1 S37 mutants aren't phosphorylated	0.237	0.541	AMER1
R-HSA-5358751	CTNNB1 S45 mutants aren't phosphorylated	0.237	0.541	AMER1
R-HSA-5358752	CTNNB1 T41 mutants aren't phosphorylated	0.237	0.541	AMER1
R-HSA-8875360	InlB-mediated entry of Listeria monocytogenes into host cell	0.237	0.541	CBL
R-HSA-8964038	LDL clearance	0.237	0.541	AP2A1
R-HSA-936964	Activation of IRF3/IRF7 mediated by TBK1/IKK epsilon	0.237	0.541	SARM1
R-HSA-9665348	Signaling by ERBB2 ECD mutants	0.237	0.541	CDC37
R-HSA-187577	SCF(Skp2)-mediated degradation of p27/p21	0.241	0.541	PSMC3|PSMB6
R-HSA-5358346	Hedgehog ligand biogenesis	0.241	0.541	PSMC3|PSMB6
R-HSA-5610783	Degradation of GLI2 by the proteasome	0.241	0.541	PSMC3|PSMB6
R-HSA-69239	Synthesis of DNA	0.247	0.541	PSMC3|PSMB6|ORC5
R-HSA-9006925	Intracellular signaling by second messengers	0.247	0.541	USP13|STUB1|CHD4|PSMC3|PSMB6|RCOR1
R-HSA-1234176	Oxygen-dependent proline hydroxylation of Hypoxia-inducible Factor Alpha	0.248	0.541	PSMC3|PSMB6
R-HSA-9013026	RHOB GTPase cycle	0.248	0.541	ARHGAP35|ARHGEF25
R-HSA-983169	Class I MHC mediated antigen processing & presentation	0.249	0.541	STUB1|PSMC3|HUWE1|TRIM36|FBXO9|CDC34|PSMB6
R-HSA-113510	E2F mediated regulation of DNA replication	0.252	0.541	ORC5
R-HSA-1295596	Spry regulation of FGF signaling	0.252	0.541	CBL
R-HSA-181429	Serotonin Neurotransmitter Release Cycle	0.252	0.541	RIMS1
R-HSA-264642	Acetylcholine Neurotransmitter Release Cycle	0.252	0.541	RIMS1
R-HSA-416993	Trafficking of GluR2-containing AMPA receptors	0.252	0.541	AP2A1
R-HSA-420092	Glucagon-type ligand receptors	0.252	0.541	VIPR2
R-HSA-5668599	RHO GTPases Activate NADPH Oxidases	0.252	0.541	PRKCZ
R-HSA-68616	Assembly of the ORC complex at the origin of replication	0.252	0.541	ORC5
R-HSA-8866427	VLDLR internalisation and degradation	0.252	0.541	AP2A1
R-HSA-9748787	Azathioprine ADME	0.252	0.541	IMPDH1
R-HSA-373760	L1CAM interactions	0.252	0.541	AP2A1|NRP1|TUBB4B
R-HSA-174084	Autodegradation of Cdh1 by Cdh1:APC/C	0.255	0.541	PSMC3|PSMB6
R-HSA-174154	APC/C:Cdc20 mediated degradation of Securin	0.255	0.541	PSMC3|PSMB6
R-HSA-446728	Cell junction organization	0.255	0.541	CLDN1|CADM3
R-HSA-5619084	ABC transporter disorders	0.255	0.541	PSMC3|PSMB6
R-HSA-425407	SLC-mediated transmembrane transport	0.258	0.541	SLC7A8|SLC9A8|SLC43A2|SLC35B3
R-HSA-1169091	Activation of NF-kappaB in B cells	0.262	0.541	PSMC3|PSMB6
R-HSA-5658442	Regulation of RAS by GAPs	0.262	0.541	PSMC3|PSMB6
R-HSA-69563	p53-Dependent G1 DNA Damage Response	0.262	0.541	PSMC3|PSMB6
R-HSA-69580	p53-Dependent G1/S DNA damage checkpoint	0.262	0.541	PSMC3|PSMB6
R-HSA-446203	Asparagine N-linked glycosylation	0.263	0.541	ACTR1A|MPI|SRD5A3|TUBB4B|DPM2|MAN1B1
R-HSA-114508	Effects of PIP2 hydrolysis	0.266	0.541	PRKCQ
R-HSA-196299	Beta-catenin phosphorylation cascade	0.266	0.541	AMER1
R-HSA-389960	Formation of tubulin folding intermediates by CCT/TriC	0.266	0.541	TUBB4B
R-HSA-5218921	VEGFR2 mediated cell proliferation	0.266	0.541	PRKCZ
R-HSA-69273	Cyclin A/B1/B2 associated events during G2/M transition	0.266	0.541	CDK7
R-HSA-888590	GABA synthesis, release, reuptake and degradation	0.266	0.541	RIMS1
R-HSA-937041	IKK complex recruitment mediated by RIP1	0.266	0.541	SARM1
R-HSA-2995410	Nuclear Envelope (NE) Reassembly	0.269	0.541	TUBB4B|CC2D1B
R-HSA-69615	G1/S DNA Damage Checkpoints	0.269	0.541	PSMC3|PSMB6
R-HSA-187037	Signaling by NTRK1 (TRKA)	0.273	0.541	CHD4|AP2A1|CDK5
R-HSA-69481	G2/M Checkpoints	0.273	0.541	PSMC3|PSMB6|ORC5
R-HSA-174178	APC/C:Cdh1 mediated degradation of Cdc20 and other APC/C:Cdh1 targeted proteins in late mitosis/early G1	0.276	0.541	PSMC3|PSMB6
R-HSA-174184	Cdc20:Phospho-APC/C mediated degradation of Cyclin A	0.276	0.541	PSMC3|PSMB6
R-HSA-110320	Translesion Synthesis by POLH	0.28	0.541	NPLOC4
R-HSA-210991	Basigin interactions	0.28	0.541	SLC7A8
R-HSA-445144	Signal transduction by L1	0.28	0.541	NRP1
R-HSA-8876384	Listeria monocytogenes entry into host cells	0.28	0.541	CBL
R-HSA-912631	Regulation of signaling by CBL	0.28	0.541	CBL
R-HSA-9768919	NPAS4 regulates expression of target genes	0.28	0.541	CDK5
R-HSA-179419	APC:Cdc20 mediated degradation of cell cycle proteins prior to satisfation of the cell cycle checkpoint	0.283	0.541	PSMC3|PSMB6
R-HSA-9013106	RHOC GTPase cycle	0.283	0.541	ARHGAP35|ARHGEF25
R-HSA-1234174	Cellular response to hypoxia	0.291	0.541	PSMC3|PSMB6
R-HSA-176409	APC/C:Cdc20 mediated degradation of mitotic proteins	0.291	0.541	PSMC3|PSMB6
R-HSA-176814	Activation of APC/C and APC/C:Cdc20 mediated degradation of mitotic proteins	0.291	0.541	PSMC3|PSMB6
R-HSA-69017	CDK-mediated phosphorylation and removal of Cdc6	0.291	0.541	PSMC3|PSMB6
R-HSA-388396	GPCR downstream signalling	0.291	0.541	HTR7|VIPR2|TACR1|PPP3CB|PRKCQ|CDK5|ARHGEF25
R-HSA-112314	Neurotransmitter receptors and postsynaptic signal transmission	0.292	0.541	AP2A1|TUBB4B|GABRA5|GRIK4
R-HSA-416476	G alpha (q) signalling events	0.294	0.541	TACR1|PRKCQ|ARHGEF25
R-HSA-164952	The role of Nef in HIV-1 replication and disease pathogenesis	0.294	0.541	AP2A1
R-HSA-192105	Synthesis of bile acids and bile salts	0.294	0.541	OSBP
R-HSA-196807	Nicotinate metabolism	0.294	0.541	NAXE
R-HSA-201451	Signaling by BMP	0.294	0.541	NOG
R-HSA-2022928	HS-GAG biosynthesis	0.294	0.541	EXT2
R-HSA-2871809	FCERI mediated Ca+2 mobilization	0.294	0.541	PPP3CB
R-HSA-5223345	Miscellaneous transport and binding events	0.294	0.541	LRRC8A
R-HSA-70895	Branched-chain amino acid catabolism	0.294	0.541	ACAD8
R-HSA-8862803	Deregulated CDK5 triggers multiple neurodegenerative pathways in Alzheimer's disease models	0.294	0.541	CDK5
R-HSA-8863678	Neurodegenerative Diseases	0.294	0.541	CDK5
R-HSA-8940973	RUNX2 regulates osteoblast differentiation	0.294	0.541	ZNF521
R-HSA-901032	ER Quality Control Compartment (ERQC)	0.294	0.541	MAN1B1
R-HSA-9619483	Activation of AMPK downstream of NMDARs	0.294	0.541	TUBB4B
R-HSA-9648002	RAS processing	0.294	0.541	PRKCQ
R-HSA-9665686	Signaling by ERBB2 TMD/JMD mutants	0.294	0.541	CDC37
R-HSA-162909	Host Interactions of HIV factors	0.299	0.549	AP2A1|PSMC3|PSMB6
R-HSA-69306	DNA Replication	0.304	0.553	PSMC3|PSMB6|ORC5
R-HSA-5668541	TNFR2 non-canonical NF-kB pathway	0.305	0.553	PSMC3|PSMB6
R-HSA-212676	Dopamine Neurotransmitter Release Cycle	0.307	0.553	RIMS1
R-HSA-3928663	EPHA-mediated growth cone collapse	0.307	0.553	EFNA5
R-HSA-400685	Sema4D in semaphorin signaling	0.307	0.553	ARHGAP35
R-HSA-5626467	RHO GTPases activate IQGAPs	0.307	0.553	TUBB4B
R-HSA-6807004	Negative regulation of MET activity	0.307	0.553	CBL
R-HSA-112315	Transmission across Chemical Synapses	0.313	0.561	AP2A1|RIMS1|TUBB4B|GABRA5|GRIK4
R-HSA-176408	Regulation of APC/C activators between G1/S and early anaphase	0.319	0.564	PSMC3|PSMB6
R-HSA-210500	Glutamate Neurotransmitter Release Cycle	0.321	0.564	RIMS1
R-HSA-418990	Adherens junctions interactions	0.321	0.564	CADM3
R-HSA-427389	ERCC6 (CSB) and EHMT2 (G9a) positively regulate rRNA expression	0.321	0.564	CHD4
R-HSA-5654733	Negative regulation of FGFR4 signaling	0.321	0.564	CBL
R-HSA-9006115	Signaling by NTRK2 (TRKB)	0.321	0.564	CDK5
R-HSA-9734009	Defective Intrinsic Pathway for Apoptosis	0.321	0.564	CDK5
R-HSA-1236974	ER-Phagosome pathway	0.326	0.564	PSMC3|PSMB6
R-HSA-111885	Opioid Signalling	0.333	0.564	PPP3CB|CDK5
R-HSA-176187	Activation of ATR in response to replication stress	0.334	0.564	ORC5
R-HSA-194068	Bile acid and bile salt metabolism	0.334	0.564	OSBP
R-HSA-451326	Activation of kainate receptors upon glutamate binding	0.334	0.564	GRIK4
R-HSA-4641262	Disassembly of the destruction complex and recruitment of AXIN to the membrane	0.334	0.564	AMER1
R-HSA-499943	Interconversion of nucleotide di- and triphosphates	0.334	0.564	DCTPP1
R-HSA-5654726	Negative regulation of FGFR1 signaling	0.334	0.564	CBL
R-HSA-5654727	Negative regulation of FGFR2 signaling	0.334	0.564	CBL
R-HSA-5654732	Negative regulation of FGFR3 signaling	0.334	0.564	CBL
R-HSA-68962	Activation of the pre-replicative complex	0.334	0.564	ORC5
R-HSA-8949613	Cristae formation	0.334	0.564	DNAJC11
R-HSA-9013418	RHOBTB2 GTPase cycle	0.334	0.564	CDC37
R-HSA-9664565	Signaling by ERBB2 KD Mutants	0.334	0.564	CDC37
R-HSA-166520	Signaling by NTRKs	0.336	0.564	CHD4|AP2A1|CDK5
R-HSA-6798695	Neutrophil degranulation	0.337	0.564	IMPDH1|PSMC3|TUBB|APEH|HUWE1|RAB3D|TUBB4B
R-HSA-1474228	Degradation of the extracellular matrix	0.34	0.564	KLK7|CAPN5
R-HSA-15869	Metabolism of nucleotides	0.34	0.564	DCTPP1|IMPDH1
R-HSA-174143	APC/C-mediated degradation of cell cycle proteins	0.34	0.564	PSMC3|PSMB6
R-HSA-453276	Regulation of mitotic cell cycle	0.34	0.564	PSMC3|PSMB6
R-HSA-5632684	Hedgehog 'on' state	0.34	0.564	PSMC3|PSMB6
R-HSA-5358351	Signaling by Hedgehog	0.341	0.564	PSMC3|TUBB4B|PSMB6
R-HSA-69278	Cell Cycle, Mitotic	0.342	0.564	CDK7|ACTR1A|PSMC3|TUBB|TUBB4B|PSMB6|CC2D1B|ORC5
R-HSA-1227990	Signaling by ERBB2 in Cancer	0.346	0.566	CDC37
R-HSA-4791275	Signaling by WNT in cancer	0.346	0.566	AMER1
R-HSA-9772572	Early SARS-CoV-2 Infection Events	0.346	0.566	NRP1
R-HSA-418555	G alpha (s) signalling events	0.347	0.566	HTR7|VIPR2
R-HSA-6781827	Transcription-Coupled Nucleotide Excision Repair (TC-NER)	0.354	0.574	CDK7|COPS7A
R-HSA-9759194	Nuclear events mediated by NFE2L2	0.354	0.574	PSMC3|PSMB6
R-HSA-9694516	SARS-CoV-2 Infection	0.355	0.574	NRP1|ANO5|MAN1B1|ANO4|ANO3
R-HSA-372790	Signaling by GPCR	0.356	0.574	HTR7|VIPR2|TACR1|PPP3CB|PRKCQ|CDK5|ARHGEF25
R-HSA-389957	Prefoldin mediated transfer of substrate to CCT/TriC	0.359	0.574	TUBB4B
R-HSA-389958	Cooperation of Prefoldin and TriC/CCT in actin and tubulin folding	0.359	0.574	TUBB4B
R-HSA-8941326	RUNX2 regulates bone development	0.359	0.574	ZNF521
R-HSA-901042	Calnexin/calreticulin cycle	0.359	0.574	MAN1B1
R-HSA-5687128	MAPK6/MAPK4 signaling	0.361	0.574	PSMC3|PSMB6
R-HSA-2555396	Mitotic Metaphase and Anaphase	0.362	0.574	PSMC3|TUBB4B|PSMB6|CC2D1B
R-HSA-68882	Mitotic Anaphase	0.362	0.574	PSMC3|TUBB4B|PSMB6|CC2D1B
R-HSA-9013423	RAC3 GTPase cycle	0.368	0.579	SLITRK3|ARHGAP35
R-HSA-68886	M Phase	0.368	0.579	ACTR1A|PSMC3|TUBB|TUBB4B|PSMB6|CC2D1B
R-HSA-167160	RNA Pol II CTD phosphorylation and interaction with CE during HIV infection	0.371	0.579	CDK7
R-HSA-5362517	Signaling by Retinoic Acid	0.371	0.579	RXRG
R-HSA-77075	RNA Pol II CTD phosphorylation and interaction with CE	0.371	0.579	CDK7
R-HSA-8964043	Plasma lipoprotein clearance	0.371	0.579	AP2A1
R-HSA-9682385	FLT3 signaling in disease	0.371	0.579	CBL
R-HSA-1236975	Antigen processing-Cross presentation	0.375	0.581	PSMC3|PSMB6
R-HSA-9013694	Signaling by NOTCH4	0.375	0.581	PSMC3|PSMB6
R-HSA-376176	Signaling by ROBO receptors	0.379	0.586	PSMC3|PPP3CB|NRP1|PSMB6
R-HSA-114604	GPVI-mediated activation cascade	0.383	0.586	PRKCZ
R-HSA-182971	EGFR downregulation	0.383	0.586	CBL
R-HSA-2173788	Downregulation of TGF-beta receptor signaling	0.383	0.586	STUB1
R-HSA-6804758	Regulation of TP53 Activity through Acetylation	0.383	0.586	CHD4
R-HSA-73863	RNA Polymerase I Transcription Termination	0.383	0.586	CDK7
R-HSA-9006934	Signaling by Receptor Tyrosine Kinases	0.392	0.592	CBL|STUB1|CHD4|AP2A1|NRP1|CDK5|CDC37|PRKCZ
R-HSA-111465	Apoptotic cleavage of cellular proteins	0.395	0.592	PRKCQ
R-HSA-113418	Formation of the Early Elongation Complex	0.395	0.592	CDK7
R-HSA-167158	Formation of the HIV-1 Early Elongation Complex	0.395	0.592	CDK7
R-HSA-5663084	Diseases of carbohydrate metabolism	0.395	0.592	DCXR
R-HSA-72086	mRNA Capping	0.395	0.592	CDK7
R-HSA-9634815	Transcriptional Regulation by NPAS4	0.395	0.592	CDK5
R-HSA-450531	Regulation of mRNA stability by proteins that bind AU-rich elements	0.395	0.592	PSMC3|PSMB6
R-HSA-382556	ABC-family proteins mediated transport	0.402	0.599	PSMC3|PSMB6
R-HSA-5696399	Global Genome Nucleotide Excision Repair (GG-NER)	0.402	0.599	CDK7|COPS7A
R-HSA-399719	Trafficking of AMPA receptors	0.407	0.603	AP2A1
R-HSA-399721	Glutamate binding, activation of AMPA receptors and synaptic plasticity	0.407	0.603	AP2A1
R-HSA-8878159	Transcriptional regulation by RUNX3	0.409	0.605	PSMC3|PSMB6
R-HSA-1500931	Cell-Cell communication	0.415	0.607	CLDN1|CADM3
R-HSA-3560782	Diseases associated with glycosaminoglycan metabolism	0.418	0.607	EXT2
R-HSA-383280	Nuclear Receptor transcription pathway	0.418	0.607	RXRG
R-HSA-425397	Transport of vitamins, nucleosides, and related molecules	0.418	0.607	SLC35B3
R-HSA-8866652	Synthesis of active ubiquitin: roles of E1 and E2 enzymes	0.418	0.607	CDC34
R-HSA-9013407	RHOH GTPase cycle	0.418	0.607	NSFL1C
R-HSA-9609736	Assembly and cell surface presentation of NMDA receptors	0.418	0.607	TUBB4B
R-HSA-9646399	Aggrephagy	0.418	0.607	TUBB4B
R-HSA-391251	Protein folding	0.422	0.61	TBCB|TUBB4B
R-HSA-3247509	Chromatin modifying enzymes	0.423	0.61	PRMT6|CHD4|KAT7|RCOR1
R-HSA-4839726	Chromatin organization	0.423	0.61	PRMT6|CHD4|KAT7|RCOR1
R-HSA-6807878	COPI-mediated anterograde transport	0.429	0.612	ACTR1A|TUBB4B
R-HSA-3214858	RMTs methylate histone arginines	0.429	0.612	PRMT6
R-HSA-512988	Interleukin-3, Interleukin-5 and GM-CSF signaling	0.429	0.612	CBL
R-HSA-5654743	Signaling by FGFR4	0.429	0.612	CBL
R-HSA-9694548	Maturation of spike protein	0.429	0.612	MAN1B1
R-HSA-2467813	Separation of Sister Chromatids	0.44	0.619	PSMC3|TUBB4B|PSMB6
R-HSA-162906	HIV Infection	0.44	0.619	CDK7|AP2A1|PSMC3|PSMB6
R-HSA-1433557	Signaling by SCF-KIT	0.44	0.619	CBL
R-HSA-532668	N-glycan trimming in the ER and Calnexin/Calreticulin cycle	0.44	0.619	MAN1B1
R-HSA-5654741	Signaling by FGFR3	0.44	0.619	CBL
R-HSA-9706574	RHOBTB GTPase Cycle	0.44	0.619	CDC37
R-HSA-194138	Signaling by VEGF	0.442	0.62	NRP1|PRKCZ
R-HSA-5689880	Ub-specific processing proteases	0.45	0.624	USP13|PSMC3|PSMB6
R-HSA-110313	Translesion synthesis by Y family DNA polymerases bypasses lesions on DNA template	0.451	0.624	NPLOC4
R-HSA-1660661	Sphingolipid de novo biosynthesis	0.451	0.624	OSBP
R-HSA-9607240	FLT3 Signaling	0.451	0.624	CBL
R-HSA-9696270	RND2 GTPase cycle	0.451	0.624	ARHGAP35
R-HSA-983189	Kinesins	0.451	0.624	TUBB4B
R-HSA-212165	Epigenetic regulation of gene expression	0.461	0.627	CDK7|CHD4
R-HSA-167169	HIV Transcription Elongation	0.462	0.627	CDK7
R-HSA-167200	Formation of HIV-1 elongation complex containing HIV-1 Tat	0.462	0.627	CDK7
R-HSA-167246	Tat-mediated elongation of the HIV-1 transcript	0.462	0.627	CDK7
R-HSA-373080	Class B/2 (Secretin family receptors)	0.462	0.627	VIPR2
R-HSA-418597	G alpha (z) signalling events	0.462	0.627	PRKCQ
R-HSA-73772	RNA Polymerase I Promoter Escape	0.462	0.627	CDK7
R-HSA-9696264	RND3 GTPase cycle	0.462	0.627	ARHGAP35
R-HSA-9020702	Interleukin-1 signaling	0.468	0.634	PSMC3|PSMB6
R-HSA-109581	Apoptosis	0.47	0.636	PSMC3|PRKCQ|PSMB6
R-HSA-1793185	Chondroitin sulfate/dermatan sulfate metabolism	0.472	0.637	CSGALNACT1
R-HSA-68877	Mitotic Prometaphase	0.48	0.643	ACTR1A|TUBB|TUBB4B
R-HSA-1483206	Glycerophospholipid biosynthesis	0.48	0.643	PEMT|PCYT1B
R-HSA-167152	Formation of HIV elongation complex in the absence of HIV Tat	0.482	0.643	CDK7
R-HSA-5654736	Signaling by FGFR1	0.482	0.643	CBL
R-HSA-69231	Cyclin D associated events in G1	0.482	0.643	CDK7
R-HSA-69236	G1 Phase	0.482	0.643	CDK7
R-HSA-500792	GPCR ligand binding	0.49	0.647	HTR7|VIPR2|TACR1
R-HSA-5688426	Deubiquitination	0.491	0.647	USP13|SENP8|PSMC3|PSMB6
R-HSA-5693565	Recruitment and ATM-mediated phosphorylation of repair and signaling proteins at DNA double strand breaks	0.492	0.647	PPP5C
R-HSA-5696394	DNA Damage Recognition in GG-NER	0.492	0.647	COPS7A
R-HSA-75153	Apoptotic execution phase	0.492	0.647	PRKCQ
R-HSA-9748784	Drug ADME	0.492	0.647	IMPDH1
R-HSA-5673001	RAF/MAP kinase cascade	0.495	0.65	PPP5C|PSMC3|PRKCQ|PSMB6
R-HSA-5675221	Negative regulation of MAPK pathway	0.502	0.656	PPP5C
R-HSA-5693606	DNA Double Strand Break Response	0.502	0.656	PPP5C
R-HSA-5684996	MAPK1/MAPK3 signaling	0.511	0.666	PPP5C|PSMC3|PRKCQ|PSMB6
R-HSA-977225	Amyloid fiber formation	0.511	0.666	TSPAN33
R-HSA-8856688	Golgi-to-ER retrograde transport	0.517	0.67	ACTR1A|TUBB4B
R-HSA-8957322	Metabolism of steroids	0.517	0.67	OSBP|SRD5A3
R-HSA-1638091	Heparan sulfate/heparin (HS-GAG) metabolism	0.521	0.671	EXT2
R-HSA-936837	Ion transport by P-type ATPases	0.521	0.671	ATP11C
R-HSA-9645723	Diseases of programmed cell death	0.521	0.671	CDK5
R-HSA-167161	HIV Transcription Initiation	0.53	0.672	CDK7
R-HSA-167162	RNA Polymerase II HIV Promoter Escape	0.53	0.672	CDK7
R-HSA-5696395	Formation of Incision Complex in GG-NER	0.53	0.672	CDK7
R-HSA-73776	RNA Polymerase II Promoter Escape	0.53	0.672	CDK7
R-HSA-73779	RNA Polymerase II Transcription Pre-Initiation And Promoter Opening	0.53	0.672	CDK7
R-HSA-73893	DNA Damage Bypass	0.53	0.672	NPLOC4
R-HSA-75953	RNA Polymerase II Transcription Initiation	0.53	0.672	CDK7
R-HSA-76042	RNA Polymerase II Transcription Initiation And Promoter Clearance	0.53	0.672	CDK7
R-HSA-1483257	Phospholipid metabolism	0.537	0.676	PEMT|PCYT1B|PI4K2A
R-HSA-9711123	Cellular response to chemical stress	0.537	0.676	NPLOC4|PSMC3|PSMB6
R-HSA-1660499	Synthesis of PIPs at the plasma membrane	0.539	0.676	PI4K2A
R-HSA-174824	Plasma lipoprotein assembly, remodeling, and clearance	0.539	0.676	AP2A1
R-HSA-381038	XBP1(S) activates chaperone genes	0.539	0.676	ACADVL
R-HSA-5696398	Nucleotide Excision Repair	0.54	0.676	CDK7|COPS7A
R-HSA-112310	Neurotransmitter release cycle	0.548	0.68	RIMS1
R-HSA-177929	Signaling by EGFR	0.548	0.68	CBL
R-HSA-5620924	Intraflagellar transport	0.548	0.68	TUBB4B
R-HSA-9013405	RHOD GTPase cycle	0.548	0.68	ARHGAP35
R-HSA-5617833	Cilium Assembly	0.551	0.683	ACTR1A|TUBB|TUBB4B
R-HSA-381070	IRE1alpha activates chaperones	0.557	0.688	ACADVL
R-HSA-977443	GABA receptor activation	0.565	0.697	GABRA5
R-HSA-8978868	Fatty acid metabolism	0.569	0.7	MCAT|ACADVL
R-HSA-73894	DNA Repair	0.571	0.702	CDK7|PPP5C|NPLOC4|COPS7A
R-HSA-373076	Class A/1 (Rhodopsin-like receptors)	0.574	0.704	HTR7|TACR1
R-HSA-1640170	Cell Cycle	0.577	0.705	CDK7|ACTR1A|PSMC3|TUBB|TUBB4B|PSMB6|CC2D1B|ORC5
R-HSA-8980692	RHOA GTPase cycle	0.58	0.705	ARHGAP35|ARHGEF25
R-HSA-191859	snRNP Assembly	0.582	0.705	SNUPN
R-HSA-194441	Metabolism of non-coding RNA	0.582	0.705	SNUPN
R-HSA-6796648	TP53 Regulates Transcription of DNA Repair Genes	0.582	0.705	CDK7
R-HSA-9694635	Translation of Structural Proteins	0.582	0.705	MAN1B1
R-HSA-9716542	Signaling by Rho GTPases, Miro GTPases and RHOBTB3	0.585	0.708	HTR7|STMN2|NSFL1C|SLITRK3|ARHGAP35|TUBB4B|CDC37|ARHGEF25|PRKCZ
R-HSA-446652	Interleukin-1 family signaling	0.596	0.712	PSMC3|PSMB6
R-HSA-112382	Formation of RNA Pol II elongation complex	0.598	0.712	CDK7
R-HSA-427413	NoRC negatively regulates rRNA expression	0.598	0.712	CDK7
R-HSA-72165	mRNA Splicing - Minor Pathway	0.598	0.712	SNRNP48
R-HSA-75955	RNA Polymerase II Transcription Elongation	0.598	0.712	CDK7
R-HSA-8873719	RAB geranylgeranylation	0.598	0.712	RAB3D
R-HSA-9013406	RHOQ GTPase cycle	0.598	0.712	ARHGAP35
R-HSA-9013409	RHOJ GTPase cycle	0.598	0.712	ARHGAP35
R-HSA-5619115	Disorders of transmembrane transporters	0.601	0.713	PSMC3|PSMB6
R-HSA-9012999	RHO GTPase cycle	0.601	0.713	STMN2|NSFL1C|SLITRK3|ARHGAP35|CDC37|ARHGEF25
R-HSA-1852241	Organelle biogenesis and maintenance	0.605	0.716	ACTR1A|DNAJC11|TUBB|TUBB4B
R-HSA-5250913	Positive epigenetic regulation of rRNA expression	0.606	0.716	CHD4
R-HSA-6784531	tRNA processing in the nucleus	0.613	0.723	ELAC2
R-HSA-5683057	MAPK family signaling cascades	0.616	0.724	PPP5C|PSMC3|PRKCQ|PSMB6
R-HSA-73887	Death Receptor Signalling	0.616	0.724	MADD|STUB1
R-HSA-1268020	Mitochondrial protein import	0.621	0.727	PITRM1
R-HSA-5250941	Negative epigenetic regulation of rRNA expression	0.621	0.727	CDK7
R-HSA-156580	Phase II - Conjugation of compounds	0.628	0.734	SLC35B3
R-HSA-9013148	CDC42 GTPase cycle	0.631	0.736	ARHGAP35|ARHGEF25
R-HSA-72172	mRNA Splicing	0.632	0.736	SNRNP48|PQBP1|PRPF4
R-HSA-5633007	Regulation of TP53 Activity	0.636	0.739	CHD4|CDK5
R-HSA-418346	Platelet homeostasis	0.642	0.742	LRP8
R-HSA-6782210	Gap-filling DNA repair synthesis and ligation in TC-NER	0.642	0.742	CDK7
R-HSA-70171	Glycolysis	0.642	0.742	PFKP
R-HSA-167172	Transcription of the HIV genome	0.649	0.746	CDK7
R-HSA-5654738	Signaling by FGFR2	0.649	0.746	CBL
R-HSA-9609690	HCMV Early Events	0.649	0.746	TUBB4B
R-HSA-9006931	Signaling by Nuclear Receptors	0.652	0.748	PPP5C|RXRG|PRKCZ
R-HSA-6782135	Dual incision in TC-NER	0.656	0.748	CDK7
R-HSA-9009391	Extra-nuclear estrogen signaling	0.656	0.748	PRKCZ
R-HSA-69620	Cell Cycle Checkpoints	0.656	0.748	PSMC3|PSMB6|ORC5
R-HSA-199977	ER to Golgi Anterograde Transport	0.665	0.756	ACTR1A|TUBB4B
R-HSA-375276	Peptide ligand-binding receptors	0.669	0.756	TACR1
R-HSA-6806834	Signaling by MET	0.669	0.756	CBL
R-HSA-8852135	Protein ubiquitination	0.669	0.756	CDC34
R-HSA-9013408	RHOG GTPase cycle	0.669	0.756	ARHGAP35
R-HSA-1445148	Translocation of SLC2A4 (GLUT4) to the plasma membrane	0.675	0.76	TUBB4B
R-HSA-428157	Sphingolipid metabolism	0.675	0.76	OSBP
R-HSA-190236	Signaling by FGFR	0.688	0.771	CBL
R-HSA-9663891	Selective autophagy	0.688	0.771	TUBB4B
R-HSA-199991	Membrane Trafficking	0.688	0.771	MADD|ACTR1A|CBL|TACR1|AP2A1|CLTCL1|TUBB4B|COPS7A
R-HSA-194315	Signaling by Rho GTPases	0.691	0.771	STMN2|NSFL1C|SLITRK3|ARHGAP35|TUBB4B|CDC37|ARHGEF25|PRKCZ
R-HSA-9010553	Regulation of expression of SLITs and ROBOs	0.691	0.771	PSMC3|PSMB6
R-HSA-438064	Post NMDA receptor activation events	0.7	0.778	TUBB4B
R-HSA-6811434	COPI-dependent Golgi-to-ER retrograde traffic	0.7	0.778	TUBB4B
R-HSA-1296071	Potassium Channels	0.705	0.781	KCNN1
R-HSA-211000	Gene Silencing by RNA	0.705	0.781	ELAC2
R-HSA-1483255	PI Metabolism	0.711	0.784	PI4K2A
R-HSA-70326	Glucose metabolism	0.711	0.784	PFKP
R-HSA-9013149	RAC1 GTPase cycle	0.712	0.784	ARHGAP35|ARHGEF25
R-HSA-674695	RNA Polymerase II Pre-transcription Events	0.717	0.785	CDK7
R-HSA-6804756	Regulation of TP53 Activity through Phosphorylation	0.717	0.785	CDK5
R-HSA-6807505	RNA polymerase II transcribes snRNA genes	0.717	0.785	CDK7
R-HSA-8939211	ESR-mediated signaling	0.72	0.786	PPP5C|PRKCZ
R-HSA-381426	Regulation of Insulin-like Growth Factor (IGF) transport and uptake by Insulin-like Growth Factor Binding Proteins (IGFBPs)	0.722	0.786	PAPPA
R-HSA-72764	Eukaryotic Translation Termination	0.722	0.786	APEH
R-HSA-8876198	RAB GEFs exchange GTP for GDP on RABs	0.722	0.786	MADD
R-HSA-5653656	Vesicle-mediated transport	0.724	0.786	MADD|ACTR1A|CBL|TACR1|AP2A1|CLTCL1|TUBB4B|COPS7A
R-HSA-9013404	RAC2 GTPase cycle	0.728	0.789	ARHGAP35
R-HSA-1592230	Mitochondrial biogenesis	0.733	0.793	DNAJC11
R-HSA-3700989	Transcriptional Regulation by TP53	0.74	0.799	CDK7|CHD4|TIGAR|CDK5
R-HSA-202733	Cell surface interactions at the vascular wall	0.743	0.8	SLC7A8
R-HSA-390466	Chaperonin-mediated protein folding	0.743	0.8	TUBB4B
R-HSA-157118	Signaling by NOTCH	0.746	0.801	PSMC3|PSMB6
R-HSA-418594	G alpha (i) signalling events	0.746	0.801	PPP3CB|CDK5
R-HSA-9648025	EML4 and NUDC in mitotic spindle formation	0.748	0.801	TUBB4B
R-HSA-948021	Transport to the Golgi and subsequent modification	0.75	0.801	ACTR1A|TUBB4B
R-HSA-3214847	HATs acetylate histones	0.753	0.801	KAT7
R-HSA-4420097	VEGFA-VEGFR2 Pathway	0.753	0.801	PRKCZ
R-HSA-442755	Activation of NMDA receptors and postsynaptic events	0.753	0.801	TUBB4B
R-HSA-5663202	Diseases of signal transduction by growth factor receptors and second messengers	0.757	0.802	CBL|PSMC3|AMER1|CDC37|PSMB6
R-HSA-5628897	TP53 Regulates Metabolic Genes	0.758	0.802	TIGAR
R-HSA-9609646	HCMV Infection	0.758	0.802	TUBB4B
R-HSA-1474244	Extracellular matrix organization	0.761	0.804	KLK7|CAPN5
R-HSA-381119	Unfolded Protein Response (UPR)	0.767	0.809	ACADVL
R-HSA-72203	Processing of Capped Intron-Containing Pre-mRNA	0.769	0.81	SNRNP48|PQBP1|PRPF4
R-HSA-6811442	Intra-Golgi and retrograde Golgi-to-ER traffic	0.774	0.814	ACTR1A|TUBB4B
R-HSA-2500257	Resolution of Sister Chromatid Cohesion	0.776	0.814	TUBB4B
R-HSA-196849	Metabolism of water-soluble vitamins and cofactors	0.785	0.816	NAXE
R-HSA-5368286	Mitochondrial translation initiation	0.785	0.816	MRPL37
R-HSA-5389840	Mitochondrial translation elongation	0.785	0.816	MRPL37
R-HSA-5419276	Mitochondrial translation termination	0.785	0.816	MRPL37
R-HSA-72306	tRNA processing	0.785	0.816	ELAC2
R-HSA-168164	Toll Like Receptor 3 (TLR3) Cascade	0.789	0.819	SARM1
R-HSA-556833	Metabolism of lipids	0.796	0.823	PEMT|PCYT1B|OSBP|MCAT|SRD5A3|ACADVL|PI4K2A
R-HSA-166166	MyD88-independent TLR4 cascade	0.797	0.823	SARM1
R-HSA-937061	TRIF(TICAM1)-mediated TLR4 signaling	0.797	0.823	SARM1
R-HSA-5368287	Mitochondrial translation	0.808	0.834	MRPL37
R-HSA-5693532	DNA Double-Strand Break Repair	0.816	0.84	PPP5C
R-HSA-5663220	RHO GTPases Activate Formins	0.819	0.843	TUBB4B
R-HSA-72163	mRNA Splicing - Major Pathway	0.822	0.843	PQBP1|PRPF4
R-HSA-76002	Platelet activation, signaling and aggregation	0.827	0.847	PRKCQ|PRKCZ
R-HSA-211859	Biological oxidations	0.83	0.849	SLC35B3
R-HSA-9007101	Rab regulation of trafficking	0.833	0.85	MADD
R-HSA-71291	Metabolism of amino acids and derivatives	0.834	0.85	PSMC3|PSMB6|ACAD8
R-HSA-166016	Toll Like Receptor 4 (TLR4) Cascade	0.849	0.864	SARM1
R-HSA-162599	Late Phase of HIV Life Cycle	0.873	0.886	CDK7
R-HSA-1632852	Macroautophagy	0.873	0.886	TUBB4B
R-HSA-168898	Toll-like Receptor Cascades	0.883	0.894	SARM1
R-HSA-449147	Signaling by Interleukins	0.887	0.897	CBL|PSMC3|PSMB6
R-HSA-195258	RHO GTPase Effectors	0.889	0.898	TUBB4B|PRKCZ
R-HSA-162587	HIV Life Cycle	0.896	0.903	CDK7
R-HSA-9609507	Protein localization	0.9	0.906	PITRM1
R-HSA-9612973	Autophagy	0.902	0.906	TUBB4B
R-HSA-72766	Translation	0.941	0.944	APEH|MRPL37
R-HSA-72312	rRNA processing	0.952	0.953	ELAC2
R-HSA-1280215	Cytokine Signaling in Immune system	0.986	0.986	CBL|PSMC3|PSMB6

## Sheet: (H) DO
ID	Label	P-value	P-value (Adjusted)	Symbols
DOID:0112241	multiple benign circumferential skin creases on limbs	0.000416	0.187	MAPRE2|TUBB
DOID:0050581	brachydactyly	0.004	0.603	CDK7|NOG
DOID:0060668	anencephaly	0.00592	0.603	EFNA5|TRIM36
DOID:8456	choline deficiency disease	0.00592	0.603	PEMT|CDKN3
DOID:2490	congenital nervous system abnormality	0.0068	0.603	EFNA5|PQBP1|TUBB|EML1|CDK5|TRIM36
DOID:0090132	complex cortical dysplasia with other brain malformations 7	0.00817	0.603	TUBB|TUBB4B
DOID:0060260	ptosis	0.0108	0.603	TUBB|TUBB4B
DOID:13934	facial paralysis	0.0108	0.603	TUBB|TUBB4B
DOID:0050570	congenital disorder of glycosylation type I	0.0139	0.65	MPI|SRD5A3|DPM2
DOID:1756	facial nerve disease	0.0168	0.65	TUBB|TUBB4B
DOID:0050997	cerebellar ataxia, mental retardation and dysequlibrium syndrome	0.0203	0.65	TUBB|TUBB4B
DOID:0090131	complex cortical dysplasia with other brain malformations	0.0367	0.65	TUBB|TUBB4B
DOID:9834	hyperopia	0.0367	0.65	CBL|NOG
DOID:0050587	trichotillomania	0.0406	0.65	SLITRK1
DOID:0050826	tricuspid valve disease	0.0406	0.65	ZFPM2
DOID:0070198	Miyoshi muscular dystrophy	0.0406	0.65	ANO5
DOID:0080821	exercise-induced bronchoconstriction	0.0406	0.65	TACR1
DOID:0110284	autosomal recessive limb-girdle muscular dystrophy type 2L	0.0406	0.65	ANO5
DOID:0110965	brachydactyly type A2	0.0406	0.65	CDK7
DOID:11200	T cell deficiency	0.0406	0.65	UNC119
DOID:11665	Patau syndrome	0.0406	0.65	PAPPA
DOID:3965	Merkel cell carcinoma	0.0406	0.65	SPA17
DOID:9220	central sleep apnea	0.0406	0.65	TACR1
DOID:9277	primary cerebellar degeneration	0.0406	0.65	PITRM1
DOID:5212	congenital disorder of glycosylation	0.0479	0.65	MPI|SRD5A3|DPM2
DOID:5656	cranial nerve disease	0.05	0.65	CBL|TUBB|CDK5|TUBB4B
DOID:10481	diaphragm disease	0.0567	0.65	CBL|ZFPM2
DOID:3827	congenital diaphragmatic hernia	0.0567	0.65	CBL|ZFPM2
DOID:4254	osteosclerosis	0.0567	0.65	AMER1|CLCN5
DOID:0050593	primary congenital glaucoma	0.0602	0.65	CDK7
DOID:0050794	multiple synostoses syndrome	0.0602	0.65	NOG
DOID:0080171	esophageal atresia/tracheoesophageal fistula	0.0602	0.65	NOG
DOID:0111169	subcortical band heterotopia	0.0602	0.65	EML1
DOID:10937	impulse control disorder	0.0602	0.65	SLITRK1
DOID:11589	Riley-Day syndrome	0.0602	0.65	STMN2
DOID:206	hereditary multiple exostoses	0.0602	0.65	EXT2
DOID:227	ankylosis	0.0602	0.65	NOG
DOID:4674	androgen insensitivity syndrome	0.0602	0.65	KAT7
DOID:6262	follicular dendritic cell sarcoma	0.0602	0.65	CLDN1
DOID:668	myositis ossificans	0.0602	0.65	NOG
DOID:7849	dendritic cell sarcoma	0.0602	0.65	CLDN1
DOID:1967	leiomyosarcoma	0.0622	0.65	PRUNE2|TSPAN31
DOID:4230	smooth muscle cancer	0.0622	0.65	PRUNE2|TSPAN31
DOID:0080015	physical disorder	0.0686	0.7	EFNA5|PQBP1|TUBB|EML1|CDK5|TRIM36|NOG
DOID:0050699	Dent disease	0.0795	0.714	CLCN5
DOID:0050836	focal dystonia	0.0795	0.714	ANO3
DOID:0070356	visual impairment and progressive phthisis bulbi	0.0795	0.714	MARK2
DOID:0110429	dilated cardiomyopathy 1H	0.0795	0.714	TRPC5
DOID:4411	hepatitis E	0.0795	0.714	CBL
DOID:5621	histiocytic and dendritic cell cancer	0.0795	0.714	CLDN1
DOID:0050646	distal arthrogryposis	0.0984	0.803	ECEL1
DOID:12098	trigeminal neuralgia	0.0984	0.803	CDK5
DOID:14448	46,XY sex reversal	0.0984	0.803	ZFPM2
DOID:561	trigeminal nerve disease	0.0984	0.803	CDK5
DOID:9840	esotropia	0.0984	0.803	CBL

## Sheet: (I) Pathway Commons
ID	Label	P-value	P-value (Adjusted)	Symbols
206	Axon guidance mediated by semaphorins	0.000223	0.238	NRP1|CDK5|SEMA3A
301	CRMPs in Sema3A signaling	0.000223	0.238	NRP1|CDK5|SEMA3A
1618	Retinoid metabolism and transport	0.000391	0.278	LRP12|LRP8|BCO2
541	EPHA forward signaling	0.000788	0.358	CBL|EFNA5|CDK5
854	Heterotrimeric GPCR signaling pathway (through glutamate, G alpha q and PLC beta) ( GPCR GroupI metabotropic glutamate receptor signaling pathway )	0.00126	0.358	PRKCQ|PRKCZ
1651	SEMA3A-Plexin repulsion signaling by inhibiting Integrin adhesion	0.00126	0.358	NRP1|SEMA3A
1783	Stimuli-sensing channels	0.00183	0.358	ANO5|ANO4|ANO3|CLCN5
1558	Reelin signaling pathway	0.00231	0.358	CBL|CDK5|LRP8
400	Constitutive Signaling by EGFRvIII	0.00357	0.358	CBL|CDC37
685	Fructose and mannose metabolism	0.00357	0.358	MPI|PFKP
1430	Post-chaperonin tubulin folding pathway	0.00357	0.358	TBCB|TUBB4B
1684	Sema3A PAK dependent Axon repulsion	0.00357	0.358	NRP1|SEMA3A
543	EPHA2 forward signaling	0.00439	0.358	CBL|ARHGAP35
1807	Synthesis of PC	0.00439	0.358	PEMT|PCYT1B
971	Inactivation, recovery and regulation of the phototransduction cascade	0.00531	0.358	PPEF1|PRKCQ
142	Amino acid transport across the plasma membrane	0.00748	0.358	SLC7A8|SLC43A2
401	Constitutive Signaling by Ligand-Responsive EGFR Cancer Variants	0.00748	0.358	CBL|CDC37
1701	Signaling by ERBB2	0.00748	0.358	STUB1|CDC37
540	EPH-ephrin mediated repulsion of cells	0.00801	0.358	EFNA5|AP2A1|CLTCL1
861	Histamine H1 receptor mediated signaling pathway	0.00874	0.358	PRKCQ|PRKCZ
635	Factors involved in megakaryocyte development and platelet production	0.00954	0.358	CDK5|ZFPM2|EHD1|RCOR1
2	5HT2 type receptor mediated signaling pathway	0.0101	0.358	PRKCQ|PRKCZ
609	FCERI mediated NF-kB activation	0.0118	0.358	PSMC3|PRKCQ|CDC34|PSMB6
875	Huntington disease	0.0124	0.358	AP2A1|TUBB|CAPN5|TUBB4B|GRIK4
443	DARPP-32 events	0.0132	0.358	PPP3CB|CDK5
1285	Noncanonical Wnt signaling pathway	0.0149	0.358	NLK|PRKCZ
516	Downstream TCR signaling	0.0153	0.358	PSMC3|PRKCQ|CDC34|PSMB6
1329	Oxytocin receptor mediated signaling pathway	0.0168	0.358	PRKCQ|PRKCZ
1616	Retinoic acid receptors-mediated signaling	0.0168	0.358	CDK7|RXRG
1998	VEGFR1 specific signals	0.0168	0.358	CBL|NRP1
2171	untitled	0.0177	0.358	ECEL1|PRKCQ|PRKCZ
816	HDACs deacetylate histones	0.0188	0.358	CHD4|RCOR1
289	CDT1 association with the CDC6:ORC:origin complex	0.0191	0.358	PSMC3|PSMB6|ORC5
536	EGFR downregulation	0.0209	0.358	CBL|AP2A1
1207	N-Glycan biosynthesis	0.0209	0.358	DPM2|MAN1B1
472	Degradation of DVL	0.0221	0.358	HECW1|PSMC3|PSMB6
1097	Lissencephaly gene (LIS1) in neuronal migration and development	0.0279	0.358	CDK5|LRP8
1100	Loss of Nlp from mitotic centrosomes	0.0288	0.358	ACTR1A|TUBB|TUBB4B
1101	Loss of proteins required for interphase microtubule organization from the centrosome	0.0288	0.358	ACTR1A|TUBB|TUBB4B
521	Drosophila Toll-like receptor signaling ( Drosophila Toll-like receptor signaling )	0.0295	0.358	CDK7|PSMC3|NLK|PRKCQ|CDK5|PSMB6|PRKCZ
1902	Thyrotropin-releasing hormone receptor signaling pathway	0.0305	0.358	PRKCQ|PRKCZ
64	AURKA Activation by TPX2	0.0307	0.358	ACTR1A|TUBB|TUBB4B
2041	Wnt	0.0313	0.358	NLK|PRKCQ|MARK2|PI4K2A
1576	Regulation of RhoA activity	0.0332	0.358	ARHGAP35|ARHGEF25
1849	TNF receptor signaling pathway	0.0332	0.358	MADD|PRKCZ
1196	Muscarinic acetylcholine receptor 1 and 3 signaling pathway	0.036	0.358	PRKCQ|PRKCZ
1553	Recruitment of mitotic centrosome proteins and complexes	0.0367	0.358	ACTR1A|TUBB|TUBB4B
1310	Orc1 removal from chromatin	0.0388	0.358	PSMC3|PSMB6|ORC5
477	Degradation of the extracellular matrix	0.039	0.358	KLK7|CAPN5
1755	SnoN degradation signaling ( TGF-beta_super_family_signaling_pathway(canonical) )	0.039	0.358	PSMC3|PSMB6
1839	TCR signaling in naïve CD8+ T cells	0.039	0.358	CBL|PRKCQ
476	Degradation of beta-catenin by the destruction complex	0.041	0.358	PSMC3|AMER1|PSMB6
1067	LKB1 signaling events	0.042	0.358	CDC37|MARK2
293	CLEC7A (Dectin-1) signaling	0.0433	0.358	PSMC3|CDC34|PSMB6
415	Cross-presentation of soluble exogenous antigens (endosomes)	0.0485	0.358	PSMC3|PSMB6
1001	Integrin-linked kinase signaling	0.0485	0.358	CDC37|TNS1
1899	Thromboxane A2 receptor signaling	0.0485	0.358	PRKCQ|PRKCZ
1855	TNFalpha	0.0493	0.358	MADD|PSMC3|PRKCQ|CDK5|CDC37|CDC34|MARK2|PRKCZ
308	Ca2+ pathway	0.052	0.358	PPP3CB|NLK
1513	RNA Polymerase I Transcription Initiation	0.052	0.358	CDK7|CHD4
1840	TGF beta receptor I degradation signaling ( TGF-beta_super_family_signaling_pathway(canonical) )	0.052	0.358	PSMC3|PSMB6
42	AKT(PKB)-Bad signaling ( EPO signaling pathway(JAK2 STAT1 STAT3 STAT5) )	0.0534	0.358	CDK7|NLK|PRKCQ|CDK5|PRKCZ
43	AKT(PKB)-Bad signaling ( IL-7 signaling(JAK1 JAK3 STAT5) )	0.0534	0.358	CDK7|NLK|PRKCQ|CDK5|PRKCZ
343	Ceramide signaling pathway	0.0555	0.358	MADD|PRKCZ
155	AndrogenReceptor	0.0609	0.358	CDK7|STUB1|CDK5|CDC37|KAT7
1429	Positive regulation of (Transcription of SOCS by STAT dimer) in JAK STAT pathway ( JAK-STAT pathway and regulation pathway Diagram )	0.0609	0.358	CDK7|NLK|PRKCQ|CDK5|PRKCZ
1572	Regulation of PLK1 Activity at G2/M Transition	0.0613	0.358	ACTR1A|TUBB|TUBB4B
135	Alzheimer disease-amyloid secretase pathway	0.0629	0.358	PRKCQ|PRKCZ
286	CDK-mediated phosphorylation and removal of Cdc6	0.0629	0.358	PSMC3|PSMB6
708	G2/M Checkpoints	0.0629	0.358	PSMC3|PSMB6
1293	Notch signaling pathway	0.0629	0.358	CBL|MARK2
1585	Regulation of activated PAK-2p34 by proteasome mediated degradation	0.0629	0.358	PSMC3|PSMB6
1841	TGF beta receptor complex degradation signaling ( TGF-beta_super_family_signaling_pathway(canonical) )	0.0629	0.358	PSMC3|PSMB6
847	Heterotrimeric G-protein signaling pathway-Gq alpha and Go alpha mediated pathway	0.0641	0.358	CLTCL1|PRKCQ|PRKCZ
947	IL6	0.0641	0.358	CBL|NLK|CDK5
203	Autodegradation of the E3 ubiquitin ligase COP1	0.0668	0.358	PSMC3|PSMB6
945	IL5	0.0668	0.358	CBL|UNC119
983	Insulin Pathway	0.0668	0.358	CBL|PRKCZ
1562	Regulation of Androgen receptor activity	0.0668	0.358	RXRG|KAT7
1597	Regulation of ornithine decarboxylase (ODC)	0.0668	0.358	PSMC3|PSMB6
1838	TCR signaling in naïve CD4+ T cells	0.0668	0.358	CBL|PRKCQ
1982	Ubiquitin Mediated Degradation of Phosphorylated Cdc25A	0.0668	0.358	PSMC3|PSMB6
1984	Ubiquitin-dependent degradation of Cyclin D1	0.0668	0.358	PSMC3|PSMB6
1995	VEGF signaling pathway	0.0668	0.358	PRKCQ|PRKCZ
2020	Vif-mediated degradation of APOBEC3G	0.0668	0.358	PSMC3|PSMB6
2033	Vpu mediated degradation of CD4	0.0668	0.358	PSMC3|PSMB6
1996	VEGF signaling pathway ( VEGF signaling pathway )	0.0669	0.358	CDK7|NLK|PRKCQ|CDK5|PRKCZ
1632	Role of Calcineurin-dependent NFAT signaling in lymphocytes	0.0708	0.358	PRKCQ|PRKCZ
1854	TNFR2 non-canonical NF-kB pathway	0.0708	0.358	PSMC3|PSMB6
63	AUF1 (hnRNP D0) binds and destabilizes mRNA	0.0748	0.358	PSMC3|PSMB6
1650	SCF-beta-TrCP mediated degradation of Emi1	0.0748	0.358	PSMC3|PSMB6
471	Degradation of AXIN	0.079	0.358	PSMC3|PSMB6
151	Anchoring of the basal body to the plasma membrane	0.0825	0.358	ACTR1A|TUBB|TUBB4B
858	Hh mutants that don't undergo autocatalytic processing are degraded by ERAD	0.0833	0.358	PSMC3|PSMB6
1219	NIK-->noncanonical NF-kB signaling	0.0833	0.358	PSMC3|PSMB6
2049	Wnt signaling pathway	0.0845	0.358	PPP3CB|NLK|PRKCQ|ANKRD6|PRKCZ
457	Dectin-1 mediated noncanonical NF-kB signaling	0.0877	0.358	PSMC3|PSMB6
671	Formation of TC-NER Pre-Incision Complex	0.0877	0.358	CDK7|COPS7A
838	Hedgehog ligand biogenesis	0.0877	0.358	PSMC3|PSMB6
1894	The role of GTSE1 in G2/M progression after G2 checkpoint	0.0877	0.358	PSMC3|PSMB6
431	Cytoskeletal regulation by Rho GTPase	0.0921	0.358	TUBB|TUBB4B
473	Degradation of GLI1 by the proteasome	0.0921	0.358	PSMC3|PSMB6
1827	T cell activation	0.0921	0.358	PPP3CB|PRKCQ
195	Asymmetric localization of PCP proteins	0.0967	0.358	PSMC3|PSMB6
549	ER-Phagosome pathway	0.0967	0.358	PSMC3|PSMB6
715	GLI3 is processed to GLI3R by the proteasome	0.0967	0.358	PSMC3|PSMB6

## Sheet: (J) MESH
ID	Label	P-value	P-value (Adjusted)	Symbols
D005807	Genes, Overlapping	0.00361	0.998	HECW1|VIPR2|PRUNE2|IMPDH1|DDX56|GPR22|TSPAN33|PAPPA|CDK5|CCM2|FXR2|ORC5|ACADVL|SEMA3A
D003360	Cosmids	0.0119	0.998	PPP5C|CBL|TACR1|EFNA5|SCYL1|RXRG|CRYBB1|TSPAN31|TUBB|APEH|FLII|TUBB4B|MARK2|CLCN5
D048788	Growth and Development	0.0141	0.998	ANO5|ANO4|ANO3
D003602	Cytotoxicity, Immunologic	0.0203	0.998	SPA17|CBL|TACR1|NPLOC4|TUBB|PAPPA|NRP1|HUWE1|TRIM36|TUBB4B|FBXO9|PRKCZ
D017097	Electric Impedance	0.0208	0.998	CLDN1|CBL|TUBB|ARHGAP35|FLII|NOG|PRKCZ
D001833	Body Temperature Regulation	0.0247	0.998	HTR7|VIPR2|TRPC5
D019076	Transgenes	0.0339	0.998	DCXR|PPP5C|CBL|PRMT6|STUB1|CHD4|AP2A1|TSPAN33|PPP3CB|ZNF521|SCAMP3|CDK5|PRPF4|ORC5|PRKCZ|SEMA3A
D014110	Touch	0.0344	0.998	CLTCL1|ZPLD1
D002873	Chromosome Fragility	0.0385	0.998	HECW1|VIPR2|CBL|IMPDH1|DDX56|GPR22|TSPAN33|CDK5|CCM2|ORC5|SEMA3A
D003588	Cytopathogenic Effect, Viral	0.041	0.998	PSMC3|PRKCQ|MAN1B1|PSMB6|B3GALT5|PRKCZ
D018626	Retroelements	0.0418	0.998	LDOC1|HECW1|VIPR2|PRUNE2|IMPDH1|DDX56|GPR22|TSPAN33|PTCHD4|EML1|CDK5|CCM2|ORC5|CFAP46|SEMA3A
D041322	Chromosomes, Human, Y	0.0571	0.998	LDOC1|PPEF1|TRPC5|ATP11C|CLTCL1|CDK5|HUWE1|AMER1|CLCN5
D055495	Neurogenesis	0.058	0.998	HTR7|VIPR2|STMN2|TACR1|EFNA5|TUBB|LRP12|NLK|NRP1|CLTCL1|CDK5|ARHGAP35|GABRA5|GRIK4|LRP8
D003623	Dark Adaptation	0.0583	0.998	IMPDH1|UNC119
D013237	Stereoisomerism	0.0611	0.998	SLC7A8|DCXR|TACR1|STUB1|PSMC3|CDK5|MSRB1
D043283	Chromosome Fragile Sites	0.0612	0.998	HECW1|VIPR2|CBL|IMPDH1|DDX56|GPR22|TSPAN33|CDK5|CCM2|ORC5|SEMA3A
D002901	Chromosomes, Human, 13-15	0.0637	0.998	MPI|TUBB
D004276	DNA, Satellite	0.0664	0.998	TBCB|IMPDH1|HUWE1|ORC5|CLCN5
D012730	Sex Chromosomes	0.0691	0.998	MPI|PQBP1
D027042	Chromosomes, Artificial, P1 Bacteriophage	0.0691	0.998	PEMT|FLII
D013081	Sperm Motility	0.0727	0.998	TACR1|KLK7|TMEM120A|TUBB|PAPPA|TNS1
D020573	Genes, rel	0.0737	0.998	RIMS1|PRKCQ|SLITRK1|CDC34|IGSF21|TNS1|ORC5
D003641	Deamination	0.0756	0.998	PSMC3|TUBB4B|PSMB6
D003434	Crossing Over, Genetic	0.0774	0.998	LDOC1|PPEF1|TRPC5|ATP11C|HUWE1|AMER1|MARK2|CLCN5
D016059	Range of Motion, Articular	0.0805	0.998	TACR1|PRKCQ
D023061	Gene Order	0.0852	0.998	CLDN1|PEMT|CBL|HUWE1|ZFPM2|SARM1|AMER1|FLII|SEMA3A
D019521	Body Patterning	0.0886	0.998	CBL|EFNA5|TUBB|NLK|NRP1|ANKRD6|NOG|SEMA3A
D011679	Pupa	0.0949	0.998	ORC5
D012881	Skin Temperature	0.0949	0.998	TACR1
D018566	Pregnancy, High-Risk	0.0949	0.998	PAPPA
D018583	Pliability	0.099	0.998	TUBB|ARHGAP35|COPS7A|GRIK4
D019065	Virus Assembly	0.0993	0.998	DDX56|AP2A1|PSMC3|TUBB|CDK5|TUBB4B|PSMB6|PRKCZ|PI4K2A

[truncated: 7 more sheets: (K) DSigDB, (L) MSigDB, (M) LncRNA2Target, (N) miRTarBase, (O) miRDB, (P) TargetScan, (Q) RNAInter]
