# Supplementary material for: Meta-analysis of differential gene expression in lower motor neurons isolated by laser capture microdissection from post-mortem ALS spinal cords
Source: Front Genet. 2024 Apr 16;15:1385114. doi: 10.3389/fgene.2024.1385114 (PMC11059082; doi:10.3389/fgene.2024.1385114)
Supplement: Supplementary file 5 [file Table1.XLSX]

## Sheet: (A) DEG List
Symbol	Gene Name	SMD	P-value	FDR	Mean CPM (motor neurons)	% Detected (motor neurons)	Mean CPM > 1 (cell types)
F3	coagulation factor III, tissue factor	1.337	4.02e-07	0.000993	0.63	8.56	Astrocytes|Meninges|OPC|Pericytes
C3AR1	complement C3a receptor 1	1.66	5.9e-07	0.00114	0.07	1.28	Microglia
SERPINA3	serpin family A member 3	1.332	6.92e-07	0.00114	0	0	Not detected
APLNR	apelin receptor	1.371	3.94e-06	0.00412	0.24	3.83	Astrocytes
SGK1	serum/glucocorticoid regulated kinase 1	1.169	6.82e-06	0.00428	2.16	19.68	OPC|OD|Neurons|Microglia|Astrocytes|Schwann|Endothelial|Pericytes|Meninges|Ependymal|Lymphocytes
AQP1	aquaporin 1 (Colton blood group)	1.401	7e-06	0.00428	0.45	6.76	Astrocytes|Ependymal|Meninges
MAPK4	mitogen-activated protein kinase 4	1.441	7.33e-06	0.00428	0.43	6.09	Astrocytes|Ependymal|Neurons|Pericytes
MED13L	mediator complex subunit 13L	1.155	8.14e-06	0.00428	3.93	26.82	Endothelial|OPC|Astrocytes|Meninges|Microglia|Ependymal|Pericytes|Schwann|OD|Neurons|Lymphocytes
XRN1	5'-3' exoribonuclease 1	1.138	8.69e-06	0.00428	0.9	11.27	Meninges|Endothelial|OPC|Ependymal|Neurons|OD|Astrocytes|Pericytes|Lymphocytes|Microglia|Schwann
CLIC5	chloride intracellular channel 5	1.284	9.44e-06	0.00428	0.04	0.75	Endothelial
SRGN	serglycin	1.247	9.88e-06	0.00428	0.69	9.09	Endothelial|Microglia|Pericytes|Lymphocytes|Meninges
STOM	stomatin	1.42	9.88e-06	0.00428	0.36	5.63	Endothelial|Pericytes|Astrocytes|Microglia|Meninges|Lymphocytes|Schwann
TJP2	tight junction protein 2	1.132	1.18e-05	0.00434	0.01	0.15	Not detected
LAMA2	laminin subunit alpha 2	1.375	1.28e-05	0.00434	0.94	11.72	Meninges|Pericytes|Schwann|Endothelial|Astrocytes|Ependymal|OD|Neurons|Microglia|OPC|Lymphocytes
C1orf162	chromosome 1 open reading frame 162	1.392	1.38e-05	0.00434	0.07	1.2	Not detected
MLC1	modulator of VRAC current 1	1.251	1.48e-05	0.00434	0.04	0.68	Ependymal|Astrocytes
LRIG1	leucine rich repeats and immunoglobulin like domains 1	1.36	1.61e-05	0.00454	0.64	8.79	Astrocytes|Ependymal|Pericytes|Meninges|Endothelial|OD|OPC|Schwann|Neurons|Microglia|Lymphocytes
NCKAP1L	NCK associated protein 1 like	1.387	1.72e-05	0.00472	0.17	2.85	Microglia|Lymphocytes
ZC3H6	zinc finger CCCH-type containing 6	1.097	1.85e-05	0.00486	0.65	8.87	Ependymal|OD|Meninges|Neurons|Astrocytes|Endothelial|OPC|Schwann|Lymphocytes|Pericytes|Microglia
APBB1IP	amyloid beta precursor protein binding family B member 1 interacting protein	1.1	2.23e-05	0.00511	0.83	10.67	Microglia|Lymphocytes|Meninges|Neurons
SND1	staphylococcal nuclease and tudor domain containing 1	1.093	2.28e-05	0.00511	1.1	12.77	Astrocytes|Meninges|Endothelial|Microglia|OPC|Lymphocytes|Neurons|Ependymal|Pericytes|Schwann|OD
CCND2	cyclin D2	1.165	2.39e-05	0.00525	0.19	3.08	Ependymal|Lymphocytes|OPC|Pericytes|Neurons|Astrocytes|Endothelial|Microglia
NEDD9	neural precursor cell expressed, developmentally down-regulated 9	1.211	2.5e-05	0.00526	0.15	2.55	Endothelial|Lymphocytes|Schwann|OPC|Microglia|Pericytes|Neurons
ABCA1	ATP binding cassette subfamily A member 1	1.089	2.57e-05	0.0053	0.46	6.91	Astrocytes|Ependymal|Endothelial|Schwann|Meninges|OPC|Microglia|Pericytes|Neurons
PARP14	poly(ADP-ribose) polymerase family member 14	1.306	3.03e-05	0.00587	0.35	5.41	Endothelial|Microglia|OPC|Meninges|Lymphocytes|Ependymal|Pericytes|Astrocytes|Schwann
CBFB	core-binding factor subunit beta	1.062	4.31e-05	0.00774	0.62	8.64	OPC|OD|Lymphocytes|Endothelial|Meninges|Pericytes|Microglia|Schwann|Ependymal|Astrocytes|Neurons
GPNMB	glycoprotein nmb	1.034	4.43e-05	0.00782	0.36	5.48	Not detected
TGFBI	transforming growth factor beta induced	1.064	4.8e-05	0.00817	0.07	1.2	Pericytes|Meninges|Microglia
DDR2	discoidin domain receptor tyrosine kinase 2	1.103	5.52e-05	0.0088	0.33	5.03	Meninges|Astrocytes|Pericytes|Schwann|Ependymal|Endothelial|OPC|Neurons|OD
CYBB	cytochrome b-245 beta chain	1.25	5.99e-05	0.00895	0	0	Not detected
SYT17	synaptotagmin 17	1.03	6.19e-05	0.00895	0.14	2.4	Ependymal|OPC|Astrocytes|Microglia
TIGD7	tigger transposable element derived 7	1.016	6.29e-05	0.00895	0.11	1.8	Neurons
RPL27	ribosomal protein L27	1.452	6.97e-05	0.00931	1.87	18.33	Endothelial|Neurons|Pericytes|Ependymal
OSBPL11	oxysterol binding protein like 11	1.083	7.17e-05	0.00931	0.42	6.16	Astrocytes|Ependymal|Microglia|Neurons|Pericytes|OPC|Endothelial|Meninges|Lymphocytes|OD
VCAN	versican	1.052	9.03e-05	0.0108	0.85	10.89	OPC|Astrocytes|Ependymal|Meninges|Endothelial
SLC14A1	solute carrier family 14 member 1 (Kidd blood group)	1.058	9.06e-05	0.0108	0.54	7.66	Astrocytes|Ependymal|Lymphocytes
FN1	fibronectin 1	1.199	9.37e-05	0.011	0.27	4.06	Pericytes|Endothelial|Meninges|Schwann|Neurons|Astrocytes|OPC|OD
EPB41L2	erythrocyte membrane protein band 4.1 like 2	1.183	0.000108	0.0116	3.47	25.62	Microglia|Meninges|Schwann|OD|Astrocytes|OPC|Pericytes|Neurons|Endothelial|Ependymal|Lymphocytes
RND3	Rho family GTPase 3	0.904	0.000117	0.012	0.35	5.18	Meninges|Endothelial|Pericytes
MYO1E	myosin IE	1.189	0.000117	0.012	0.95	11.8	Endothelial|OD|Schwann|Ependymal|Microglia|Pericytes|Meninges|Astrocytes|Neurons|OPC|Lymphocytes
TYROBP	transmembrane immune signaling adaptor TYROBP	1.08	0.000121	0.0123	0.11	1.95	Microglia
GIMAP4	GTPase, IMAP family member 4	1.171	0.000124	0.0123	0.04	0.68	Endothelial
SMOC1	SPARC related modular calcium binding 1	1.168	0.000137	0.0134	0.25	4.28	OPC|Ependymal|OD|Astrocytes|Neurons
RPS6	ribosomal protein S6	1.07	0.000149	0.0143	2.33	21.04	Endothelial|Neurons|Pericytes|Meninges|Ependymal|Microglia|OPC|OD|Lymphocytes|Schwann|Astrocytes
TNFRSF1A	TNF receptor superfamily member 1A	1.164	0.000153	0.0144	0.12	1.95	Endothelial|Pericytes|Meninges|Microglia|Astrocytes|OPC
REEP3	receptor accessory protein 3	1.033	0.000153	0.0144	0.8	10.29	Endothelial|Pericytes|OPC|Meninges|OD|Neurons|Astrocytes|Schwann|Ependymal|Microglia|Lymphocytes
SLC2A1	solute carrier family 2 member 1	1.211	0.000154	0.0144	0.24	3.91	Endothelial|Meninges
OLR1	oxidized low density lipoprotein receptor 1	0.954	0.000164	0.0151	0.34	5.18	Microglia
ZNF577	zinc finger protein 577	1.143	0.000172	0.0153	0.19	3.08	OPC|Neurons|OD|Ependymal|Astrocytes|Meninges|Endothelial
NECTIN3	nectin cell adhesion molecule 3	1.107	0.000191	0.0165	0.41	6.09	OPC|Astrocytes|Ependymal|Meninges|OD|Endothelial|Neurons|Pericytes|Schwann|Lymphocytes|Microglia
IFIT3	interferon induced protein with tetratricopeptide repeats 3	0.93	0.000199	0.0166	0.23	3.61	OD|Neurons|Pericytes|Endothelial
RFTN2	raftlin family member 2	1.123	0.000215	0.0173	0.62	8.64	Ependymal|OD|OPC|Astrocytes|Meninges|Schwann|Endothelial|Pericytes
CXCR4	C-X-C motif chemokine receptor 4	0.996	0.000217	0.0173	0.02	0.38	Lymphocytes
B2M	beta-2-microglobulin	0.921	0.000219	0.0174	9.06	40.35	Endothelial|OPC|Lymphocytes|Pericytes|Microglia|Ependymal|Neurons|OD|Meninges|Schwann|Astrocytes
CP	ceruloplasmin	1.24	0.000248	0.0175	0.47	6.84	Meninges|Endothelial|Astrocytes|Ependymal|OD
HERPUD2	HERPUD family member 2	0.92	0.000248	0.0175	0.29	4.43	Neurons|Pericytes|Endothelial|Ependymal|Meninges|Lymphocytes|Astrocytes|OPC|OD|Microglia
IGSF6	immunoglobulin superfamily member 6	1.205	0.000249	0.0175	0.06	0.98	Microglia
AIF1	allograft inflammatory factor 1	1.104	0.000257	0.0175	0.11	1.95	Not detected
MEF2C	myocyte enhancer factor 2C	0.974	0.000257	0.0175	1.33	15.25	Microglia|Endothelial|Pericytes|Neurons|OPC|Astrocytes|Meninges|Ependymal|Lymphocytes|Schwann|OD
RHOC	ras homolog family member C	1.103	0.000265	0.0175	0.07	1.2	Endothelial|Pericytes
DOCK4	dedicator of cytokinesis 4	0.919	0.000266	0.0175	14.21	44.55	Microglia|Astrocytes|OD|Endothelial|OPC|Neurons|Meninges|Ependymal|Pericytes|Schwann|Lymphocytes
CEMIP	cell migration inducing hyaluronidase 1	1.107	0.000268	0.0176	0.39	5.79	Meninges|Astrocytes|Neurons|OD|Ependymal|Endothelial|Schwann|OPC|Pericytes
PHC3	polyhomeotic homolog 3	0.905	0.000275	0.0178	1.02	12.25	Meninges|OPC|Endothelial|OD|Lymphocytes|Neurons|Pericytes|Ependymal|Astrocytes|Microglia|Schwann
THBS2	thrombospondin 2	0.904	0.000286	0.0182	0.11	1.73	Meninges|Astrocytes|OPC
PHLPP1	PH domain and leucine rich repeat protein phosphatase 1	0.914	0.000291	0.0184	4.82	30.35	OD|OPC|Astrocytes|Ependymal|Pericytes|Neurons|Endothelial|Meninges|Schwann|Microglia|Lymphocytes
RGS1	regulator of G protein signaling 1	1.413	0.0003	0.0187	0.11	1.8	Microglia
EMP2	epithelial membrane protein 2	1.101	0.0003	0.0187	0.05	0.83	Endothelial|Schwann|Pericytes|Ependymal|Meninges|OPC
EMP1	epithelial membrane protein 1	0.898	0.000304	0.0187	0.19	3.08	Endothelial|Meninges|Astrocytes
ETNPPL	ethanolamine-phosphate phospho-lyase	0.895	0.000321	0.0191	0.08	1.43	Astrocytes
CD163	CD163 molecule	1.098	0.000344	0.0197	0.2	3.23	Microglia
DHRS3	dehydrogenase/reductase 3	1.077	0.000344	0.0197	0.08	1.43	Meninges|Schwann|Endothelial|Astrocytes|Microglia|Lymphocytes|Pericytes
NDNF	neuron derived neurotrophic factor	0.893	0.000345	0.0197	0.04	0.68	Ependymal
RPL38	ribosomal protein L38	1.101	0.000388	0.0208	1.35	15.18	Endothelial|Pericytes|Ependymal|Neurons
DSC2	desmocollin 2	1.05	0.000393	0.0208	0.04	0.68	Not detected
HPSE2	heparanase 2 (inactive)	1.067	0.000395	0.0208	1.76	17.81	Astrocytes|Ependymal|Neurons|OPC|Endothelial|Meninges|OD|Microglia|Schwann|Pericytes|Lymphocytes
PADI2	peptidyl arginine deiminase 2	1.245	0.000402	0.0209	0.39	5.71	Microglia|Astrocytes|OD|OPC
MLH3	mutL homolog 3	0.886	0.000404	0.0209	0.51	7.21	OD|Neurons|Ependymal|Meninges|OPC|Astrocytes|Pericytes|Endothelial|Schwann|Microglia
SERPINB6	serpin family B member 6	0.969	0.000439	0.0218	0.77	10.07	Endothelial|Ependymal|Pericytes|OPC|Microglia|Schwann|OD|Meninges|Astrocytes|Neurons|Lymphocytes
IFI16	interferon gamma inducible protein 16	1.054	0.00044	0.0218	0.56	7.89	Endothelial|Microglia|Lymphocytes|OPC|Meninges|Pericytes|Schwann|Astrocytes|OD
TXLNG	taxilin gamma	0.933	0.000495	0.0233	0.21	3.46	Neurons|Ependymal|OPC|Meninges|OD|Endothelial|Astrocytes|Pericytes
ABCC9	ATP binding cassette subfamily C member 9	1.048	0.000499	0.0233	0.07	1.28	Pericytes|Astrocytes|Ependymal
PDPN	podoplanin	0.931	0.000504	0.0233	0.1	1.65	OPC|Microglia|Ependymal|Astrocytes
IFIT2	interferon induced protein with tetratricopeptide repeats 2	0.928	0.000508	0.0233	0.08	1.28	Not detected
GAB2	GRB2 associated binding protein 2	1.052	0.00051	0.0233	2.25	20.14	OD|Microglia|OPC|Astrocytes|Meninges|Pericytes|Neurons|Ependymal|Endothelial|Schwann|Lymphocytes
LGR4	leucine rich repeat containing G protein-coupled receptor 4	1.037	0.00053	0.0236	0.63	8.64	Astrocytes|Ependymal|OD|Schwann|Neurons|Meninges|Pericytes|OPC|Microglia
CD44	CD44 molecule (Indian blood group)	1.117	0.000531	0.0236	1.46	15.55	Astrocytes|Lymphocytes|Pericytes|Meninges|Schwann|OPC|Ependymal|OD|Microglia|Neurons|Endothelial
LASP1	LIM and SH3 protein 1	0.879	0.00054	0.0239	0.21	3.38	Pericytes|Neurons|Meninges|Microglia|Lymphocytes|Endothelial|Astrocytes
BTG2	BTG anti-proliferation factor 2	1.033	0.000574	0.0249	0.15	2.33	Microglia|Endothelial|Meninges|Pericytes
WWTR1	WW domain containing transcription regulator 1	0.979	0.000584	0.0252	0.5	7.21	Endothelial|Meninges|Ependymal|Astrocytes|Pericytes|Schwann|OPC|OD|Neurons
UACA	uveal autoantigen with coiled-coil domains and ankyrin repeats	1.029	0.000588	0.0253	0.43	6.31	Meninges|Pericytes|Endothelial|Ependymal|Schwann|OD|Astrocytes|Microglia|OPC
PECAM1	platelet and endothelial cell adhesion molecule 1	1.008	0.000591	0.0253	0.09	1.5	Endothelial|Microglia
ZNF532	zinc finger protein 532	0.912	0.000606	0.0256	0.78	9.92	Astrocytes|OPC|OD|Neurons|Endothelial|Meninges|Ependymal|Pericytes|Schwann|Microglia|Lymphocytes
ASXL1	ASXL transcriptional regulator 1	0.923	0.000615	0.0257	0.95	11.34	Endothelial|OPC|Ependymal|Meninges|Pericytes|Neurons|OD|Astrocytes|Schwann|Microglia|Lymphocytes
ELK4	ETS transcription factor ELK4	1.192	0.000627	0.0262	0.26	4.06	Endothelial|Neurons|Ependymal|Lymphocytes|Pericytes|Meninges|Microglia|OD
TCIM	transcriptional and immune response regulator	1.104	0.000639	0.0264	0.01	0.15	Endothelial
SSPN	sarcospan	0.963	0.000656	0.0268	0.21	3.38	Ependymal|Astrocytes|OPC|Microglia|Meninges
CLDN11	claudin 11	0.845	0.000669	0.0271	0	0	Not detected
SPX	spexin hormone	1.031	0.000694	0.0277	0.03	0.45	Not detected
HCLS1	hematopoietic cell-specific Lyn substrate 1	0.844	0.000717	0.0284	0.14	2.48	Microglia|Lymphocytes
DTNA	dystrobrevin alpha	1.089	0.000735	0.0286	20.29	48.46	Astrocytes|Ependymal|OPC|Neurons|OD|Microglia|Pericytes|Schwann|Endothelial|Lymphocytes|Meninges
CCL2	C-C motif chemokine ligand 2	1.006	0.000737	0.0286	0.15	2.48	Astrocytes
GOLIM4	golgi integral membrane protein 4	0.892	0.000738	0.0286	0.39	5.71	OPC|Ependymal|Astrocytes|Meninges|Endothelial|Pericytes|OD|Microglia|Neurons
MAN2A1	mannosidase alpha class 2A member 1	0.836	0.000743	0.0287	13.39	44.25	OD|Meninges|Astrocytes|Endothelial|Microglia|Neurons|Pericytes|OPC|Lymphocytes|Ependymal|Schwann
TBC1D1	TBC1 domain family member 1	1.023	0.000747	0.0287	0.35	5.18	Pericytes|Microglia|Endothelial|Ependymal|Astrocytes|Neurons|Lymphocytes|OPC|Meninges
FGL2	fibrinogen like 2	1.044	0.00077	0.0295	0.12	1.95	Not detected
MARCHF3	membrane associated ring-CH-type finger 3	0.98	0.000776	0.0295	No data	No data	No data
PSD2	pleckstrin and Sec7 domain containing 2	1.072	0.000797	0.0298	0.22	3.53	Astrocytes|Ependymal|OPC|Neurons
AHCTF1	AT-hook containing transcription factor 1	1.184	0.0008	0.0298	0.61	8.19	Neurons|Endothelial|Astrocytes|Ependymal|OPC|Pericytes|Meninges|Schwann|OD|Microglia|Lymphocytes
FUT9	fucosyltransferase 9	0.829	0.000822	0.0304	1.7	17.28	Astrocytes|Ependymal|OPC|OD|Neurons|Pericytes|Endothelial|Lymphocytes|Microglia|Schwann
COL12A1	collagen type XII alpha 1 chain	0.886	0.000837	0.0309	0.08	1.35	Meninges|Schwann|Pericytes
SHISA6	shisa family member 6	0.828	0.000844	0.031	0.5	6.69	Astrocytes|Neurons|Ependymal|Meninges|OPC
EVI2B	ecotropic viral integration site 2B	0.877	0.000926	0.0328	0.01	0.23	Not detected
CDH11	cadherin 11	0.921	0.000955	0.0331	1.31	14.58	Meninges|Endothelial|OPC|Pericytes|OD|Neurons|Ependymal|Astrocytes|Schwann|Lymphocytes
MTMR11	myotubularin related protein 11	1.123	0.000973	0.0335	0.01	0.23	Not detected
DAPK1	death associated protein kinase 1	0.933	0.000979	0.0336	0.48	6.54	Astrocytes|Ependymal|Neurons|Meninges|Endothelial
CHI3L1	chitinase 3 like 1	0.833	0.000989	0.0338	0.9	11.19	Astrocytes|Endothelial|Microglia|Pericytes
CD93	CD93 molecule	0.817	0.00101	0.0341	0.04	0.68	Endothelial
TNRC6C	trinucleotide repeat containing adaptor 6C	0.901	0.00105	0.035	1.23	13.52	OPC|OD|Neurons|Ependymal|Meninges|Schwann|Astrocytes|Pericytes|Lymphocytes|Endothelial|Microglia
HMGB2	high mobility group box 2	1.142	0.00109	0.0355	0.16	2.63	Not detected
BBOX1	gamma-butyrobetaine hydroxylase 1	0.96	0.00111	0.0359	0.11	1.8	Ependymal|Astrocytes
ANGPT1	angiopoietin 1	0.883	0.00113	0.036	0.3	4.66	Pericytes|Astrocytes|Meninges|Ependymal|Neurons
C3	complement C3	1.163	0.00113	0.036	0.58	8.11	Microglia|Meninges|Astrocytes
SOAT1	sterol O-acyltransferase 1	0.844	0.00121	0.0378	0.28	4.51	Microglia|Endothelial|Neurons|Pericytes|Meninges|Lymphocytes|Astrocytes|Ependymal|OPC
LUZP2	leucine zipper protein 2	0.96	0.00128	0.0393	1.8	17.43	OPC|Astrocytes|Neurons|OD|Meninges|Pericytes
GAS7	growth arrest specific 7	0.974	0.00132	0.0398	0.41	5.94	Schwann|OD|Ependymal|Microglia|Meninges|Neurons|Astrocytes|OPC|Lymphocytes
AQP4	aquaporin 4	1.266	0.00138	0.0414	1.24	14.58	Astrocytes|Ependymal|Pericytes|Neurons
SCMH1	Scm polycomb group protein homolog 1	0.958	0.00139	0.0415	0.76	9.62	Meninges|OPC|Neurons|Pericytes|Endothelial|Astrocytes|Ependymal|Schwann|OD|Lymphocytes|Microglia
HDGFL3	HDGF like 3	0.923	0.0014	0.0415	0.43	6.09	Endothelial|Neurons|Pericytes|OPC|Ependymal|Meninges|OD|Astrocytes|Microglia|Schwann
CD86	CD86 molecule	1.004	0.00148	0.0437	0.12	2.1	Microglia
FBLN5	fibulin 5	0.942	0.00149	0.0437	0.11	1.88	Schwann|Ependymal|Endothelial|Meninges
HVCN1	hydrogen voltage gated channel 1	0.943	0.00152	0.0438	0.09	1.58	Ependymal|Astrocytes
DUSP22	dual specificity phosphatase 22	1.112	0.00156	0.0446	0.2	3.23	Endothelial|Meninges|Microglia|Neurons|OD|Astrocytes
COX7A1	cytochrome c oxidase subunit 7A1	0.86	0.00157	0.0447	0.07	1.13	Endothelial
PHF12	PHD finger protein 12	0.944	0.00158	0.0447	0.17	2.7	Endothelial|Neurons|OPC|Ependymal|Astrocytes|OD|Meninges|Microglia|Pericytes|Lymphocytes
NT5E	5'-nucleotidase ecto	0.936	0.00158	0.0447	0.06	1.05	Meninges|OPC
METTL7A	methyltransferase like 7A	0.938	0.00159	0.0449	0.32	4.96	Ependymal|Astrocytes|OPC|Meninges|Endothelial|Pericytes|Microglia
HAVCR2	hepatitis A virus cellular receptor 2	0.837	0.00164	0.0461	0.31	4.66	Microglia|OD|Astrocytes|Neurons|OPC
NCF2	neutrophil cytosolic factor 2	1.177	0.00165	0.0461	0.02	0.38	Microglia
BGN	biglycan	0.942	0.00168	0.0467	0.04	0.68	Pericytes|Endothelial
RASGRF2	Ras protein specific guanine nucleotide releasing factor 2	0.833	0.00168	0.0467	1.89	18.26	OD|Endothelial|Meninges|Neurons|Lymphocytes|Ependymal|Pericytes|OPC|Astrocytes|Schwann|Microglia
NKTR	natural killer cell triggering receptor	0.801	0.00172	0.0469	2.07	19.38	Endothelial|Ependymal|OD|OPC|Meninges|Astrocytes|Neurons|Pericytes|Lymphocytes|Microglia|Schwann
CDK2	cyclin dependent kinase 2	0.975	0.00172	0.0469	0.01	0.15	Not detected
ELK3	ETS transcription factor ELK3	1.014	0.00175	0.047	0.11	1.95	Endothelial|Microglia|Meninges|Astrocytes|Pericytes|OPC|Ependymal
ZFP36L1	ZFP36 ring finger protein like 1	1.094	0.00179	0.0477	1.49	16.15	Microglia|Ependymal|Astrocytes|Pericytes|Meninges|Endothelial|OPC|Lymphocytes|Schwann|Neurons|OD
ABHD4	abhydrolase domain containing 4, N-acyl phospholipase B	0.929	0.00183	0.0483	0.05	0.83	Not detected
RPS11	ribosomal protein S11	1.051	0.00187	0.049	2.84	23.37	Endothelial|Neurons|Pericytes|Ependymal|Meninges|Microglia|OPC|OD
LRCH3	leucine rich repeats and calponin homology domain containing 3	0.814	0.0019	0.0491	1.03	12.17	OPC|Meninges|OD|Ependymal|Endothelial|Neurons|Astrocytes|Schwann|Pericytes|Lymphocytes|Microglia
EPS8	epidermal growth factor receptor pathway substrate 8	0.9	0.00195	0.0501	0.93	11.42	Pericytes|Meninges|OPC|Microglia|Endothelial|Astrocytes|Ependymal|OD|Schwann|Neurons
STK33	serine/threonine kinase 33	0.911	0.00196	0.0501	0.84	10.82	Ependymal|Astrocytes|OPC|Neurons|Meninges|Endothelial|OD
TLR2	toll like receptor 2	1.11	0.00197	0.0501	0.44	6.46	Microglia
TREM2	triggering receptor expressed on myeloid cells 2	0.926	0.00199	0.0504	0.07	1.2	Microglia
AMOT	angiomotin	0.92	0.002	0.0504	0.08	1.5	Astrocytes|Ependymal
DAP	death associated protein	0.917	0.00201	0.0505	0.11	1.8	Endothelial|Ependymal|Microglia|Meninges|Pericytes|OPC
USP1	ubiquitin specific peptidase 1	0.829	0.00203	0.0508	0.1	1.65	Neurons
SLC18B1	solute carrier family 18 member B1	0.857	0.00217	0.0526	0.17	2.85	Astrocytes|Ependymal|OPC|Endothelial|Neurons|Microglia
BCOR	BCL6 corepressor	0.976	0.00222	0.0537	0.15	2.55	Endothelial|Neurons|Meninges|Pericytes|Ependymal|Microglia
EED	embryonic ectoderm development	0.905	0.00227	0.0541	0.16	2.63	Neurons|Endothelial|Microglia|Ependymal|OPC|Meninges|Astrocytes|OD|Pericytes
EHD2	EH domain containing 2	1.166	0.00228	0.0541	0.03	0.45	Pericytes|Endothelial
FBLN1	fibulin 1	0.898	0.00229	0.0543	0.07	1.13	Meninges|Pericytes
GCH1	GTP cyclohydrolase 1	0.813	0.00237	0.0556	0.06	1.13	Endothelial
FLNB	filamin B	0.903	0.00238	0.0556	0.34	4.88	Endothelial|Ependymal|Neurons|Schwann|Meninges|OD|Pericytes|OPC|Astrocytes
GSDME	gasdermin E	1.135	0.00246	0.0561	0.08	1.28	Microglia
MGP	matrix Gla protein	0.892	0.00248	0.0561	0.14	2.25	Meninges|Endothelial|Pericytes|Ependymal
INPP5B	inositol polyphosphate-5-phosphatase B	1.001	0.0025	0.0561	0.37	5.48	Neurons|Meninges|Pericytes|Astrocytes|Endothelial|OD|Microglia|OPC|Ependymal|Schwann
AHCYL1	adenosylhomocysteinase like 1	0.938	0.00257	0.057	9.26	39.59	Astrocytes|Neurons|OPC|Ependymal|Pericytes|Meninges|Endothelial|OD|Microglia|Lymphocytes|Schwann
CYP4F11	cytochrome P450 family 4 subfamily F member 11	0.888	0.00264	0.057	0.04	0.68	Not detected
HYCC1	hyccin PI4KA lipid kinase complex subunit 1	0.904	0.00265	0.057	No data	No data	No data
ZNF506	zinc finger protein 506	1.035	0.00273	0.0578	0.01	0.15	Not detected
TMA7	translation machinery associated 7 homolog	0.913	0.00285	0.0592	1.76	18.03	Neurons|Pericytes|Endothelial|Ependymal|OPC
CREBZF	CREB/ATF bZIP transcription factor	0.835	0.00289	0.0597	0.57	8.04	Ependymal|Neurons|Astrocytes|OD|Meninges|OPC|Pericytes|Endothelial|Schwann|Lymphocytes|Microglia
PIK3CG	phosphatidylinositol-4,5-bisphosphate 3-kinase catalytic subunit gamma	0.984	0.00291	0.0598	0.03	0.53	Microglia
FNIP1	folliculin interacting protein 1	0.901	0.00301	0.061	0	0	Not detected
FAT1	FAT atypical cadherin 1	0.914	0.00314	0.063	0.18	2.78	Ependymal|Astrocytes|Schwann|Pericytes|Meninges|Neurons
SEC14L2	SEC14 like lipid binding 2	0.871	0.00324	0.0642	0.07	1.13	Astrocytes|OPC
ZNF880	zinc finger protein 880	0.868	0.00325	0.0644	0.08	1.35	Not detected
GM2A	ganglioside GM2 activator	0.807	0.00326	0.0644	0.09	1.58	Not detected
NQO1	NAD(P)H quinone dehydrogenase 1	1.381	0.00329	0.0647	0.49	7.21	Endothelial
SAT1	spermidine/spermine N1-acetyltransferase 1	1.125	0.00335	0.0651	1.25	14.27	Microglia|Endothelial|Meninges|Neurons|Astrocytes|Schwann|OPC|Pericytes|Lymphocytes|Ependymal|OD
RASGRP3	RAS guanyl releasing protein 3	0.85	0.00366	0.0684	0.55	7.74	OD|Endothelial|Ependymal|Microglia|Pericytes|Neurons
NTM	neurotrimin	1.161	0.00371	0.0684	9.8	39.59	OPC|Astrocytes|OD|Neurons|Schwann|Pericytes|Ependymal|Meninges|Endothelial|Microglia|Lymphocytes
GPR65	G protein-coupled receptor 65	0.967	0.00373	0.0684	0.04	0.75	Not detected
ALPK1	alpha kinase 1	0.827	0.00376	0.0688	0.41	6.24	Microglia|Endothelial|Meninges|Pericytes|Astrocytes|Schwann|Ependymal
IGFBP4	insulin like growth factor binding protein 4	0.867	0.00377	0.0688	0.07	1.2	Pericytes|Meninges|Endothelial
NFIX	nuclear factor I X	0.855	0.00379	0.0688	0.27	4.28	Ependymal|OD|OPC|Astrocytes|Meninges|Endothelial|Pericytes|Neurons|Schwann
MYH9	myosin heavy chain 9	1.159	0.00381	0.0688	0.45	6.54	Endothelial|Pericytes|Lymphocytes|Astrocytes|Meninges|Microglia|OD|OPC|Neurons
INO80D	INO80 complex subunit D	0.826	0.00384	0.0692	0.87	10.89	Endothelial|Neurons|Ependymal|Pericytes|OPC|Meninges|Astrocytes|OD|Schwann|Microglia|Lymphocytes
ICAM1	intercellular adhesion molecule 1	0.855	0.00386	0.0692	0.04	0.68	Endothelial
C1QB	complement C1q B chain	1.22	0.00392	0.0698	0.62	8.56	Microglia
FKBP14	FKBP prolyl isomerase 14	0.902	0.00394	0.0698	0.16	2.7	Neurons|Pericytes
RPL37A	ribosomal protein L37a	0.968	0.00394	0.0698	1.94	19.08	Endothelial|Pericytes|Neurons|Ependymal|OPC|Astrocytes|Meninges|OD|Schwann|Microglia|Lymphocytes
SLC6A6	solute carrier family 6 member 6	1.284	0.00397	0.0698	0.27	4.36	OD|Neurons|Microglia|Endothelial|OPC|Lymphocytes
PTPRC	protein tyrosine phosphatase receptor type C	1.205	0.004	0.0698	0.88	11.12	Lymphocytes|Microglia
THBS4	thrombospondin 4	0.84	0.00405	0.07	0.17	2.78	OPC|Astrocytes|Ependymal|OD
LITAF	lipopolysaccharide induced TNF factor	0.849	0.00406	0.07	0.22	3.61	Microglia|OD|Meninges|Pericytes|Schwann|OPC|Lymphocytes|Endothelial|Ependymal
CRABP1	cellular retinoic acid binding protein 1	0.84	0.00416	0.071	0.03	0.53	Not detected
CDK5RAP2	CDK5 regulatory subunit associated protein 2	0.843	0.00423	0.0716	0.52	7.44	OD|Astrocytes|Neurons|OPC|Ependymal|Endothelial|Meninges|Microglia|Schwann|Lymphocytes|Pericytes
PPP4R3A	protein phosphatase 4 regulatory subunit 3A	0.825	0.00464	0.0767	0.42	6.24	Ependymal|Endothelial|OPC|Neurons|Meninges|Lymphocytes|Microglia|Astrocytes|Pericytes|OD|Schwann
ITPKB	inositol-trisphosphate 3-kinase B	0.833	0.00466	0.0768	0.85	10.89	Astrocytes|OD|Ependymal|Endothelial|Lymphocytes|Schwann|Microglia|Pericytes|Meninges|OPC|Neurons
CSGALNACT2	chondroitin sulfate N-acetylgalactosaminyltransferase 2	0.831	0.00467	0.0768	0.45	6.61	Neurons|OPC|Pericytes|Astrocytes|OD|Meninges|Schwann|Lymphocytes|Endothelial|Microglia|Ependymal
MXI1	MAX interactor 1, dimerization protein	1.307	0.00473	0.0771	1.1	12.92	Ependymal|OPC|OD|Astrocytes|Meninges|Pericytes|Neurons|Endothelial|Schwann|Lymphocytes|Microglia
PDCD6	programmed cell death 6	0.859	0.00473	0.0771	0.25	3.83	Neurons|Ependymal|Astrocytes|Meninges|Endothelial|OPC|OD|Lymphocytes|Microglia
TSPAN14	tetraspanin 14	1.143	0.00474	0.0771	0.16	2.63	Endothelial|Microglia|Meninges|Lymphocytes|Schwann|Pericytes|OD|Neurons
ST13	ST13 Hsp70 interacting protein	0.848	0.00475	0.0771	3.64	26.3	Neurons|Ependymal|Endothelial|OPC|Meninges|Pericytes|OD|Astrocytes|Lymphocytes
STC1	stanniocalcin 1	1.227	0.00479	0.0772	0.04	0.75	Meninges
ERBB4	erb-b2 receptor tyrosine kinase 4	0.811	0.00485	0.0776	13.81	43.88	OPC|Astrocytes|Ependymal|OD|Neurons|Pericytes|Schwann|Endothelial|Microglia|Meninges|Lymphocytes
MAB21L2	mab-21 like 2	0.816	0.00509	0.0791	0.03	0.6	Not detected
CSTA	cystatin A	0.895	0.00544	0.0824	0.01	0.15	Not detected
LMAN1	lectin, mannose binding 1	0.81	0.00562	0.0836	0.39	5.79	Endothelial|Pericytes|Meninges|OPC|Neurons|Ependymal|OD|Astrocytes|Microglia|Lymphocytes
CCNL1	cyclin L1	0.933	0.00569	0.0842	0.59	8.26	Endothelial|Meninges|Microglia|Pericytes|OD|OPC|Lymphocytes|Neurons|Astrocytes|Ependymal|Schwann
SYTL4	synaptotagmin like 4	0.802	0.00581	0.0848	0.15	2.48	Astrocytes|Meninges|Endothelial|Schwann|OPC
TLR5	toll like receptor 5	0.855	0.00582	0.0848	0.03	0.53	Microglia
TCF7L2	transcription factor 7 like 2	1.019	0.006	0.0861	0.43	6.31	Astrocytes|Ependymal|Endothelial|OPC|Meninges|Pericytes|Schwann|Microglia|Neurons|OD|Lymphocytes
EPC1	enhancer of polycomb homolog 1	0.922	0.00618	0.0868	1.09	12.62	OPC|Endothelial|Pericytes|Ependymal|Meninges|Astrocytes|Neurons|Schwann|Lymphocytes|OD|Microglia
GJA1	gap junction protein alpha 1	0.908	0.00628	0.0875	0.39	5.86	Ependymal|Astrocytes|Endothelial|Meninges
ADORA3	adenosine A3 receptor	1.01	0.00637	0.0882	0	0	Not detected
RGCC	regulator of cell cycle	0.801	0.00649	0.0893	0.19	3.08	Endothelial|OD|Schwann|OPC
KCNA3	potassium voltage-gated channel subfamily A member 3	0.846	0.00675	0.0915	0.01	0.15	Not detected
MAGT1	magnesium transporter 1	0.896	0.00688	0.0915	0.18	2.93	Pericytes|Endothelial|Microglia|Meninges|Schwann|OPC|Ependymal|Astrocytes|OD|Neurons
ENTREP1	endosomal transmembrane epsin interactor 1	1.194	0.00712	0.094	No data	No data	No data
CXCL16	C-X-C motif chemokine ligand 16	1.105	0.00727	0.0949	0.03	0.6	Not detected
THOC1	THO complex subunit 1	0.899	0.00768	0.0984	0.56	7.96	Neurons|Ependymal|OD|OPC|Endothelial|Astrocytes|Meninges|Microglia|Lymphocytes|Pericytes|Schwann
APOLD1	apolipoprotein L domain containing 1	1.028	0.00787	0.0995	0.08	1.35	Endothelial|Pericytes|Schwann|Meninges|OD

## Sheet: (B) GO BP
ID	Label	P-value	Symbols
GO:0002682	regulation of immune system process	7.12e-08	C3AR1|NCKAP1L|NEDD9|PARP14|CBFB|GPNMB|FN1|TYROBP|B2M|AIF1|MEF2C|PHLPP1|PADI2|IFI16|GAB2|LGR4|TCIM|HCLS1|CCL2|FUT9|EVI2B|HMGB2|ANGPT1|C3|CD86|DUSP22|HAVCR2|ZFP36L1|TLR2|ALPK1|ICAM1|C1QB|PTPRC|THBS4|LITAF|ITPKB|TLR5|RGCC|THOC1
GO:0001568	blood vessel development	9.99e-08	F3|C3AR1|APLNR|GPNMB|TGFBI|CYBB|FN1|MYO1E|CXCR4|MEF2C|THBS2|EMP2|NDNF|CCL2|CHI3L1|C3|ELK3|ZFP36L1|AMOT|PIK3CG|SAT1|MYH9|THBS4|PDCD6|TCF7L2|RGCC|APOLD1
GO:0072359	circulatory system development	1.23e-07	F3|C3AR1|APLNR|AQP1|GPNMB|TGFBI|CYBB|FN1|MYO1E|TNFRSF1A|CXCR4|MEF2C|THBS2|EMP2|DHRS3|NDNF|PDPN|PECAM1|ASXL1|CCL2|CHI3L1|ANGPT1|C3|ELK3|ZFP36L1|AMOT|BCOR|PIK3CG|SAT1|MYH9|THBS4|PDCD6|ERBB4|TCF7L2|GJA1|RGCC|APOLD1
GO:0050865	regulation of cell activation	1.51e-06	NCKAP1L|NEDD9|CBFB|GPNMB|DDR2|FN1|TYROBP|B2M|AIF1|MEF2C|PDPN|GAB2|CCL2|FGL2|CD86|DUSP22|HAVCR2|ZFP36L1|TREM2|PTPRC|ITPKB|THOC1
GO:0006954	inflammatory response	1.75e-06	F3|C3AR1|SERPINA3|CYBB|FN1|OLR1|CXCR4|CD163|IFI16|CD44|CCL2|CHI3L1|HMGB2|C3|HAVCR2|PIK3CG|IGFBP4|TLR5|ADORA3
GO:0035239	tube morphogenesis	2.37e-06	F3|C3AR1|APLNR|AQP1|GPNMB|TGFBI|CYBB|FN1|MYO1E|CXCR4|MEF2C|THBS2|EMP2|NDNF|LGR4|CCL2|CHI3L1|ANGPT1|C3|ELK3|ZFP36L1|AMOT|PIK3CG|SAT1|MYH9|THBS4|PDCD6|RGCC|APOLD1
GO:0001932	regulation of protein phosphorylation	2.87e-06	APLNR|NCKAP1L|CCND2|NEDD9|PARP14|GPNMB|DDR2|FN1|TNFRSF1A|AIF1|MEF2C|CEMIP|EMP2|CD44|WWTR1|PECAM1|TCIM|HCLS1|CHI3L1|ANGPT1|C3|CD86|DUSP22|TREM2|FBLN1|PIK3CG|FNIP1|PTPRC|THBS4|CDK5RAP2|ITPKB|ERBB4|CCNL1|RGCC
GO:0009607	response to biotic stimulus	3.09e-06	AQP1|PARP14|CYBB|TYROBP|TNFRSF1A|IFIT3|CXCR4|B2M|AIF1|RGS1|IFI16|ABCC9|IFIT2|LGR4|FGL2|DAPK1|C3|AQP4|NCF2|GCH1|FLNB|GSDME|CREBZF|PIK3CG|ALPK1|C1QB|PTPRC|ST13|TLR5|CXCL16
GO:0042327	positive regulation of phosphorylation	4.97e-06	APLNR|NCKAP1L|CCND2|NEDD9|PARP14|GPNMB|DDR2|TNFRSF1A|AIF1|MEF2C|CEMIP|EMP2|CD44|PECAM1|TCIM|HCLS1|CHI3L1|ANGPT1|C3|CD86|TREM2|PIK3CG|FNIP1|PTPRC|THBS4|ERBB4|RGCC
GO:1903708	positive regulation of hemopoiesis	9.88e-06	NCKAP1L|NEDD9|CBFB|TYROBP|HCLS1|EVI2B|CD86|ZFP36L1|TREM2|PTPRC|ITPKB
GO:0002263	cell activation involved in immune response	1.39e-05	NCKAP1L|APBB1IP|TYROBP|RPS6|GAB2|FGL2|CD86|HAVCR2|TREM2|PIK3CG|ICAM1|PTPRC|THOC1
GO:0070374	positive regulation of ERK1 and ERK2 cascade	1.63e-05	GPNMB|DDR2|CD44|CCL2|CHI3L1|ANGPT1|HAVCR2|TREM2|ICAM1|PTPRC|ERBB4
GO:0001910	regulation of leukocyte mediated cytotoxicity	1.73e-05	NCKAP1L|TYROBP|B2M|HAVCR2|ICAM1|PTPRC
GO:1901342	regulation of vasculature development	2.52e-05	F3|C3AR1|APLNR|AQP1|GPNMB|CYBB|CXCR4|EMP2|CHI3L1|C3|PDCD6
GO:0010647	positive regulation of cell communication	2.61e-05	F3|LAMA2|NCKAP1L|PARP14|GPNMB|DDR2|FN1|TYROBP|TNFRSF1A|CXCR4|MEF2C|RHOC|EMP2|LGR4|CD44|ASXL1|TCIM|HCLS1|CCL2|CHI3L1|ANGPT1|C3|CD86|DUSP22|HAVCR2|RASGRF2|TLR2|TREM2|GSDME|PIK3CG|FNIP1|GPR65|ALPK1|IGFBP4|ICAM1|PTPRC|LITAF|ITPKB|TSPAN14|ERBB4|TLR5|TCF7L2|GJA1
GO:0010562	positive regulation of phosphorus metabolic process	2.78e-05	APLNR|NCKAP1L|CCND2|NEDD9|PARP14|GPNMB|DDR2|TNFRSF1A|AIF1|MEF2C|CEMIP|EMP2|CD44|PECAM1|TCIM|HCLS1|CHI3L1|ANGPT1|C3|CD86|TREM2|PIK3CG|FNIP1|PTPRC|THBS4|ERBB4|RGCC
GO:0023056	positive regulation of signaling	2.81e-05	F3|LAMA2|NCKAP1L|PARP14|GPNMB|DDR2|FN1|TYROBP|TNFRSF1A|CXCR4|MEF2C|RHOC|EMP2|LGR4|CD44|ASXL1|TCIM|HCLS1|CCL2|CHI3L1|ANGPT1|C3|CD86|DUSP22|HAVCR2|RASGRF2|TLR2|TREM2|GSDME|PIK3CG|FNIP1|GPR65|ALPK1|IGFBP4|ICAM1|PTPRC|LITAF|ITPKB|TSPAN14|ERBB4|TLR5|TCF7L2|GJA1
GO:2000026	regulation of multicellular organismal development	3.17e-05	SRGN|LAMA2|NCKAP1L|NEDD9|CBFB|DDR2|FN1|TYROBP|TNFRSF1A|B2M|MEF2C|TXLNG|WWTR1|TCIM|HCLS1|MAN2A1|FGL2|EVI2B|HMGB2|CD86|ZFP36L1|TLR2|TREM2|BCOR|MGP|INO80D|PTPRC|ITPKB|ERBB4|APOLD1
GO:0045785	positive regulation of cell adhesion	3.25e-05	LAMA2|NCKAP1L|APBB1IP|NEDD9|CBFB|FN1|B2M|AIF1|EMP2|NDNF|PDPN|CD44|CCL2|ANGPT1|CD86|HAVCR2|PTPRC|ITPKB
GO:0022603	regulation of anatomical structure morphogenesis	4.91e-05	F3|C3AR1|APLNR|AQP1|NEDD9|GPNMB|CYBB|SYT17|FN1|RND3|CXCR4|MEF2C|RHOC|THBS2|EMP2|PDPN|LGR4|CD44|CCL2|CHI3L1|C3|EPS8|AMOT|FBLN1|MYH9|THBS4|PDCD6|GJA1|RGCC
GO:0048870	cell motility	5.29e-05	F3|C3AR1|SGK1|AQP1|LAMA2|GPNMB|DDR2|FN1|RND3|CXCR4|RHOC|DOCK4|CEMIP|EMP2|NDNF|PDPN|CD44|PECAM1|FUT9|HMGB2|ANGPT1|TREM2|AMOT|INPP5B|PIK3CG|FAT1|MYH9|ICAM1|PTPRC|THBS4|PDCD6|ERBB4|CXCL16
GO:0043067	regulation of programmed cell death	6.53e-05	SGK1|AQP1|NCKAP1L|CCND2|DDR2|TYROBP|RPS6|TNFRSF1A|IFIT3|CXCR4|AIF1|MEF2C|PHLPP1|NDNF|PDPN|IFIT2|CD44|BTG2|TCIM|HCLS1|CCL2|EVI2B|DAPK1|HMGB2|ANGPT1|ZFP36L1|TREM2|GSDME|PIK3CG|FNIP1|NQO1|ICAM1|PTPRC|ITPKB|CCNL1|TCF7L2|EPC1|RGCC
GO:1903555	regulation of tumor necrosis factor superfamily cytokine production	7.21e-05	GPNMB|CYBB|TYROBP|ANGPT1|CD86|HAVCR2|TLR2|TREM2|PTPRC
GO:0009605	response to external stimulus	7.93e-05	AQP1|ABCA1|DDR2|CYBB|SLC2A1|IFIT3|B2M|MEF2C|PHLPP1|RGS1|DSC2|ABCC9|IFIT2|LGR4|BTG2|DAPK1|CHI3L1|AQP4|CD86|NCF2|DAP|GCH1|FLNB|GSDME|CREBZF|FNIP1|NQO1|ALPK1|C1QB|LITAF|ST13|STC1|TLR5
GO:0060326	cell chemotaxis	8.53e-05	C3AR1|NCKAP1L|NEDD9|CXCR4|AIF1|DOCK4|PADI2|CCL2|HMGB2|PIK3CG|THBS4|CXCL16
GO:0002707	negative regulation of lymphocyte mediated immunity	9.42e-05	NCKAP1L|DUSP22|HAVCR2|PTPRC|THOC1
GO:0002291	T cell activation via T cell receptor contact with antigen bound to MHC molecule on antigen presenting cell	0.000116	APBB1IP|FGL2|ICAM1
GO:0002695	negative regulation of leukocyte activation	0.000125	NCKAP1L|CBFB|GPNMB|TYROBP|FGL2|CD86|DUSP22|PTPRC|THOC1
GO:0008284	positive regulation of cell population proliferation	0.000146	F3|APLNR|AQP1|NCKAP1L|CCND2|DDR2|FN1|RPS6|AIF1|EMP2|HPSE2|GAB2|WWTR1|HCLS1|HMGB2|CD86|HAVCR2|CDK2|PTPRC|THBS4|PDCD6|MAB21L2|TCF7L2|GJA1
GO:0002823	negative regulation of adaptive immune response based on somatic recombination of immune receptors built from immunoglobulin superfamily domains	0.00015	NCKAP1L|DUSP22|HAVCR2|PTPRC|THOC1
GO:0045766	positive regulation of angiogenesis	0.00015	F3|C3AR1|APLNR|AQP1|CYBB|EMP2|CHI3L1|C3|PDCD6
GO:0030335	positive regulation of cell migration	0.000175	F3|C3AR1|NCKAP1L|NEDD9|GPNMB|AIF1|RHOC|DOCK4|CEMIP|PDPN|PECAM1|ANGPT1|TREM2|PIK3CG|ICAM1|THBS4|PDCD6|CXCL16
GO:0035633	maintenance of blood-brain barrier	0.000228	TJP2|LAMA2|PECAM1|ANGPT1|GJA1
GO:0031401	positive regulation of protein modification process	0.000231	APLNR|NCKAP1L|CCND2|NEDD9|PARP14|GPNMB|DDR2|TNFRSF1A|AIF1|MEF2C|CEMIP|EMP2|CD44|PECAM1|TCIM|HCLS1|CHI3L1|ANGPT1|C3|CD86|TREM2|PIK3CG|FNIP1|PTPRC|THBS4|PDCD6|ERBB4|RGCC
GO:0050900	leukocyte migration	0.000232	NEDD9|CXCR4|PADI2|FUT9|EPS8|MYH9|ICAM1|CXCL16
GO:0002285	lymphocyte activation involved in immune response	0.000239	NCKAP1L|APBB1IP|RPS6|FGL2|CD86|HAVCR2|ICAM1|PTPRC|THOC1
GO:0050878	regulation of body fluid levels	0.000279	F3|APLNR|AQP1|FN1|EMP2|PDPN|AQP4|FBLN1|CYP4F11|PIK3CG|MYH9|ERBB4|LMAN1
GO:1904035	regulation of epithelial cell apoptotic process	0.000281	NDNF|CCL2|ANGPT1|ZFP36L1|ICAM1|TCF7L2|RGCC
GO:0042330	taxis	0.000328	F3|C3AR1|LAMA2|NCKAP1L|NEDD9|GPNMB|CXCR4|AIF1|DOCK4|PADI2|CCL2|HMGB2|ANGPT1|TREM2|AMOT|PIK3CG|THBS4|CXCL16
GO:1902105	regulation of leukocyte differentiation	0.000361	NCKAP1L|NEDD9|CBFB|TYROBP|HCLS1|FGL2|EVI2B|CD86|ZFP36L1|TREM2|PTPRC|ITPKB
GO:0060548	negative regulation of cell death	0.000368	AQP1|NCKAP1L|CCND2|GPNMB|DDR2|RPS6|IFIT3|AIF1|MEF2C|NDNF|PDPN|CD44|BTG2|TCIM|HCLS1|CCL2|EVI2B|DAPK1|HMGB2|ANGPT1|TREM2|PIK3CG|FNIP1|NQO1|ICAM1|ITPKB|TCF7L2
GO:0071346	cellular response to interferon-gamma	0.00039	PARP14|AIF1|CCL2|DAPK1|AQP4|TLR2|FLNB
GO:1903053	regulation of extracellular matrix organization	0.000473	LAMA2|DDR2|TNFRSF1A|PDPN|RGCC
GO:0032879	regulation of localization	0.000486	APLNR|SGK1|AQP1|CLIC5|STOM|MLC1|NCKAP1L|NEDD9|ABCA1|CYBB|SYT17|OSBPL11|EPB41L2|TYROBP|TNFRSF1A|CXCR4|B2M|MEF2C|CEMIP|ABCC9|GAB2|WWTR1|PECAM1|SPX|HCLS1|CCL2|SHISA6|DAPK1|ANGPT1|C3|HVCN1|RASGRF2|ZFP36L1|TLR2|TREM2|EHD2|AHCYL1|PIK3CG|PTPRC|STC1|ERBB4|LMAN1|SYTL4|TCF7L2|GJA1|ADORA3|RGCC|KCNA3
GO:0043085	positive regulation of catalytic activity	0.000538	F3|FN1|RHOC|RGS1|IFI16|UACA|CCL2|TBC1D1|DAPK1|HMGB2|RASGRF2|DAP|FBLN1|GCH1|RASGRP3|GPR65|PDCD6|ADORA3
GO:0008219	cell death	0.000544	SGK1|SRGN|OLR1|CXCR4|PHLPP1|EMP2|EMP1|IFI16|UACA|CHI3L1|ZFP36L1|TLR2|DAP|AHCYL1|GPR65|PDCD6|ERBB4|CCNL1|EPC1|THOC1
GO:0097529	myeloid leukocyte migration	0.000562	C3AR1|NCKAP1L|AIF1|EMP2|PECAM1|CCL2|TREM2|PIK3CG|THBS4
GO:0019220	regulation of phosphate metabolic process	0.000585	APLNR|NCKAP1L|CCND2|NEDD9|PARP14|GPNMB|DDR2|FN1|TNFRSF1A|AIF1|MEF2C|CEMIP|EMP2|CD44|WWTR1|PECAM1|TCIM|HCLS1|CHI3L1|ANGPT1|C3|CD86|DUSP22|TREM2|FBLN1|PIK3CG|FNIP1|PTPRC|THBS4|CDK5RAP2|ITPKB|ERBB4|CCNL1|RGCC
GO:0018212	peptidyl-tyrosine modification	0.000601	NEDD9|PARP14|DDR2|TNFRSF1A|CD44|PECAM1|HCLS1|ANGPT1|DUSP22|TREM2|PTPRC|THBS4|ERBB4
GO:0050764	regulation of phagocytosis	0.000611	NCKAP1L|CCL2|C3|TLR2|TREM2|PTPRC
GO:0048534	hematopoietic or lymphoid organ development	0.000614	NCKAP1L|NEDD9|CBFB|MYO1E|TYROBP|RPS6|B2M|MEF2C|IFI16|PDPN|GAB2|TCIM|HCLS1|FGL2|EVI2B|HMGB2|ANGPT1|CD86|ZFP36L1|TLR2|TREM2|FNIP1|MYH9|ITPKB
GO:0040012	regulation of locomotion	0.000633	SGK1|LAMA2|MEF2C|EMP2|PADI2|CCL2|FUT9|DUSP22|AMOT|FBLN1|STC1|ERBB4|GJA1|ADORA3|RGCC
GO:0072009	nephron epithelium development	0.000644	AQP1|MYO1E|MEF2C|LGR4|WWTR1|PECAM1|ASXL1
GO:0046635	positive regulation of alpha-beta T cell activation	0.000652	NCKAP1L|CBFB|CD86|PTPRC|ITPKB
GO:0002250	adaptive immune response	0.000665	NCKAP1L|MEF2C|EMP2|CD86|DUSP22|HAVCR2|PIK3CG|ICAM1|C1QB|THOC1
GO:0030334	regulation of cell migration	0.000688	SGK1|LAMA2|EMP2|PADI2|CCL2|FUT9|DUSP22|AMOT|STC1|ERBB4|GJA1|ADORA3|RGCC
GO:0040017	positive regulation of locomotion	0.000732	AQP1|GPNMB|DDR2|FN1|RHOC|DOCK4|CEMIP|PDPN|PECAM1|ANGPT1|PIK3CG|ICAM1|PTPRC|PDCD6|CXCL16
GO:0048519	negative regulation of biological process	0.000766	SERPINA3|AQP1|XRN1|NCKAP1L|ZC3H6|SND1|CCND2|NEDD9|GPNMB|TGFBI|DDR2|FN1|TYROBP|RPS6|TNFRSF1A|IFIT3|AIF1|MEF2C|DOCK4|CEMIP|PHC3|NDNF|SERPINB6|IFI16|PDPN|BTG2|ELK4|SPX|HCLS1|CCL2|EVI2B|DAPK1|TNRC6C|ANGPT1|C3|AQP4|SCMH1|HDGFL3|CD86|PHF12|NT5E|HAVCR2|CDK2|ELK3|EPS8|STK33|DAP|EED|GSDME|CREBZF|PIK3CG|NQO1|NFIX|MYH9|MXI1|STC1|ERBB4|CSTA|LMAN1|EPC1|ADORA3
GO:0010604	positive regulation of macromolecule metabolic process	0.000771	F3|C3AR1|APLNR|NCKAP1L|CCND2|NEDD9|PARP14|CBFB|GPNMB|DDR2|CYBB|FN1|TYROBP|TNFRSF1A|B2M|AIF1|MEF2C|CEMIP|EMP2|PADI2|IFI16|LGR4|CD44|BTG2|WWTR1|UACA|PECAM1|ASXL1|ELK4|TCIM|HCLS1|CCL2|DAPK1|CHI3L1|TNRC6C|HMGB2|ANGPT1|C3|SOAT1|CD86|HAVCR2|CDK2|ELK3|ZFP36L1|TLR2|TREM2|DAP|USP1|FBLN1|CREBZF|PIK3CG|FNIP1|SEC14L2|NFIX|MYH9|INO80D|PTPRC|THBS4|LITAF|CDK5RAP2|PDCD6|ERBB4|TLR5|TCF7L2|EPC1|GJA1|RGCC|THOC1
GO:0051336	regulation of hydrolase activity	0.000827	F3|NEDD9|FN1|MEF2C|RHOC|RGS1|UACA|CCL2|TBC1D1|DAPK1|HMGB2|CD86|RASGRF2|DAP|FBLN1|RASGRP3|GPR65|PTPRC|PDCD6
GO:0007159	leukocyte cell-cell adhesion	0.000832	OLR1|PECAM1|NT5E|ICAM1
GO:0065007	biological regulation	0.000893	C3AR1|APLNR|MAPK4|MED13L|XRN1|CLIC5|SRGN|TJP2|LAMA2|MLC1|ZC3H6|APBB1IP|SND1|ABCA1|PARP14|CBFB|GPNMB|TGFBI|CYBB|SYT17|OSBPL11|EPB41L2|RND3|MYO1E|TYROBP|SMOC1|RPS6|TNFRSF1A|SLC2A1|ZNF577|IFIT3|CXCR4|CP|HERPUD2|IGSF6|AIF1|PHC3|THBS2|PHLPP1|DHRS3|NDNF|RPL38|DSC2|HPSE2|PADI2|TXLNG|PDPN|GAB2|LGR4|BTG2|PECAM1|ASXL1|ELK4|SPX|DTNA|MAN2A1|FGL2|AHCTF1|FUT9|EVI2B|CDH11|TNRC6C|SOAT1|AQP4|SCMH1|HDGFL3|FBLN5|HV…
GO:0002237	response to molecule of bacterial origin	0.000906	ABCA1|B2M|MEF2C|CCL2|HMGB2|CD86|HAVCR2|TLR2|TREM2|GCH1|LITAF
GO:0050731	positive regulation of peptidyl-tyrosine phosphorylation	0.000921	NEDD9|CD44|PECAM1|ANGPT1|TREM2|PTPRC|THBS4
GO:0043408	regulation of MAPK cascade	0.000998	GPNMB|DDR2|FN1|MEF2C|PHLPP1|CD44|CCL2|CHI3L1|ANGPT1|DUSP22|HAVCR2|TREM2|FBLN1|GSDME|PIK3CG|IGFBP4|ICAM1|PTPRC|ERBB4
GO:0045730	respiratory burst	0.001	CYBB|NCF2|TREM2|PIK3CG
GO:0007165	signal transduction	0.00103	AQP1|MAPK4|APBB1IP|CYBB|RND3|RPS6|HERPUD2|AIF1|DOCK4|NDNF|PDPN|SPX|DTNA|HDGFL3|CDK2|ELK3|ZFP36L1|STK33|FLNB|INPP5B|AHCYL1|CREBZF|RASGRP3|THBS4|CRABP1|STC1|CXCL16
GO:0045446	endothelial cell differentiation	0.00103	TJP2|CXCR4|PDPN|PECAM1|ICAM1|STC1
GO:0003008	system process	0.00112	C3AR1|TNFRSF1A|SLC2A1|OLR1|AIF1|DOCK4|DSC2|ABCC9|WWTR1|SSPN|DTNA|ANGPT1|PIK3CG|SLC6A6|GJA1|ADORA3
GO:0001503	ossification	0.00116	SRGN|DHRS3|RPL38|TXLNG|CDH11|BCOR|MGP|STC1
GO:0051094	positive regulation of developmental process	0.00121	F3|C3AR1|APLNR|AQP1|CYBB|SYT17|TNFRSF1A|THBS2|CHI3L1|C3|AMOT|EHD2|PDCD6|ERBB4
GO:0042531	positive regulation of tyrosine phosphorylation of STAT protein	0.00121	PARP14|TNFRSF1A|HCLS1|ERBB4
GO:0071222	cellular response to lipopolysaccharide	0.00125	ABCA1|MEF2C|CCL2|HMGB2|CD86|HAVCR2|TLR2|LITAF
GO:2000310	regulation of NMDA receptor activity	0.00128	MEF2C|DAPK1|RASGRF2
GO:0031342	negative regulation of cell killing	0.00129	NCKAP1L|HAVCR2|PTPRC
GO:1905153	regulation of membrane invagination	0.00129	NCKAP1L|C3|TREM2
GO:0008015	blood circulation	0.00132	C3AR1|SGK1|TJP2|OLR1|CXCR4|DOCK4|EMP2|DSC2|ABCC9|ANGPT1|GCH1|STC1|GJA1|ADORA3
GO:0071216	cellular response to biotic stimulus	0.00133	ABCA1|MEF2C|CCL2|HMGB2|CD86|HAVCR2|TLR2|TREM2|LITAF
GO:0022408	negative regulation of cell-cell adhesion	0.00144	NCKAP1L|CBFB|GPNMB|FGL2|CD86|DUSP22|HAVCR2|RGCC
GO:0006950	response to stress	0.00154	C3AR1|SERPINA3|SGK1|CYBB|OLR1|IFIT3|B2M|HERPUD2|CD163|DSC2|MLH3|ABCC9|IFIT2|LGR4|BTG2|TCIM|CCL2|DAPK1|CHI3L1|NCF2|RASGRF2|CDK2|STK33|DAP|FLNB|CREBZF|FNIP1|ALPK1|IGFBP4|C1QB|THBS4|PPP4R3A|PDCD6|STC1|TLR5|RGCC|CXCL16
GO:0006970	response to osmotic stress	0.00159	AQP1|MLC1|SLC2A1|SERPINB6|AQP4|ZFP36L1
GO:1903510	mucopolysaccharide metabolic process	0.00159	CEMIP|NDNF|CD44|ANGPT1|BGN|CSGALNACT2
GO:0042110	T cell activation	0.00174	APBB1IP|RPS6|B2M|AIF1|CD44|CCL2|ZFP36L1|PIK3CG|MYH9|ICAM1|PTPRC|ITPKB
GO:0002764	immune response-regulating signaling pathway	0.00185	C3AR1|NCKAP1L|TYROBP|MEF2C|LGR4|DUSP22|HAVCR2|TLR2|TREM2|ALPK1|PTPRC|TLR5
GO:0001525	angiogenesis	0.00186	GPNMB|TGFBI|FN1|CCL2|ANGPT1|ELK3|PIK3CG|SAT1|MYH9|APOLD1
GO:0071456	cellular response to hypoxia	0.002	AQP1|DDR2|CYBB|NDNF|ZFP36L1|TREM2|STC1|RGCC
GO:0031214	biomineral tissue development	0.00209	SRGN|DDR2|MEF2C|TXLNG|LGR4|BCOR|MGP
GO:1901224	positive regulation of NIK/NF-kappaB signaling	0.00213	TCIM|CD86|HAVCR2|TLR2|TREM2
GO:0048015	phosphatidylinositol-mediated signaling	0.00213	FN1|GAB2|HCLS1|ANGPT1|ZFP36L1|TREM2|PIK3CG|ERBB4
GO:0051249	regulation of lymphocyte activation	0.00226	NEDD9|FGL2|DUSP22|ZFP36L1|THOC1
GO:0050670	regulation of lymphocyte proliferation	0.00227	NCKAP1L|GPNMB|TYROBP|AIF1|MEF2C|CD86|HAVCR2|PTPRC
GO:0060142	regulation of syncytium formation by plasma membrane fusion	0.00229	TYROBP|TREM2|EHD2
GO:0033993	response to lipid	0.00231	SGK1|AQP1|MLC1|ABCA1|CYBB|RPL27|AIF1|MEF2C|PADI2|ASXL1|CCL2|HMGB2|AQP4|CD86|HAVCR2|ZFP36L1|TLR2|TREM2|GCH1|LITAF|STC1
GO:0003015	heart process	0.00233	CXCR4|DSC2|ABCC9|WWTR1|SPX|GCH1|PIK3CG|STC1|GJA1|ADORA3
GO:0051897	positive regulation of protein kinase B signaling	0.0025	F3|HCLS1|CHI3L1|ANGPT1|PIK3CG|TCF7L2
GO:1903039	positive regulation of leukocyte cell-cell adhesion	0.00257	NCKAP1L|CBFB|B2M|AIF1|CCL2|CD86|HAVCR2|PTPRC|ITPKB
GO:0006812	cation transport	0.0027	APLNR|SGK1|AQP1|STOM|SYT17|CXCR4|B2M|CP|MEF2C|CEMIP|ABCC9|CCL2|SHISA6|DAPK1|HVCN1|COX7A1|RASGRF2|CDK2|TREM2|AHCYL1|PIK3CG|SLC6A6|PTPRC|STC1|ADORA3|KCNA3|MAGT1
GO:0009966	regulation of signal transduction	0.0027	F3|APLNR|SGK1|LAMA2|NCKAP1L|ABCA1|PARP14|GPNMB|DDR2|FN1|TNFRSF1A|CXCR4|RHOC|PHLPP1|RGS1|EMP2|DHRS3|PADI2|CD44|WWTR1|UACA|ASXL1|TCIM|HCLS1|PSD2|CHI3L1|HMGB2|ANGPT1|C3|CD86|DUSP22|HAVCR2|EPS8|AMOT|FBLN1|GSDME|PIK3CG|FNIP1|GPR65|ALPK1|IGFBP4|ICAM1|PTPRC|LITAF|CDK5RAP2|ITPKB|PDCD6|TSPAN14|ERBB4|TCF7L2|GJA1|THOC1
GO:0008285	negative regulation of cell population proliferation	0.0028	GPNMB|TYROBP|IFIT3|B2M|AIF1|MEF2C|PDPN|BTG2|CCL2|CD86|HAVCR2|TLR2|TREM2|FBLN1|GSDME|FNIP1|ERBB4|ADORA3|RGCC
GO:0048584	positive regulation of response to stimulus	0.00313	LAMA2|GPNMB|FN1|RHOC|EMP2|LGR4|CD44|ASXL1|TCIM|HCLS1|CCL2|CHI3L1|ANGPT1|USP1|GSDME|FNIP1|GPR65|ALPK1|IGFBP4|INO80D|ICAM1|LITAF|ITPKB|TSPAN14|ERBB4|TLR5|TCF7L2|EPC1|GJA1
GO:0032757	positive regulation of interleukin-8 production	0.00319	F3|CHI3L1|TLR2|TLR5
GO:0050918	positive chemotaxis	0.00319	F3|GPNMB|HMGB2|ANGPT1
GO:0032652	regulation of interleukin-1 production	0.00327	TYROBP|IFI16|AQP4|HAVCR2|TREM2
GO:0042102	positive regulation of T cell proliferation	0.00327	NCKAP1L|AIF1|CD86|HAVCR2|PTPRC
GO:1902533	positive regulation of intracellular signal transduction	0.00328	NCKAP1L|GPNMB|DDR2|TNFRSF1A|MEF2C|RHOC|CD44|CCL2|DUSP22|GSDME|FNIP1|GPR65|ALPK1|IGFBP4|ICAM1|PTPRC|LITAF|ITPKB|GJA1
GO:0007155	cell adhesion	0.00338	DDR2|VCAN|RND3|THBS2|SSPN|COL12A1|NTM
GO:0032946	positive regulation of mononuclear cell proliferation	0.00347	NCKAP1L|AIF1|MEF2C|CD86|HAVCR2|PTPRC
GO:0070252	actin-mediated cell contraction	0.00347	EMP2|DSC2|ABCC9|PDPN|STC1|GJA1
GO:0072676	lymphocyte migration	0.0035	PIK3CG|ICAM1|CXCL16
GO:0002690	positive regulation of leukocyte chemotaxis	0.00361	C3AR1|NCKAP1L|NEDD9|AIF1|THBS4
GO:0014068	positive regulation of phosphatidylinositol 3-kinase signaling	0.00361	FN1|HCLS1|ANGPT1|TREM2|ERBB4
GO:0006026	aminoglycan catabolic process	0.00361	CEMIP|HPSE2|CD44
GO:0003094	glomerular filtration	0.00366	AQP1|MYO1E|EMP2
GO:0071451	cellular response to superoxide	0.00366	FBLN5|GCH1|NQO1
GO:0072207	metanephric epithelium development	0.00366	AQP1|LGR4|WWTR1
GO:0140253	cell-cell fusion	0.00366	TYROBP|TREM2|EHD2|MYH9
GO:0002275	myeloid cell activation involved in immune response	0.00397	TYROBP|GAB2|HAVCR2|TREM2|PIK3CG
GO:0030198	extracellular matrix organization	0.00402	TGFBI|MYO1E|SMOC1|NDNF|HPSE2|COL12A1|FBLN5|FBLN1
GO:0043066	negative regulation of apoptotic process	0.00406	NCKAP1L|CCND2|DDR2|RPS6|IFIT3|AIF1|PDPN|TCIM|HCLS1|EVI2B|DAPK1|HMGB2|PIK3CG|NQO1|ICAM1|ITPKB|TCF7L2
GO:0051050	positive regulation of transport	0.00424	APLNR|SGK1|AQP1|STOM|MLC1|NCKAP1L|ABCA1|B2M|CEMIP|GAB2|HCLS1|CCL2|ANGPT1|C3|TLR2|TREM2|EHD2|AHCYL1|PTPRC|STC1|SYTL4|TCF7L2|RGCC
GO:0008037	cell recognition	0.00424	VCAN|CXCR4|PECAM1|TREM2|NTM
GO:0010952	positive regulation of peptidase activity	0.00431	F3|FN1|IFI16|UACA|DAPK1|DAP|FBLN1|PDCD6
GO:0072091	regulation of stem cell proliferation	0.00436	HMGB2|ZFP36L1|FBLN1|PTPRC|GJA1
GO:0090023	positive regulation of neutrophil chemotaxis	0.0045	C3AR1|NCKAP1L|THBS4
GO:0098801	regulation of renal system process	0.0045	EMP2|SPX|STC1
GO:0050777	negative regulation of immune response	0.00451	NCKAP1L|DUSP22|TREM2|PTPRC|THOC1
GO:0006949	syncytium formation	0.00473	TYROBP|TREM2|EHD2|MYH9
GO:0032760	positive regulation of tumor necrosis factor production	0.00478	CYBB|TYROBP|HAVCR2|TLR2|PTPRC
GO:1901700	response to oxygen-containing compound	0.00485	SGK1|AQP1|XRN1|MLC1|ABCA1|DDR2|CYBB|RPL27|SLC2A1|AIF1|MEF2C|BTG2|ASXL1|CCL2|DAPK1|HMGB2|AQP4|CD86|FBLN5|HAVCR2|CDK2|ZFP36L1|EPS8|TLR2|TREM2|GCH1|AHCYL1|PIK3CG|ICAM1|LITAF|STC1|TCF7L2|GJA1
GO:0007605	sensory perception of sound	0.00505	CLIC5|LRIG1|CEMIP|RPL38|SERPINB6|GSDME
GO:0070663	regulation of leukocyte proliferation	0.00533	NCKAP1L|GPNMB|TYROBP|AIF1|MEF2C|CD86|HAVCR2|PTPRC
GO:0000305	response to oxygen radical	0.00544	FBLN5|GCH1|NQO1
GO:0050829	defense response to Gram-negative bacterium	0.00544	AQP1|HMGB2|TREM2
GO:2000146	negative regulation of cell motility	0.0057	NEDD9|AIF1|MEF2C|PADI2|CCL2|DUSP22|FBLN1|STC1|GJA1|ADORA3|RGCC
GO:0046637	regulation of alpha-beta T cell differentiation	0.00598	NCKAP1L|CBFB|CD86|ITPKB
GO:1900087	positive regulation of G1/S transition of mitotic cell cycle	0.00598	CCND2|DDR2|AIF1|RGCC
GO:0042592	homeostatic process	0.00602	APLNR|NCKAP1L|ABCA1|RPS6|CP|MEF2C|CEMIP|ASXL1|SPX|HCLS1|CCL2|HMGB2|SOAT1|HVCN1|NT5E|ZFP36L1|ABHD4|TREM2|NQO1|ICAM1|PTPRC|ITPKB|STC1|TCF7L2
GO:0051347	positive regulation of transferase activity	0.00618	NCKAP1L|CCND2|NEDD9|DDR2|MEF2C|CEMIP|EMP2|TCIM|CHI3L1|ANGPT1|CD86|TREM2|PIK3CG|PTPRC|ERBB4|RGCC
GO:0001570	vasculogenesis	0.00621	APLNR|MYO1E|EMP2|ZFP36L1|AMOT
GO:0036293	response to decreased oxygen levels	0.00637	AQP1|DDR2|CYBB|SLC2A1|CXCR4|NDNF|ZFP36L1|TLR2|TREM2|STC1|RGCC
GO:0043549	regulation of kinase activity	0.00643	NCKAP1L|CCND2|NEDD9|DDR2|MEF2C|CEMIP|EMP2|WWTR1|TCIM|CHI3L1|ANGPT1|CD86|DUSP22|TREM2|PIK3CG|PTPRC|CDK5RAP2|ERBB4|CCNL1|RGCC
GO:0003382	epithelial cell morphogenesis	0.0065	FLNB|FAT1|STC1
GO:0071453	cellular response to oxygen levels	0.00652	AQP1|DDR2|CYBB|NDNF|ZFP36L1|TREM2|STC1|RGCC
GO:0051239	regulation of multicellular organismal process	0.0066	SGK1|ABCA1|AIF1|DOCK4|DHRS3|DSC2|IFI16|ABCC9|PDPN|LGR4|SPX|SHISA6|ANGPT1|AQP4|HAVCR2|GCH1|PIK3CG|LITAF|STC1|TLR5|TCF7L2|GJA1|ADORA3|THOC1
GO:0002709	regulation of T cell mediated immunity	0.00669	NCKAP1L|B2M|DUSP22|PTPRC
GO:0007566	embryo implantation	0.00669	EMP2|FBLN1|STC1|GJA1
GO:0032945	negative regulation of mononuclear cell proliferation	0.00669	GPNMB|TYROBP|CD86|HAVCR2
GO:0045637	regulation of myeloid cell differentiation	0.00692	NEDD9|TYROBP|HCLS1|EVI2B|TREM2|ITPKB
GO:0051173	positive regulation of nitrogen compound metabolic process	0.00708	F3|APLNR|NCKAP1L|CCND2|NEDD9|PARP14|CBFB|GPNMB|DDR2|FN1|TNFRSF1A|AIF1|MEF2C|CEMIP|EMP2|IFI16|LGR4|CD44|BTG2|WWTR1|UACA|PECAM1|ASXL1|ELK4|TCIM|HCLS1|DAPK1|CHI3L1|TNRC6C|HMGB2|ANGPT1|C3|SOAT1|CD86|CDK2|ELK3|ZFP36L1|TLR2|TREM2|DAP|USP1|FBLN1|CREBZF|PIK3CG|FNIP1|SEC14L2|NFIX|MYH9|INO80D|PTPRC|THBS4|LITAF|CDK5RAP2|PDCD6|ERBB4|TCF7L2|EPC1|RGCC|THOC1
GO:0045321	leukocyte activation	0.00723	APBB1IP|NEDD9|RPS6|EMP2|CD44|ZFP36L1|FNIP1|MYH9|ICAM1
GO:0010718	positive regulation of epithelial to mesenchymal transition	0.00733	EMP2|PDPN|WWTR1|RGCC
GO:0008360	regulation of cell shape	0.00743	FN1|RND3|RHOC|PDPN|CCL2|EPS8|MYH9
GO:0061028	establishment of endothelial barrier	0.00744	TJP2|TNFRSF1A|PECAM1|ICAM1
GO:0071320	cellular response to cAMP	0.00744	AQP1|ZFP36L1|PIK3CG|STC1
GO:0008016	regulation of heart contraction	0.00754	DSC2|ABCC9|SPX|GCH1|PIK3CG|STC1|GJA1|ADORA3
GO:0045087	innate immune response	0.00757	CYBB|IFIT3|IFIT2|LGR4|NCF2|TREM2|PIK3CG|ALPK1|C1QB|TLR5
GO:0006953	acute-phase response	0.00766	SERPINA3|FN1|CD163
GO:1990868	response to chemokine	0.00826	CXCR4|PADI2|CCL2|TREM2
GO:0006915	apoptotic process	0.00857	SGK1|SRGN|CXCR4|PHLPP1|CHI3L1|ZFP36L1|TLR2|AHCYL1|GPR65|ERBB4|CCNL1|EPC1|THOC1
GO:0031349	positive regulation of defense response	0.00861	TNFRSF1A|C3|TLR2|TREM2|PIK3CG
GO:0030500	regulation of bone mineralization	0.00885	DDR2|MEF2C|TXLNG|MGP
GO:0150146	cell junction disassembly	0.00895	C3|TREM2|C1QB
GO:0060760	positive regulation of response to cytokine stimulus	0.00912	PARP14|CXCR4|TLR2|TREM2
GO:0030155	regulation of cell adhesion	0.00913	GPNMB|TGFBI|CXCR4|FGL2|FUT9|DUSP22|FBLN1|PIK3CG|RGCC
GO:0051346	negative regulation of hydrolase activity	0.00915	SERPINA3|AQP1|NCKAP1L|SERPINB6|IFI16|CD44|C3|AMOT|FNIP1|CSTA
GO:0002064	epithelial cell development	0.00954	TJP2|MYO1E|TNFRSF1A|CXCR4|PECAM1|ASXL1|ICAM1
GO:0045860	positive regulation of protein kinase activity	0.00964	CCND2|NEDD9|DDR2|MEF2C|CEMIP|TCIM|PIK3CG|PTPRC|ERBB4
GO:2001056	positive regulation of cysteine-type endopeptidase activity	0.00968	F3|IFI16|UACA|DAPK1|DAP|PDCD6
GO:0001936	regulation of endothelial cell proliferation	0.00985	MEF2C|CCL2|RGCC
GO:0002705	positive regulation of leukocyte mediated immunity	0.0099	TYROBP|B2M|C3|TREM2|PTPRC
GO:1902806	regulation of cell cycle G1/S phase transition	0.00993	CCND2|GPNMB|DDR2|AIF1|TCIM|CCL2|CDK2|RGCC
GO:0010605	negative regulation of macromolecule metabolic process	0.0101	SERPINA3|APLNR|AQP1|SRGN|NCKAP1L|SND1|GPNMB|FN1|TYROBP|AIF1|SERPINB6|CD44|ANGPT1|C3|AQP4|HAVCR2|TREM2|FBLN1|NQO1|PTPRC|CDK5RAP2|CSTA|RGCC|THOC1
GO:0031343	positive regulation of cell killing	0.0104	TYROBP|B2M|PTPRC
GO:0001667	ameboidal-type cell migration	0.0106	AQP1|DDR2|FN1|MEF2C|EMP2|ANGPT1|PIK3CG|MYH9|PDCD6|STC1|ERBB4|GJA1|RGCC
GO:0002274	myeloid leukocyte activation	0.0106	FN1|AIF1|CD93|TLR2|PTPRC
GO:0032409	regulation of transporter activity	0.011	SGK1|STOM|MEF2C|ABCC9|CCL2|SHISA6|DAPK1|RASGRF2|TREM2|AHCYL1
GO:0002931	response to ischemia	0.011	MEF2C|NDNF|TREM2|NQO1
GO:0150076	neuroinflammatory response	0.0116	TYROBP|AIF1|TLR2
GO:0007163	establishment or maintenance of cell polarity	0.0118	AQP1|NCKAP1L|RND3|RHOC|AMOT|FAT1|MYH9|CDK5RAP2|GJA1
GO:0032715	negative regulation of interleukin-6 production	0.0119	NCKAP1L|AQP4|HAVCR2
GO:0044319	wound healing, spreading of cells	0.0119	RHOC|PDPN|CD44
GO:0061437	renal system vasculature development	0.0119	AQP1|PECAM1|ANGPT1
GO:2000352	negative regulation of endothelial cell apoptotic process	0.0119	NDNF|ANGPT1|ICAM1
GO:0014812	muscle cell migration	0.0122	DDR2|AIF1|MEF2C|DOCK4|THBS4
GO:0031532	actin cytoskeleton reorganization	0.0122	NEDD9|HCLS1|EPS8|GPR65|MYH9
GO:0045597	positive regulation of cell differentiation	0.0124	LAMA2|NCKAP1L|NEDD9|CBFB|FN1|TYROBP|CXCR4|HCLS1|MAN2A1|EVI2B|HMGB2|CD86|ZFP36L1|TLR2|TREM2|SLC6A6|PTPRC|ITPKB
GO:0006911	phagocytosis, engulfment	0.013	ABCA1|AIF1|MYH9
GO:0002714	positive regulation of B cell mediated immunity	0.0135	C3|TREM2|PTPRC
GO:0090504	epiboly	0.0135	RHOC|PDPN|CD44
GO:0014074	response to purine-containing compound	0.0135	AQP1|XRN1|ZFP36L1|PIK3CG|STC1
GO:0110149	regulation of biomineralization	0.014	DDR2|MEF2C|TXLNG|MGP
GO:0010594	regulation of endothelial cell migration	0.0142	MEF2C|EMP2|ANGPT1|PIK3CG|PDCD6|STC1|RGCC
GO:0045930	negative regulation of mitotic cell cycle	0.0151	GPNMB|BTG2|CCL2|CDK2|ZFP36L1|STK33|CDK5RAP2|RGCC
GO:0007009	plasma membrane organization	0.0151	CXCR4|EMP2|EHD2|MYH9|PTPRC|SYTL4
GO:0019915	lipid storage	0.0152	ABCA1|SOAT1|TREM2|GM2A
GO:0030890	positive regulation of B cell proliferation	0.0153	NCKAP1L|MEF2C|PTPRC
GO:0033077	T cell differentiation in thymus	0.0153	RPS6|B2M|ZFP36L1|ITPKB
GO:0070887	cellular response to chemical stimulus	0.0157	F3|SGK1|MLC1|ABCA1|PARP14|SYT17|TNFRSF1A|IFIT3|HERPUD2|IFI16|IFIT2|CD44|HCLS1|CHI3L1|ANGPT1|AQP4|CD86|HVCN1|DUSP22|HAVCR2|EPS8|TLR2|FLNB|GSDME|CREBZF|PTPRC|LITAF|ITPKB|PDCD6|ERBB4
GO:0009617	response to bacterium	0.0158	AQP1|TNFRSF1A|RGS1|C3|ST13|TLR5
GO:0045621	positive regulation of lymphocyte differentiation	0.0158	NCKAP1L|CBFB|CD86|PTPRC|ITPKB
GO:0051246	regulation of protein metabolic process	0.0161	APLNR|XRN1|NCKAP1L|CCND2|NEDD9|PARP14|GPNMB|DDR2|TNFRSF1A|AIF1|MEF2C|CEMIP|EMP2|RPL38|BTG2|WWTR1|PECAM1|TCIM|HCLS1|CHI3L1|TNRC6C|ANGPT1|SOAT1|CD86|DUSP22|ZFP36L1|BCOR|PIK3CG|NQO1|PTPRC|THBS4|CDK5RAP2|ITPKB|ERBB4|CCNL1|TCF7L2|RGCC
GO:0032835	glomerulus development	0.0162	MYO1E|WWTR1|ASXL1
GO:1903037	regulation of leukocyte cell-cell adhesion	0.0163	GPNMB|FGL2|FUT9|DUSP22
GO:0032412	regulation of ion transmembrane transporter activity	0.0163	STOM|MEF2C|ABCC9|CCL2|SHISA6|DAPK1|RASGRF2|TREM2|AHCYL1
GO:0050868	negative regulation of T cell activation	0.0165	CBFB|FGL2|DUSP22
GO:0045216	cell-cell junction organization	0.017	APLNR|TJP2|RHOC|PECAM1|CLDN11|CDH11|GJA1
GO:1904062	regulation of cation transmembrane transport	0.0171	APLNR|STOM|MEF2C|CEMIP|ABCC9|CCL2|SHISA6|DAPK1|RASGRF2|TREM2|PIK3CG
GO:0032720	negative regulation of tumor necrosis factor production	0.0172	GPNMB|HAVCR2|TREM2
GO:0050654	chondroitin sulfate proteoglycan metabolic process	0.0172	NDNF|BGN|CSGALNACT2
GO:0071622	regulation of granulocyte chemotaxis	0.0172	C3AR1|NCKAP1L|THBS4
GO:1902622	regulation of neutrophil migration	0.0172	C3AR1|NCKAP1L|THBS4
GO:1901214	regulation of neuron death	0.0175	GPNMB|DDR2|TYROBP|MEF2C|NDNF|BTG2|CCL2|ANGPT1|TREM2|NQO1
GO:0048871	multicellular organismal homeostasis	0.0178	SERPINA3|AQP1|TJP2|LAMA2|SLC2A1|CXCR4|B2M|LGR4|WWTR1|PECAM1|ANGPT1|AQP4|GJA1
GO:0071248	cellular response to metal ion	0.0181	CYBB|SYT17|B2M|MEF2C|HVCN1|NQO1|ITPKB
GO:0071260	cellular response to mechanical stimulus	0.0182	AQP1|TNFRSF1A|SLC2A1|TLR5
GO:0065009	regulation of molecular function	0.0183	F3|CCND2|NEDD9|FN1|RHOC|DOCK4|CEMIP|RGS1|EMP2|UACA|TCIM|TBC1D1|PSD2|CHI3L1|HMGB2|ANGPT1|CD86|NCF2|EED|FBLN1|GCH1|PIK3CG|GM2A|RASGRP3|GPR65|PPP4R3A|PDCD6|ERBB4|CCNL1
GO:0061005	cell differentiation involved in kidney development	0.0188	MYO1E|MEF2C|ASXL1
GO:0051251	positive regulation of lymphocyte activation	0.0189	TYROBP|B2M|AIF1|MEF2C|CCL2|HAVCR2
GO:0009653	anatomical structure morphogenesis	0.0191	LRIG1|TYROBP|RPS6|TNFRSF1A|NECTIN3|DHRS3|RPL38|WWTR1|MAN2A1|COL12A1|TLR2|TREM2|BCOR|EHD2|MGP|MAB21L2
GO:0050830	defense response to Gram-positive bacterium	0.0192	HMGB2|HAVCR2|TLR2
GO:0032970	regulation of actin filament-based process	0.0193	NCKAP1L|NEDD9|RND3|RHOC|DSC2|PDPN|HCLS1|EPS8|GPR65|MYH9|STC1|RGCC
GO:0050673	epithelial cell proliferation	0.0196	F3|APLNR|B2M|CCL2|HMGB2|ZFP36L1|IGFBP4|THBS4|PDCD6|TCF7L2|RGCC
GO:0062197	cellular response to chemical stress	0.0197	AQP1|DDR2|SLC2A1|AIF1|SERPINB6|DAPK1|FBLN5|ZFP36L1|TREM2|GCH1|NQO1
GO:0007611	learning or memory	0.0201	SGK1|CCND2|NEDD9|B2M|MEF2C|BTG2|TLR2|TREM2|GM2A
GO:0002253	activation of immune response	0.0201	C3AR1|NCKAP1L|TYROBP|MEF2C|IFI16|DUSP22|PTPRC
GO:0034101	erythrocyte homeostasis	0.0204	NCKAP1L|RPS6|B2M|HCLS1|HMGB2|ZFP36L1
GO:0043281	regulation of cysteine-type endopeptidase activity involved in apoptotic process	0.0206	F3|UACA|DAPK1|DAP|PDCD6
GO:0010468	regulation of gene expression	0.0207	F3|C3AR1|APLNR|SGK1|MED13L|XRN1|SRGN|NCKAP1L|ZC3H6|SND1|PARP14|CBFB|GPNMB|DDR2|CYBB|FN1|TYROBP|TNFRSF1A|ZNF577|B2M|AIF1|MEF2C|PHC3|RPL38|PADI2|IFI16|LGR4|BTG2|WWTR1|ASXL1|ELK4|TCIM|HCLS1|DAPK1|CHI3L1|TNRC6C|HMGB2|ANGPT1|C3|AQP4|SCMH1|HDGFL3|CD86|DUSP22|PHF12|HAVCR2|CDK2|ELK3|ZFP36L1|TLR2|TREM2|DAP|BCOR|EED|INPP5B|ZNF506|CREBZF|PIK3CG|FNIP1|SEC14L2|ZNF880|NFIX|MYH9|INO80D|PTPRC|LITAF|CDK5RAP2|MXI1…
GO:1903131	mononuclear cell differentiation	0.0207	NCKAP1L|CBFB|RPS6|B2M|FGL2|CD86|TREM2|FNIP1|PTPRC|ITPKB
GO:0010959	regulation of metal ion transport	0.0209	APLNR|STOM|CXCR4|B2M|CEMIP|ABCC9|CCL2|TREM2|AHCYL1|PIK3CG|STC1
GO:0014910	regulation of smooth muscle cell migration	0.0212	DDR2|AIF1|MEF2C|DOCK4
GO:1904646	cellular response to amyloid-beta	0.0213	TREM2|ICAM1|GJA1
GO:0007600	sensory perception	0.0227	CLIC5|LRIG1|TGFBI|B2M|CEMIP|DHRS3|RPL38|SERPINB6|GSDME
GO:0060249	anatomical structure homeostasis	0.0236	SERPINA3|TJP2|LAMA2|SLC2A1|B2M|WWTR1|PECAM1|ANGPT1|GJA1
GO:0042130	negative regulation of T cell proliferation	0.0236	GPNMB|CD86|HAVCR2
GO:0050853	B cell receptor signaling pathway	0.0236	NCKAP1L|MEF2C|PTPRC
GO:0051602	response to electrical stimulus	0.0236	AIF1|BTG2|NQO1
GO:0072593	reactive oxygen species metabolic process	0.0236	CYBB|TYROBP|FBLN5|HVCN1|NCF2|GCH1|NQO1
GO:0007156	homophilic cell adhesion via plasma membrane adhesion molecules	0.0238	NECTIN3|DSC2|PECAM1|CDH11|FAT1
GO:0001938	positive regulation of endothelial cell proliferation	0.024	F3|HMGB2|THBS4|PDCD6
GO:0043491	protein kinase B signaling	0.0243	PHLPP1|CCL2|ZFP36L1|PDCD6
GO:0031589	cell-substrate adhesion	0.0244	NEDD9|FN1|EMP2|NDNF|PDPN|CD44|ANGPT1|FBLN5|DUSP22|FBLN1
GO:0002444	myeloid leukocyte mediated immunity	0.026	TYROBP|GAB2|C3|PIK3CG
GO:1901989	positive regulation of cell cycle phase transition	0.0265	CCND2|DDR2|AIF1|RGCC|THOC1
GO:0060429	epithelium development	0.0266	APLNR|TJP2|MYO1E|TNFRSF1A|CXCR4|RHOC|PDPN|CD44|PECAM1|ASXL1|ZFP36L1|FLNB|GSDME|FAT1|ICAM1|STC1|ERBB4|CSTA|GJA1|APOLD1
GO:0010951	negative regulation of endopeptidase activity	0.0266	SERPINA3|SERPINB6|C3|CSTA
GO:0007596	blood coagulation	0.027	F3|PDPN|CYP4F11|PIK3CG|MYH9|LMAN1
GO:0045861	negative regulation of proteolysis	0.0271	SERPINA3|AQP1|SERPINB6|IFI16|CD44|C3|FNIP1|CSTA
GO:0050921	positive regulation of chemotaxis	0.0272	F3|CXCR4|TREM2
GO:0061515	myeloid cell development	0.0274	NCKAP1L|TYROBP|RPS6|EVI2B
GO:0061326	renal tubule development	0.0278	AQP1|MEF2C|LGR4|WWTR1
GO:0062207	regulation of pattern recognition receptor signaling pathway	0.0278	LGR4|TLR2|TREM2|TLR5
GO:0007275	multicellular organism development	0.028	SGK1|TGFBI|SYT17|VCAN|SMOC1|SLC2A1|NECTIN3|AIF1|PHLPP1|DHRS3|NDNF|PADI2|IFI16|PDPN|GAB2|LGR4|CD44|BTG2|PECAM1|ASXL1|CLDN11|CCL2|FUT9|CDH11|GAS7|HDGFL3|HAVCR2|BGN|ELK3|USP1|EED|GSDME|HYCC1|PIK3CG|FNIP1|FAT1|SAT1|NTM|CDK5RAP2|TCF7L2|THOC1
GO:0031960	response to corticosteroid	0.0283	CYBB|RPL27|AIF1|AQP4
GO:0043030	regulation of macrophage activation	0.0285	HAVCR2|TREM2|PTPRC
GO:0051172	negative regulation of nitrogen compound metabolic process	0.0288	SERPINA3|AQP1|XRN1|NCKAP1L|ZC3H6|PARP14|CBFB|MEF2C|PHC3|SERPINB6|IFI16|LGR4|CD44|BTG2|WWTR1|ELK4|HCLS1|DAPK1|TNRC6C|HMGB2|ANGPT1|C3|SCMH1|DUSP22|PHF12|CDK2|ELK3|ZFP36L1|TREM2|DAP|BCOR|EED|FBLN1|CREBZF|FNIP1|NQO1|NFIX|PTPRC|CDK5RAP2|MXI1|CSTA|TCF7L2|EPC1|THOC1
GO:1901988	negative regulation of cell cycle phase transition	0.0289	GPNMB|CCL2|CDK2|ZFP36L1|STK33|CDK5RAP2|RGCC|THOC1
GO:0030162	regulation of proteolysis	0.0291	F3|FN1|UACA|DAPK1|CDK2|TREM2|DAP|FBLN1|INPP5B|MYH9|PDCD6
GO:0032418	lysosome localization	0.0297	GAB2|PIK3CG|MYH9|SYTL4
GO:2000106	regulation of leukocyte apoptotic process	0.0297	MEF2C|HCLS1|FNIP1|ITPKB
GO:0060048	cardiac muscle contraction	0.0303	CXCR4|DSC2|ABCC9|STC1|GJA1
GO:0010648	negative regulation of cell communication	0.0311	APLNR|PARP14|PHLPP1|RGS1|DHRS3|PADI2|LGR4|CD44|WWTR1|UACA|ASXL1|TCIM|SHISA6|HMGB2|DUSP22|TREM2|FBLN1|FNIP1|IGFBP4|ICAM1|PTPRC|LITAF|PDCD6|SYTL4|TCF7L2|GJA1|THOC1
GO:0002821	positive regulation of adaptive immune response	0.0316	B2M|C3|TREM2|PTPRC
GO:0032147	activation of protein kinase activity	0.0319	NCKAP1L|EMP2|CHI3L1|ANGPT1|RGCC
GO:0042060	wound healing	0.0322	AQP1|DDR2|RHOC|CD44|ELK3|SYTL4
GO:0030029	actin filament-based process	0.0324	AQP1|EPB41L2|TYROBP|AIF1|GAS7|AMOT|EHD2|FLNB|FAT1
GO:0023057	negative regulation of signaling	0.0324	APLNR|PARP14|PHLPP1|RGS1|DHRS3|PADI2|LGR4|CD44|WWTR1|UACA|ASXL1|TCIM|SHISA6|HMGB2|DUSP22|TREM2|FBLN1|FNIP1|IGFBP4|ICAM1|PTPRC|LITAF|PDCD6|SYTL4|TCF7L2|GJA1|THOC1
GO:0046683	response to organophosphorus	0.0327	AQP1|ZFP36L1|PIK3CG|STC1
GO:0090257	regulation of muscle system process	0.0331	TNFRSF1A|AIF1|DOCK4|DSC2|SPX|PIK3CG|STC1
GO:0016525	negative regulation of angiogenesis	0.0335	THBS2|AMOT|THBS4|RGCC
GO:1901343	negative regulation of vasculature development	0.0335	THBS2|AMOT|THBS4|RGCC
GO:0002889	regulation of immunoglobulin mediated immune response	0.0335	TREM2|PTPRC|THOC1
GO:0006909	phagocytosis	0.0337	TYROBP|PECAM1|CD93|NCF2
GO:0010942	positive regulation of cell death	0.0341	DDR2|TYROBP|RPS6|TNFRSF1A|MEF2C|IFIT2|CCL2|DAPK1|GSDME|FNIP1|NQO1|SLC6A6|PTPRC|RGCC
GO:0051130	positive regulation of cellular component organization	0.0344	NCKAP1L|NEDD9|ABCA1|DDR2|FN1|TYROBP|B2M|RHOC|THBS2|NDNF|PDPN|HCLS1|FUT9|ANGPT1|C3|CDK2|EPS8|EHD2|FNIP1|GPR65|INO80D|CDK5RAP2|LMAN1|RGCC
GO:0002698	negative regulation of immune effector process	0.0353	NCKAP1L|DUSP22|PTPRC
GO:0035023	regulation of Rho protein signal transduction	0.0356	ABCA1|RASGRF2|EPS8|GPR65
GO:0044344	cellular response to fibroblast growth factor stimulus	0.0356	NDNF|CD44|CCL2|ZFP36L1
GO:0007166	cell surface receptor signaling pathway	0.0356	F3|C3AR1|LAMA2|NCKAP1L|NEDD9|PARP14|DDR2|FN1|MYO1E|TYROBP|TNFRSF1A|CXCR4|IGSF6|MEF2C|EMP2|PADI2|GAB2|LGR4|CD44|WWTR1|PECAM1|TCIM|HCLS1|CCL2|SHISA6|DAPK1|HMGB2|ANGPT1|C3|CD86|DUSP22|TLR2|TREM2|IGFBP4|MYH9|ICAM1|PTPRC|ITPKB|PDCD6|TSPAN14|ERBB4|TCF7L2|ADORA3
GO:0044092	negative regulation of molecular function	0.0356	SERPINA3|AQP1|NCKAP1L|DDR2|B2M|SERPINB6|IFI16|IFIT2|CD44|WWTR1|C3|DUSP22|HAVCR2|AMOT|DAP|FNIP1|NQO1|PTPRC|CDK5RAP2|CSTA|TCF7L2|ADORA3
GO:0104004	cellular response to environmental stimulus	0.0358	AQP1|CCND2|TNFRSF1A|SLC2A1|SERPINB6|IFI16|HVCN1|ZFP36L1|TLR5
GO:0001819	positive regulation of cytokine production	0.0358	CYBB|B2M|IFI16|HMGB2|PIK3CG|RGCC
GO:0051234	establishment of localization	0.0358	APLNR|SGK1|AQP1|CLIC5|STOM|TJP2|MLC1|NCKAP1L|ABCA1|CYBB|SYT17|OSBPL11|SLC14A1|MYO1E|TYROBP|TNFRSF1A|SLC2A1|OLR1|NECTIN3|RFTN2|CXCR4|B2M|CP|AIF1|MEF2C|CEMIP|EMP2|CD163|ABCC9|GAB2|LASP1|PECAM1|SPX|HCLS1|CCL2|MARCHF3|AHCTF1|SHISA6|DAPK1|CD93|ANGPT1|C3|SOAT1|AQP4|FBLN5|HVCN1|COX7A1|NCF2|RASGRF2|CDK2|ZFP36L1|TLR2|TREM2|SLC18B1|EHD2|AHCYL1|PIK3CG|GM2A|MYH9|SLC6A6|PTPRC|CRABP1|CDK5RAP2|PDCD6|STC1|ERBB4|…
GO:0006936	muscle contraction	0.0358	CXCR4|DSC2|ABCC9|SSPN|SPX|DTNA|STC1|GJA1
GO:0009888	tissue development	0.0361	LAMA2|TGFBI|FN1|EMP2|EMP1|RPL38|BTG2|COL12A1|CHI3L1|BGN|PDCD6|TCF7L2|RGCC
GO:0009611	response to wounding	0.0369	TYROBP|AIF1|ZFP36L1|TREM2|ADORA3
GO:0071345	cellular response to cytokine stimulus	0.0375	F3|CXCR4|PADI2|IFI16|CD44|HCLS1|ANGPT1|EPS8|TREM2|ICAM1|PTPRC
GO:0002822	regulation of adaptive immune response based on somatic recombination of immune receptors built from immunoglobulin superfamily domains	0.0376	MEF2C|C3|TREM2
GO:0015850	organic hydroxy compound transport	0.038	AQP1|ABCA1|SYT17|OSBPL11|SOAT1|TREM2|ADORA3
GO:1903507	negative regulation of nucleic acid-templated transcription	0.0389	ZC3H6|PARP14|CBFB|MEF2C|PHC3|IFI16|LGR4|BTG2|WWTR1|ELK4|HCLS1|HMGB2|SCMH1|DUSP22|PHF12|CDK2|ELK3|DAP|BCOR|EED|CREBZF|FNIP1|NFIX|MXI1|TCF7L2|EPC1
GO:0038066	p38MAPK cascade	0.0398	PHLPP1|ZFP36L1|TREM2
GO:0098609	cell-cell adhesion	0.0399	NECTIN3|CLDN11|CDH11|CD93|AQP4|ZFP36L1|FAT1|THBS4|CSTA
GO:0006766	vitamin metabolic process	0.0399	SLC2A1|CYP4F11|NQO1|CRABP1
GO:0090132	epithelium migration	0.0399	MEF2C|EMP2|ANGPT1|AMOT|PIK3CG|MYH9|PDCD6|STC1|RGCC
GO:0007565	female pregnancy	0.0403	CLIC5|SLC2A1|AQP4|HAVCR2
GO:0060759	regulation of response to cytokine stimulus	0.0403	TNFRSF1A|PADI2|ANGPT1|PTPRC
GO:0043534	blood vessel endothelial cell migration	0.0413	EMP2|ANGPT1|AMOT|MYH9
GO:0010558	negative regulation of macromolecule biosynthetic process	0.0415	XRN1|ZC3H6|PARP14|CBFB|MEF2C|PHC3|IFI16|LGR4|BTG2|WWTR1|ELK4|HCLS1|DAPK1|TNRC6C|HMGB2|SCMH1|DUSP22|PHF12|CDK2|ELK3|ZFP36L1|DAP|BCOR|EED|CREBZF|FNIP1|NFIX|MXI1|TCF7L2|EPC1
GO:0010324	membrane invagination	0.0416	ABCA1|AIF1|MYH9
GO:0019222	regulation of metabolic process	0.0417	F3|C3AR1|SERPINA3|APLNR|SGK1|AQP1|MED13L|XRN1|SRGN|NCKAP1L|ZC3H6|SND1|CCND2|NEDD9|PARP14|CBFB|GPNMB|CYBB|FN1|TYROBP|TNFRSF1A|ZNF577|CXCR4|B2M|AIF1|MEF2C|CEMIP|PHC3|EMP2|RPL38|PADI2|SERPINB6|IFI16|LGR4|CD44|BTG2|WWTR1|UACA|PECAM1|ASXL1|ELK4|TCIM|HCLS1|CCL2|DAPK1|CHI3L1|TNRC6C|HMGB2|ANGPT1|C3|SOAT1|AQP4|SCMH1|HDGFL3|CD86|FBLN5|HVCN1|DUSP22|COX7A1|PHF12|HAVCR2|CDK2|ELK3|ZFP36L1|TLR2|TREM2|DAP|USP1|B…
GO:0007259	receptor signaling pathway via JAK-STAT	0.0419	TNFRSF1A|HCLS1|CCL2
GO:0033138	positive regulation of peptidyl-serine phosphorylation	0.0422	CD44|HCLS1|ANGPT1|FNIP1
GO:0070527	platelet aggregation	0.0425	FN1|PIK3CG|MYH9
GO:0034765	regulation of ion transmembrane transport	0.0425	CLIC5|CYBB|HVCN1|KCNA3
GO:0030866	cortical actin cytoskeleton organization	0.043	NCKAP1L|EPB41L2|EHD2
GO:0032722	positive regulation of chemokine production	0.043	AIF1|HAVCR2|TLR2
GO:2000514	regulation of CD4-positive, alpha-beta T cell activation	0.043	NCKAP1L|CBFB|CD86
GO:0010564	regulation of cell cycle process	0.0441	SND1|CCND2|GPNMB|DDR2|AIF1|TXLNG|TCIM|CCL2|AHCTF1|CDK2|ZFP36L1|STK33|CDK5RAP2|CCNL1|RGCC|THOC1
GO:0048762	mesenchymal cell differentiation	0.0445	EMP2|PDPN|WWTR1|TCF7L2|RGCC
GO:0061097	regulation of protein tyrosine kinase activity	0.0445	NEDD9|DUSP22|PTPRC|ERBB4
GO:0007369	gastrulation	0.0449	APLNR|FN1|RPS6|COL12A1|AMOT|GJA1
GO:0051017	actin filament bundle assembly	0.0449	NEDD9|AIF1|RHOC|EPS8|GPR65|RGCC
GO:0034394	protein localization to cell surface	0.0453	EMP2|ANGPT1|FBLN5
GO:0001818	negative regulation of cytokine production	0.0455	SRGN|GPNMB|LGR4|ANGPT1|TREM2
GO:0003170	heart valve development	0.0462	APLNR|TNFRSF1A|MEF2C
GO:0050732	negative regulation of peptidyl-tyrosine phosphorylation	0.0462	PARP14|DUSP22|PTPRC
GO:0071364	cellular response to epidermal growth factor stimulus	0.0462	DUSP22|ZFP36L1|ERBB4
GO:0051592	response to calcium ion	0.0465	SYT17|MEF2C|AHCYL1|ITPKB|PDCD6
GO:0009790	embryo development	0.0468	APLNR|LAMA2|LRIG1|FN1|MYO1E|RPS6|MEF2C|EMP2|RPL38|MAN2A1|COL12A1|ANGPT1|ZFP36L1|AMOT|BCOR|INPP5B|MYH9|INO80D|PDCD6|ERBB4|MAB21L2|GJA1
GO:0006022	aminoglycan metabolic process	0.0469	NDNF|ANGPT1|BGN|CSGALNACT2
GO:0001776	leukocyte homeostasis	0.0469	NCKAP1L|RPS6|MEF2C|ITPKB
GO:0019233	sensory perception of pain	0.0469	AQP1|CXCR4|SPX|CCL2
GO:0048864	stem cell development	0.0469	FN1|PTPRC|PDCD6|ERBB4
GO:0002520	immune system development	0.0474	PHLPP1|HAVCR2|THOC1
GO:0006955	immune response	0.0475	CXCR4|IGSF6|RGS1|ANGPT1|GPR65|LITAF
GO:0001655	urogenital system development	0.048	AQP1|MYO1E|MEF2C|LGR4|WWTR1|PECAM1|ASXL1|ANGPT1|ERBB4
GO:0002703	regulation of leukocyte mediated immunity	0.0492	GAB2|DUSP22|THOC1
GO:0034103	regulation of tissue remodeling	0.0496	GPNMB|DDR2|THBS4
GO:1903036	positive regulation of response to wounding	0.0496	F3|DDR2|CXCR4
GO:0034329	cell junction assembly	0.0506	APLNR|FN1|MEF2C|RHOC|THBS2|PECAM1|CLDN11|CDH11|ERBB4|GJA1
GO:0014033	neural crest cell differentiation	0.0519	FN1|MEF2C|PDCD6|ERBB4
GO:0010033	response to organic substance	0.0521	F3|PARP14|TNFRSF1A|IFIT3|RFTN2|CXCR4|HERPUD2|NDNF|IFI16|IFIT2|CD44|DAPK1|CHI3L1|ANGPT1|DUSP22|EPS8|FLNB|GSDME|CREBZF|IGFBP4|ICAM1|PTPRC|THBS4|PDCD6|ERBB4|TCF7L2|GJA1|CXCL16
GO:0055085	transmembrane transport	0.0526	APLNR|CLIC5|STOM|ABCA1|CYBB|SLC2A1|MEF2C|CEMIP|ABCC9|LASP1|CCL2|SHISA6|DAPK1|C3|AQP4|HVCN1|COX7A1|RASGRF2|TREM2|SLC18B1|AHCYL1|PIK3CG|SLC6A6|PTPRC|GJA1|KCNA3|MAGT1
GO:0043297	apical junction assembly	0.0531	RHOC|PECAM1|CLDN11
GO:0048260	positive regulation of receptor-mediated endocytosis	0.0531	B2M|ANGPT1|C3
GO:0051653	spindle localization	0.0531	MYH9|CDK5RAP2|GJA1
GO:0071385	cellular response to glucocorticoid stimulus	0.0531	AQP1|ZFP36L1|STC1
GO:0098542	defense response to other organism	0.0537	AQP1|TNFRSF1A|ABCC9|FGL2|PTPRC
GO:0003018	vascular process in circulatory system	0.0538	TJP2|SLC2A1|DOCK4|ABCC9|ANGPT1|GCH1|SLC6A6
GO:0043065	positive regulation of apoptotic process	0.0543	TYROBP|RPS6|TNFRSF1A|MEF2C|IFIT2|CCL2|DAPK1|GSDME|FNIP1|NQO1|PTPRC|RGCC
GO:1901990	regulation of mitotic cell cycle phase transition	0.0543	CCND2|GPNMB|DDR2|AIF1|CCL2|CDK2|ZFP36L1|CDK5RAP2|RGCC
GO:0045814	negative regulation of gene expression, epigenetic	0.0546	SCMH1|CDK2|CREBZF|EPC1
GO:0032102	negative regulation of response to external stimulus	0.0547	AIF1|PADI2|SPX|CCL2|FGL2
GO:0043524	negative regulation of neuron apoptotic process	0.0547	MEF2C|NDNF|BTG2|CCL2|ANGPT1
GO:0048659	smooth muscle cell proliferation	0.0547	DDR2|AIF1|MEF2C|TCF7L2|GJA1
GO:0032502	developmental process	0.0548	TJP2|SND1|OSBPL11|VCAN|SMOC1|SLC2A1|HERPUD2|AIF1|PHLPP1|EMP1|PADI2|IFI16|TXLNG|GAB2|BTG2|PECAM1|ELK4|TCIM|CLDN11|FUT9|SHISA6|SOAT1|HDGFL3|HAVCR2|BGN|USP1|EED|GSDME|INPP5B|HYCC1|FNIP1|NQO1|NTM|INO80D|ICAM1|CSTA|EPC1
GO:0010035	response to inorganic substance	0.0556	AQP1|DDR2|CYBB|SYT17|B2M|MEF2C|HVCN1|NT5E|CDK2|AHCYL1|ITPKB|PDCD6
GO:0001960	negative regulation of cytokine-mediated signaling pathway	0.0561	PARP14|PADI2|PTPRC
GO:0007264	small GTPase mediated signal transduction	0.0563	RND3|AIF1|RHOC|DOCK4|PDPN|CDK2|RASGRP3
GO:0000165	MAPK cascade	0.0563	MAPK4|ZFP36L1|RASGRP3|ITPKB
GO:0002637	regulation of immunoglobulin production	0.0567	CD86|PTPRC|THOC1
GO:0016601	Rac protein signal transduction	0.0567	AIF1|EPS8|PIK3CG
GO:0046579	positive regulation of Ras protein signal transduction	0.0567	PIK3CG|GPR65|ITPKB
GO:0050877	nervous system process	0.0568	SGK1|CCND2|NEDD9|MEF2C|BTG2|SHISA6|AQP4|TLR2|TREM2|GCH1|GM2A|MAGT1
GO:0097190	apoptotic signaling pathway	0.0568	TYROBP|TNFRSF1A|IFI16|CD44|UACA|DAPK1|HMGB2|TREM2|DAP|GSDME|ICAM1|PTPRC|PDCD6|TCF7L2
GO:0051216	cartilage development	0.0573	TGFBI|MEF2C|CD44|CHI3L1|MGP
GO:0032103	positive regulation of response to external stimulus	0.058	TNFRSF1A|C3|TLR2|PIK3CG
GO:0002224	toll-like receptor signaling pathway	0.0595	LGR4|HAVCR2|TREM2
GO:0031327	negative regulation of cellular biosynthetic process	0.0597	XRN1|ZC3H6|PARP14|CBFB|MEF2C|PHC3|IFI16|LGR4|BTG2|WWTR1|ELK4|HCLS1|DAPK1|TNRC6C|HMGB2|SCMH1|DUSP22|PHF12|CDK2|ELK3|ZFP36L1|DAP|BCOR|EED|CREBZF|FNIP1|NFIX|MXI1|TCF7L2|EPC1
GO:0050728	negative regulation of inflammatory response	0.06	TNFRSF1A|NT5E|TREM2|PTPRC
GO:0051090	regulation of DNA-binding transcription factor activity	0.0601	SGK1|DDR2|HCLS1|HAVCR2|TLR2|DAP|CREBZF|TCF7L2|ADORA3|RGCC
GO:0002381	immunoglobulin production involved in immunoglobulin-mediated immune response	0.0604	B2M|PTPRC|THOC1
GO:0031529	ruffle organization	0.0604	AIF1|EPS8|ICAM1
GO:0010469	regulation of signaling receptor activity	0.0614	MEF2C|CCL2|SHISA6|DAPK1|RASGRF2
GO:0043122	regulation of I-kappaB kinase/NF-kappaB signaling	0.0639	TNFRSF1A|RHOC|ANGPT1|TREM2|ALPK1|LITAF|GJA1
GO:0007015	actin filament organization	0.0641	NCKAP1L|NEDD9|RND3|MYO1E|RHOC|EMP2|HCLS1|GAS7|FAT1|GPR65|RGCC
GO:0009725	response to hormone	0.0643	SGK1|AQP1|DDR2|CYBB|RPL27|SLC2A1|AIF1|MEF2C|PADI2|BTG2|HCLS1|HMGB2|AQP4|ZFP36L1|TLR2|AHCYL1|NQO1|STC1
GO:1903530	regulation of secretion by cell	0.0646	NCKAP1L|SYT17|TNFRSF1A|MEF2C|GAB2|TLR2|TREM2|SYTL4|TCF7L2|GJA1|ADORA3|RGCC
GO:0000122	negative regulation of transcription by RNA polymerase II	0.0649	CBFB|MEF2C|IFI16|BTG2|WWTR1|ELK4|HCLS1|HMGB2|DUSP22|PHF12|CDK2|ELK3|BCOR|EED|FNIP1|NFIX|MXI1|TCF7L2|EPC1
GO:0042113	B cell activation	0.0652	NCKAP1L|MEF2C|CD86|ZFP36L1|FNIP1|PTPRC
GO:0045089	positive regulation of innate immune response	0.0658	TYROBP|IFI16|HMGB2|HAVCR2
GO:1902882	regulation of response to oxidative stress	0.0658	DDR2|FBLN5|TREM2|GCH1
GO:0051604	protein maturation	0.068	F3|SRGN|FN1|IFI16|FBLN1|INPP5B|MYH9|TSPAN14
GO:0032755	positive regulation of interleukin-6 production	0.0682	TYROBP|AIF1|TLR2
GO:0045669	positive regulation of osteoblast differentiation	0.0682	DDR2|MEF2C|WWTR1
GO:0051496	positive regulation of stress fiber assembly	0.0682	RHOC|GPR65|RGCC
GO:1904029	regulation of cyclin-dependent protein kinase activity	0.0687	CCND2|CDK5RAP2|CCNL1|RGCC
GO:0030154	cell differentiation	0.0688	SGK1|TJP2|ABCA1|TGFBI|SYT17|OSBPL11|RPS6|TNFRSF1A|NECTIN3|B2M|NDNF|IFI16|GAB2|BTG2|PECAM1|ELK4|CCL2|FGL2|FUT9|COL12A1|CDH11|ANGPT1|C3|SOAT1|GAS7|HDGFL3|ELK3|EHD2|FBLN1|FLNB|GSDME|MGP|FNIP1|FAT1|NTM|MYH9|ICAM1|CDK5RAP2|STC1|CSTA|EPC1|APOLD1
GO:0052548	regulation of endopeptidase activity	0.0694	F3|UACA|DAPK1|DAP|PDCD6
GO:1901699	cellular response to nitrogen compound	0.0702	AQP1|XRN1|DDR2|CYBB|CXCR4|AIF1|MEF2C|CDK2|ZFP36L1|TREM2|AHCYL1|PIK3CG|ICAM1|STC1|GJA1
GO:0051707	response to other organism	0.0711	CXCR4|GSDME|CREBZF
GO:0060993	kidney morphogenesis	0.0715	LGR4|WWTR1|ERBB4
GO:0033627	cell adhesion mediated by integrin	0.0722	NCKAP1L|PIK3CG|ICAM1
GO:0045824	negative regulation of innate immune response	0.0722	PARP14|IFI16|HAVCR2
GO:0046425	regulation of receptor signaling pathway via JAK-STAT	0.0722	PARP14|PTPRC|ERBB4
GO:1900024	regulation of substrate adhesion-dependent cell spreading	0.0722	NEDD9|PDPN|FBLN1
GO:1904705	regulation of vascular associated smooth muscle cell proliferation	0.0722	DDR2|MEF2C|GJA1
GO:0048232	male gamete generation	0.0727	NECTIN3|HERPUD2|MLH3|LGR4|CLDN11|SHISA6|HMGB2|INPP5B|EPC1|GJA1
GO:0006919	activation of cysteine-type endopeptidase activity involved in apoptotic process	0.0764	F3|DAP|PDCD6
GO:0010633	negative regulation of epithelial cell migration	0.0764	MEF2C|STC1|RGCC
GO:0014855	striated muscle cell proliferation	0.0764	MEF2C|ANGPT1|ERBB4
GO:0000902	cell morphogenesis	0.0766	SGK1|LAMA2|NCKAP1L|NEDD9|SYT17|FN1|RND3|CXCR4|MEF2C|RHOC|PDPN|CD44|ASXL1|CCL2|CDH11|GAS7|EPS8|FBLN1|FLNB|FAT1|MYH9|STC1
GO:0002429	immune response-activating cell surface receptor signaling pathway	0.0775	NCKAP1L|TYROBP|MEF2C|DUSP22|PTPRC
GO:0031929	TOR signaling	0.0787	NCKAP1L|RPS6|TREM2|FNIP1|PDCD6
GO:0048771	tissue remodeling	0.0787	MEF2C|LGR4|GJA1
GO:0051607	defense response to virus	0.0812	IFIT3|IFI16|ABCC9|IFIT2|FGL2|TLR2|PTPRC
GO:0034614	cellular response to reactive oxygen species	0.0813	AQP1|DDR2|FBLN5|GCH1|NQO1
GO:0009628	response to abiotic stimulus	0.0824	CCND2|DDR2|CYBB|TNFRSF1A|CXCR4|NDNF|IFI16|PDPN|TCIM|CHI3L1|TLR2|TREM2|USP1|PTPRC|PDCD6|STC1|TLR5|RGCC
GO:0060348	bone development	0.0835	DDR2|TYROBP|BGN|GJA1
GO:0080134	regulation of response to stress	0.0837	F3|MLC1|PARP14|TYROBP|TNFRSF1A|CXCR4|PHLPP1|IFI16|CD44|FGL2|HMGB2|C3|DUSP22|NT5E|HAVCR2|TLR2|USP1|PIK3CG|INO80D|PTPRC|EPC1|THOC1
GO:0032943	mononuclear cell proliferation	0.0838	RPS6|EMP2|PIK3CG
GO:0001649	osteoblast differentiation	0.0841	SND1|CBFB|VCAN|SMOC1|LGR4
GO:0015908	fatty acid transport	0.085	SLC2A1|SPX|CRABP1
GO:0045685	regulation of glial cell differentiation	0.085	CXCR4|TLR2|TREM2
GO:0070265	necrotic cell death	0.085	DDR2|GSDME|SLC6A6
GO:0043547	positive regulation of GTPase activity	0.0854	NEDD9|RGS1|CCL2|TBC1D1|RASGRF2|RASGRP3|GPR65
GO:0002562	somatic diversification of immune receptors via germline recombination within a single locus	0.0894	HMGB2|PTPRC|THOC1
GO:0006809	nitric oxide biosynthetic process	0.0894	AIF1|GCH1|NQO1
GO:0043154	negative regulation of cysteine-type endopeptidase activity involved in apoptotic process	0.0894	AQP1|CD44|FNIP1
GO:0051093	negative regulation of developmental process	0.0894	SRGN|ABCA1|CBFB|B2M|WWTR1|ASXL1|FGL2|ZFP36L1|TLR2|TREM2|BCOR|FBLN1|CDK5RAP2|ITPKB|THOC1
GO:0051495	positive regulation of cytoskeleton organization	0.0898	NCKAP1L|RHOC|HCLS1|GPR65|CDK5RAP2|RGCC
GO:0090596	sensory organ morphogenesis	0.0898	AQP1|LRIG1|NECTIN3|RPL38|MAN2A1|FAT1
GO:0050794	regulation of cellular process	0.0913	MED13L|XRN1|CLIC5|STOM|MLC1|ZC3H6|SND1|CCND2|EPB41L2|SMOC1|ZNF577|IFIT3|CEMIP|PHC3|THBS2|RPL38|HPSE2|TXLNG|ABCC9|IFIT2|BTG2|ELK4|MAN2A1|AHCTF1|EVI2B|CDH11|TNRC6C|SOAT1|AQP4|SCMH1|FBLN5|HVCN1|COX7A1|PHF12|USP1|BCOR|EED|EHD2|GCH1|ZNF506|SEC14L2|ZNF880|NQO1|NFIX|INO80D|SLC6A6|MXI1|MAB21L2|LMAN1|CCNL1|EPC1|KCNA3|APOLD1
GO:0019724	B cell mediated immunity	0.0915	B2M|C1QB|THOC1
GO:0046777	protein autophosphorylation	0.0922	GPNMB|DDR2|DAPK1|STK33|PTPRC|ERBB4
GO:2000134	negative regulation of G1/S transition of mitotic cell cycle	0.094	GPNMB|CCL2|CDK2
GO:0051253	negative regulation of RNA metabolic process	0.0944	ZC3H6|PARP14|CBFB|MEF2C|PHC3|IFI16|LGR4|BTG2|WWTR1|ELK4|HCLS1|HMGB2|SCMH1|DUSP22|PHF12|CDK2|ELK3|DAP|BCOR|EED|CREBZF|FNIP1|NFIX|MXI1|TCF7L2|EPC1
GO:0051056	regulation of small GTPase mediated signal transduction	0.0959	ABCA1|PSD2|RASGRF2|EPS8|AMOT|PIK3CG|GPR65|ITPKB
GO:0071900	regulation of protein serine/threonine kinase activity	0.0961	CCND2|MEF2C|CEMIP|TCIM|PIK3CG|PTPRC|CDK5RAP2|CCNL1|RGCC
GO:0071356	cellular response to tumor necrosis factor	0.0984	TNFRSF1A|CCL2|CHI3L1|ZFP36L1|GSDME
GO:0055088	lipid homeostasis	0.0984	ABCA1|SOAT1|ABHD4|TREM2
GO:0006024	glycosaminoglycan biosynthetic process	0.0986	CEMIP|ANGPT1|CSGALNACT2
GO:0060349	bone morphogenesis	0.0986	MEF2C|DHRS3|STC1

## Sheet: (C) GO CC
ID	Label	P-value	Symbols
GO:0005886	plasma membrane	2.51e-10	C3AR1|APLNR|SGK1|XRN1|CLIC5|STOM|TJP2|MLC1|LRIG1|NCKAP1L|APBB1IP|PARP14|GPNMB|TGFBI|DDR2|CYBB|SYT17|SLC14A1|FN1|EPB41L2|RND3|MYO1E|TYROBP|TNFRSF1A|OLR1|NECTIN3|RFTN2|CP|IGSF6|AIF1|RHOC|DOCK4|CEMIP|PHLPP1|RGS1|EMP2|EMP1|DHRS3|HPSE2|SERPINB6|ABCC9|GAB2|LGR4|CD44|WWTR1|PECAM1|TCIM|CLDN11|HCLS1|DTNA|PSD2|SHISA6|EVI2B|CDH11|DAPK1|CD93|ANGPT1|C3|GAS7|HVCN1|DUSP22|NCF2|RASGRF2|NKTR|EPS8|TLR2|TREM2|EHD2|…
GO:0005887	integral component of plasma membrane	4.54e-09	F3|C3AR1|APLNR|AQP1|STOM|NCKAP1L|ABCA1|GPNMB|DDR2|SLC14A1|TYROBP|TNFRSF1A|SLC2A1|OLR1|NECTIN3|IGSF6|CD163|PDPN|LGR4|CD44|PECAM1|SSPN|SHISA6|EVI2B|AQP4|HVCN1|EPS8|TLR2|TREM2|FAT1|RASGRP3|GPR65|ICAM1|SLC6A6|PTPRC|TSPAN14|ERBB4|TLR5|GJA1|ADORA3|KCNA3|MAGT1
GO:0071944	cell periphery	2.84e-08	SERPINA3|VCAN|SMOC1|THBS2|NDNF|FGL2|COL12A1|CHI3L1|FBLN5|FBLN1|MGP|C1QB|THBS4|LMAN1
GO:0070062	extracellular exosome	2.46e-07	SERPINA3|AQP1|CLIC5|STOM|NCKAP1L|SND1|TGFBI|RPL27|FN1|EPB41L2|MYO1E|SLC2A1|CXCR4|B2M|CP|RHOC|DSC2|PADI2|SERPINB6|CD44|BTG2|UACA|PECAM1|MAN2A1|FGL2|AHCTF1|COL12A1|CDH11|MTMR11|CHI3L1|BBOX1|ANGPT1|C3|CD86|FBLN5|NT5E|BGN|RPS11|EPS8|EHD2|FBLN1|FLNB|MGP|AHCYL1|FAT1|SEC14L2|GM2A|MYH9|ICAM1|RPL37A|PTPRC|THBS4|CDK5RAP2|PDCD6|ST13|LMAN1
GO:0031982	vesicle	3.23e-07	SERPINA3|AQP1|CLIC5|SRGN|MLC1|SND1|ABCA1|TGFBI|SYT17|RPL27|FN1|EPB41L2|RND3|MYO1E|SLC2A1|CXCR4|CP|RHOC|THBS2|EMP2|DSC2|PADI2|PDPN|BTG2|UACA|SSPN|SPX|MAN2A1|FGL2|AHCTF1|COL12A1|CDH11|MTMR11|CHI3L1|BBOX1|ANGPT1|C3|CD86|FBLN5|NT5E|METTL7A|HAVCR2|NCF2|BGN|CDK2|RPS11|EPS8|AMOT|FBLN1|GCH1|FLNB|MGP|AHCYL1|FAT1|SEC14L2|GM2A|MYH9|ICAM1|RPL37A|THBS4|CDK5RAP2|ST13
GO:0065010	extracellular membrane-bounded organelle	3.79e-07	SERPINA3|AQP1|CLIC5|STOM|NCKAP1L|SND1|TGFBI|RPL27|FN1|EPB41L2|MYO1E|SLC2A1|CXCR4|B2M|CP|RHOC|DSC2|PADI2|SERPINB6|CD44|BTG2|UACA|PECAM1|MAN2A1|FGL2|AHCTF1|COL12A1|CDH11|MTMR11|CHI3L1|BBOX1|ANGPT1|C3|CD86|FBLN5|NT5E|BGN|RPS11|EPS8|EHD2|FBLN1|FLNB|MGP|AHCYL1|FAT1|SEC14L2|GM2A|MYH9|ICAM1|RPL37A|PTPRC|THBS4|CDK5RAP2|PDCD6|ST13|LMAN1
GO:0045121	membrane raft	1.36e-05	STOM|ABCA1|TNFRSF1A|OLR1|EMP2|PDPN|PECAM1|ANGPT1|TLR2|ICAM1|PTPRC|GJA1|KCNA3
GO:0072562	blood microparticle	2.56e-05	SERPINA3|STOM|FN1|SLC2A1|CP|C3|C1QB
GO:0062023	collagen-containing extracellular matrix	4.62e-05	F3|SERPINA3|SERPINB6|FGL2|COL12A1|ANGPT1|FBLN5|BGN|MGP|ICAM1|C1QB|LMAN1
GO:0016324	apical plasma membrane	7.21e-05	AQP1|CLIC5|DDR2|FN1|SLC2A1|EMP2|PDPN|CD44|HVCN1|AHCYL1|FAT1|SLC6A6|STC1|GJA1
GO:0005604	basement membrane	0.000195	LAMA2|TGFBI|FN1|SMOC1|THBS2|FBLN1|THBS4
GO:0005925	focal adhesion	0.000215	APBB1IP|NEDD9|DDR2|RPL27|EPB41L2|RND3|B2M|RPL38|CD44|LASP1|RPS11|FLNB|FAT1|MYH9|ICAM1|RPL37A|PTPRC|GJA1
GO:0031224	intrinsic component of membrane	0.000244	F3|C3AR1|APLNR|AQP1|CLIC5|STOM|C1orf162|MLC1|LRIG1|NCKAP1L|ABCA1|GPNMB|DDR2|CYBB|SLC14A1|TYROBP|TNFRSF1A|REEP3|SLC2A1|OLR1|NECTIN3|CXCR4|B2M|HERPUD2|IGSF6|EMP2|EMP1|CD163|DHRS3|DSC2|ABCC9|PDPN|LGR4|CD44|PECAM1|SSPN|CLDN11|GOLIM4|MAN2A1|MARCHF3|PSD2|FUT9|SHISA6|EVI2B|CDH11|CD93|SOAT1|AQP4|CD86|HVCN1|COX7A1|NT5E|HAVCR2|NCF2|EPS8|TLR2|TREM2|SLC18B1|FLNB|GSDME|INPP5B|CYP4F11|FAT1|RASGRP3|NTM|GPR65|IC…
GO:0035579	specific granule membrane	0.000247	C3AR1|STOM|CYBB|OLR1|CD93|HVCN1|TSPAN14
GO:0070821	tertiary granule membrane	0.000319	STOM|CYBB|OLR1|SERPINB6|CD93|TSPAN14
GO:0030139	endocytic vesicle	0.000329	ABCA1|CYBB|MYO1E|B2M|CEMIP|CD163|GOLIM4|HVCN1|NCF2|TLR2|AMOT|EHD2|FLNB|INPP5B
GO:0009897	external side of plasma membrane	0.000376	F3|ABCA1|CXCR4|B2M|CD163|AQP4|CD86|NT5E|AMOT|ICAM1|PTPRC
GO:0031410	cytoplasmic vesicle	0.000472	C3AR1|STOM|MLC1|NCKAP1L|SND1|GPNMB|SYT17|OSBPL11|RND3|TYROBP|SLC2A1|OLR1|CXCR4|RHOC|THBS2|EMP2|DSC2|SERPINB6|PDPN|CD44|PECAM1|SSPN|SPX|FGL2|MARCHF3|CD93|AQP4|METTL7A|HAVCR2|BGN|CDK2|GCH1|MYH9|PTPRC|LITAF|PDCD6|TSPAN14|LMAN1|SYTL4|GJA1|MAGT1
GO:0070161	anchoring junction	0.00181	TJP2|APBB1IP|NEDD9|DDR2|RPL27|EPB41L2|RND3|MYO1E|SLC2A1|NECTIN3|CXCR4|B2M|RPL38|DSC2|PDPN|CD44|LASP1|PECAM1|SSPN|CLDN11|DTNA|SHISA6|CDH11|HAVCR2|RPS11|EPS8|AMOT|FLNB|FAT1|MYH9|ICAM1|RPL37A|PTPRC|GJA1
GO:0045178	basal part of cell	0.00229	AQP1|MLC1|SLC14A1|SLC2A1|PDPN|CD44|CLDN11|AQP4|SLC6A6|ERBB4
GO:0001772	immunological synapse	0.00236	NEDD9|HAVCR2|MYH9|ICAM1
GO:0016323	basolateral plasma membrane	0.00275	AQP1|MLC1|SLC14A1|SLC2A1|PDPN|CD44|AQP4|SLC6A6|ERBB4
GO:0012506	vesicle membrane	0.00303	C3AR1|STOM|NCKAP1L|GPNMB|CYBB|OSBPL11|TYROBP|OLR1|B2M|CEMIP|CD163|SERPINB6|CD44|PECAM1|GOLIM4|MARCHF3|CD93|AQP4|HVCN1|TLR2|EHD2|INPP5B|PTPRC|LITAF|PDCD6|TSPAN14|LMAN1|SYTL4|GJA1|MAGT1
GO:0005938	cell cortex	0.00335	CLIC5|NEDD9|EPB41L2|RND3|MYO1E|SLC2A1|RHOC|LASP1|HCLS1|EPS8|FLNB|MYH9
GO:0005615	extracellular space	0.00336	F3|SRGN|LRIG1|VCAN|SMOC1|TNFRSF1A|NDNF|HPSE2|SPX|CCL2|HMGB2|IGFBP4|STC1|CSTA|CXCL16
GO:0031012	extracellular matrix	0.00375	LRIG1|CXCR4|NDNF|HPSE2|CHI3L1
GO:0005903	brush border	0.00517	AQP1|MYO1E|EPS8|FLNB|MYH9
GO:0030670	phagocytic vesicle membrane	0.00564	CYBB|B2M|HVCN1|TLR2|INPP5B
GO:0005766	primary lysosome	0.0086	C3AR1|SERPINA3|STOM|PADI2|C3|GM2A|MAGT1
GO:0030864	cortical actin cytoskeleton	0.0111	EPB41L2|MYO1E|SLC2A1|LASP1|HCLS1
GO:0005576	extracellular region	0.0123	LAMA2|OLR1|CEMIP|THBS2|CD163|LUZP2|AQP4|HDGFL3|METTL7A|TREM2|NTM|ERBB4|APOLD1
GO:0030141	secretory granule	0.0134	SERPINA3|SRGN|FN1|B2M|THBS2|PADI2|SPX|FGL2|CHI3L1|C3|METTL7A|NCF2|GM2A
GO:0032420	stereocilium	0.0134	RHOC|DOCK4|EPS8
GO:0005788	endoplasmic reticulum lumen	0.0173	VCAN|FN1|B2M|CP|COL12A1|C3|IGFBP4|FKBP14|TSPAN14
GO:0042383	sarcolemma	0.0211	AQP1|LAMA2|SLC2A1|SSPN|AQP4|BGN
GO:0005884	actin filament	0.0262	AIF1|HCLS1|GAS7|DUSP22|AMOT
GO:0005902	microvillus	0.033	MYO1E|CD44|ANGPT1
GO:0101003	ficolin-1-rich granule membrane	0.0337	NCKAP1L|SERPINB6|CD93
GO:0030667	secretory granule membrane	0.0345	TYROBP|CD44|TLR2|PTPRC
GO:0099055	integral component of postsynaptic membrane	0.0369	NECTIN3|SHISA6|SLC6A6|ERBB4|KCNA3
GO:0032154	cleavage furrow	0.0427	RHOC|PSD2|MYH9
GO:0009986	cell surface	0.0453	TYROBP|TNFRSF1A|EMP2|CD44|CD93|C3|HAVCR2|BGN|TLR2|TSPAN14
GO:0014704	intercalated disc	0.0459	SLC2A1|DSC2|GJA1
GO:0035578	azurophil granule lumen	0.049	SERPINA3|PADI2|C3|GM2A
GO:0005796	Golgi lumen	0.0493	VCAN|GOLIM4|BGN
GO:0031093	platelet alpha granule lumen	0.0493	SERPINA3|SRGN|FN1
GO:0099061	integral component of postsynaptic density membrane	0.0493	NECTIN3|SHISA6|ERBB4
GO:0005912	adherens junction	0.0547	TJP2|MYO1E|NECTIN3|DSC2|CDH11|MYH9
GO:0035577	azurophil granule membrane	0.0563	C3AR1|STOM|MAGT1
GO:0043073	germ cell nucleus	0.06	SLC2A1|MLH3|CDK2
GO:0000323	lytic vacuole	0.0604	C3AR1|SERPINA3|SRGN|STOM|MLC1|VCAN|CXCR4|CP|PADI2|MARCHF3|C3|NCF2|BGN|FNIP1|GM2A|LITAF|MAGT1
GO:0022625	cytosolic large ribosomal subunit	0.0638	RPL27|RPL38|RPL37A
GO:0044853	plasma membrane raft	0.0652	MLC1|SLC2A1|TREM2|EHD2
GO:0012507	ER to Golgi transport vesicle membrane	0.0677	B2M|PDCD6|LMAN1
GO:0005811	lipid droplet	0.0682	DHRS3|CLDN11|METTL7A|ABHD4
GO:0032587	ruffle membrane	0.0682	AIF1|PDPN|PSD2|EPS8
GO:0043235	receptor complex	0.0694	APBB1IP|DDR2|OLR1|B2M|SHISA6|EPS8|TLR2|ERBB4
GO:0031252	cell leading edge	0.0807	APBB1IP|NEDD9|CXCR4|AIF1|CD44|PSD2|SHISA6|EPS8|AMOT|FAT1|MYH9
GO:0060205	cytoplasmic vesicle lumen	0.083	SERPINA3|SRGN|FN1|B2M|PADI2|CHI3L1|C3|GM2A
GO:0098562	cytoplasmic side of membrane	0.0865	RPL27|RGS1|GM2A|MYH9|PTPRC|LITAF
GO:0070160	tight junction	0.0977	TJP2|CLDN11|AMOT|GJA1

## Sheet: (D) GO MF
ID	Label	P-value	Symbols
GO:0005201	extracellular matrix structural constituent	5.93e-06	LAMA2|TGFBI|FN1|THBS2|FGL2|COL12A1|CHI3L1|FBLN1|MGP
GO:0060089	molecular transducer activity	8.76e-05	F3|C3AR1|APLNR|ABCA1|DDR2|TNFRSF1A|CXCR4|IGSF6|ABCC9|LGR4|CD44|PECAM1|CD93|CD86|TLR2|TREM2|AMOT|GPR65|ICAM1|PTPRC|ERBB4|TLR5|ADORA3
GO:0005178	integrin binding	0.000169	GPNMB|TGFBI|FN1|EMP2|FBLN5|FBLN1|MYH9|ICAM1|THBS4
GO:0005509	calcium ion binding	0.000204	SYT17|VCAN|SMOC1|AIF1|THBS2|DSC2|PADI2|CDH11|CD93|FBLN5|EHD2|FBLN1|GCH1|MGP|FAT1|RASGRP3|FKBP14|THBS4|PDCD6
GO:1990782	protein tyrosine kinase binding	0.000753	TJP2|NEDD9|DUSP22|TREM2
GO:0008201	heparin binding	0.00122	GPNMB|FN1|SMOC1|THBS2|NDNF|PTPRC|THBS4
GO:0005540	hyaluronic acid binding	0.00125	VCAN|CEMIP|CD44
GO:0004888	transmembrane signaling receptor activity	0.00357	C3AR1|APLNR|DDR2|TNFRSF1A|IGSF6|LGR4|PECAM1|TLR2|TREM2|GPR65|ICAM1|PTPRC|TLR5|ADORA3
GO:0019900	kinase binding	0.00404	MAPK4|TJP2|CCND2|NEDD9|RND3|RPS6|SLC2A1|RHOC|DOCK4|EMP2|GAB2|HCLS1|ANGPT1|DUSP22|TREM2|GCH1|RASGRP3|PTPRC|CDK5RAP2|TCF7L2|RGCC
GO:0005518	collagen binding	0.0138	TGFBI|DDR2|FN1|CD44
GO:0030246	carbohydrate binding	0.014	VCAN|OLR1|MAN2A1|CHI3L1|CD93|ALPK1|LMAN1
GO:0061134	peptidase regulator activity	0.0176	SERPINA3|FN1|SERPINB6|C3|FBLN1|CSTA
GO:0005102	signaling receptor binding	0.0199	AQP1|LAMA2|ABCA1|TYROBP|PDPN|ASXL1|TCIM|FGL2|SHISA6|C3|PIK3CG|IGFBP4|PTPRC|ERBB4|SYTL4|TLR5
GO:0005516	calmodulin binding	0.0214	MYO1E|RGS1|DAPK1|RASGRF2|MYH9|CDK5RAP2|ITPKB
GO:0030545	signaling receptor regulator activity	0.0272	GPNMB|SPX|CCL2|HMGB2|HDGFL3|THBS4|STC1|CXCL16
GO:0001618	virus receptor activity	0.0302	CXCR4|CD86|ICAM1
GO:0019905	syntaxin binding	0.0363	ABCA1|SYT17|TXLNG|DAPK1
GO:0051015	actin filament binding	0.0371	MYO1E|AIF1|LASP1|HCLS1|GAS7|FLNB|MYH9
GO:0050840	extracellular matrix binding	0.0386	TGFBI|SMOC1|BGN
GO:0042802	identical protein binding	0.0404	AQP1|MLC1|TGFBI|FN1|SLC2A1|OLR1|IFIT3|CLDN11|DAPK1|BBOX1|ANGPT1|AQP4|HVCN1|TLR2|EED|EHD2|FBLN1|FLNB|AHCYL1|CREBZF|PIK3CG|NQO1|SAT1|LITAF|STC1
GO:0004866	endopeptidase inhibitor activity	0.0476	SERPINA3|SERPINB6|C3|CSTA
GO:0004896	cytokine receptor activity	0.0515	F3|CXCR4|CD44
GO:0032934	sterol binding	0.0662	ABCA1|OSBPL11|SOAT1
GO:0005543	phospholipid binding	0.0693	F3|ABCA1|SYT17|MYO1E|GAB2|PSD2|PHF12|TREM2|GSDME|SEC14L2|SYTL4
GO:0019209	kinase activator activity	0.0723	NCKAP1L|TREM2|ERBB4|RGCC
GO:0004553	hydrolase activity, hydrolyzing O-glycosyl compounds	0.0734	CEMIP|MAN2A1|GM2A
GO:0048018	receptor ligand activity	0.0766	SPX|CCL2|HDGFL3|THBS4|STC1|CXCL16
GO:0022803	passive transmembrane transporter activity	0.0908	AQP1|CLIC5|CYBB|SLC14A1|ABCC9|AQP4|HVCN1|GJA1|KCNA3
GO:0042803	protein homodimerization activity	0.0924	MAPK4|STOM|TYROBP|NECTIN3|B2M|PADI2|WWTR1|PECAM1|MAN2A1|FBLN5|GCH1|MYH9|PDCD6|ERBB4
GO:0002020	protease binding	0.0952	F3|FN1|SERPINB6|CSTA
GO:0030971	receptor tyrosine kinase binding	0.0959	DOCK4|GAB2|ANGPT1

## Sheet: (E) KEGG
ID	Label	P-value	P-value (Adjusted)	Symbols
hsa05144	Malaria	7.51e-06	0.00151	THBS2|PECAM1|CCL2|TLR2|ICAM1|THBS4
hsa05171	Coronavirus disease - COVID-19	0.000206	0.0207	C3AR1|CYBB|RPL27|RPS6|TNFRSF1A|RPL38|CCL2|C3|RPS11|TLR2|C1QB|RPL37A
hsa05150	Staphylococcus aureus infection	0.000751	0.0503	C3AR1|C3|ICAM1|C1QB
hsa05416	Viral myocarditis	0.00208	0.0816	LAMA2|SSPN|DTNA|CD86|ICAM1
hsa04151	PI3K-Akt signaling pathway	0.00224	0.0816	SGK1|LAMA2|CCND2|FN1|RPS6|THBS2|PHLPP1|ANGPT1|CDK2|TLR2|PIK3CG|THBS4|ERBB4
hsa05412	Arrhythmogenic right ventricular cardiomyopathy	0.00243	0.0816	LAMA2|DSC2|SSPN|DTNA|TCF7L2|GJA1
hsa04512	ECM-receptor interaction	0.00305	0.0875	LAMA2|FN1|THBS2|CD44|THBS4
hsa04610	Complement and coagulation cascades	0.00499	0.119	F3|C3AR1|C3|C1QB
hsa05323	Rheumatoid arthritis	0.00533	0.119	CCL2|ANGPT1|CD86|TLR2|ICAM1
hsa04145	Phagosome	0.00627	0.126	CYBB|OLR1|THBS2|C3|NCF2|TLR2|THBS4
hsa04514	Cell adhesion molecules	0.00764	0.14	VCAN|NECTIN3|PECAM1|CLDN11|CD86|ICAM1|PTPRC
hsa04670	Leukocyte transendothelial migration	0.00946	0.159	CYBB|CXCR4|PECAM1|CLDN11|NCF2|ICAM1
hsa05417	Lipid and atherosclerosis	0.017	0.24	ABCA1|CYBB|TNFRSF1A|OLR1|CCL2|NCF2|TLR2|ICAM1
hsa05140	Leishmaniasis	0.0175	0.24	CYBB|C3|NCF2|TLR2
hsa05418	Fluid shear stress and atherosclerosis	0.0179	0.24	TNFRSF1A|MEF2C|PECAM1|CCL2|NCF2|NQO1|ICAM1
hsa04510	Focal adhesion	0.0231	0.29	LAMA2|CCND2|FN1|THBS2|EMP2|EMP1|FLNB|THBS4
hsa05205	Proteoglycans in cancer	0.0261	0.308	FN1|RPS6|HPSE2|CD44|HCLS1|TLR2|FLNB|ERBB4
hsa05142	Chagas disease	0.0315	0.352	TNFRSF1A|CCL2|C3|TLR2|C1QB
hsa04061	Viral protein interaction with cytokine and cytokine receptor	0.0362	0.383	TNFRSF1A|CXCR4|CCL2
hsa03083	Polycomb repressive complex	0.0394	0.396	PHC3|ASXL1|SCMH1|BCOR|EED
hsa04380	Osteoclast differentiation	0.046	0.398	TYROBP|TNFRSF1A|GAB2|NCF2|TREM2
hsa04933	AGE-RAGE signaling pathway in diabetic complications	0.046	0.398	F3|CYBB|FN1|CCL2|ICAM1
hsa05134	Legionellosis	0.0474	0.398	C3|TLR2|TLR5
hsa04672	Intestinal immune network for IgA production	0.0475	0.398	CXCR4|CD86
hsa05322	Systemic lupus erythematosus	0.0514	0.413	C3|CD86|C1QB
hsa05130	Pathogenic Escherichia coli infection	0.054	0.415	NCKAP1L|MYO1E|TNFRSF1A|CLDN11|HCLS1|MYH9|TLR5
hsa05146	Amoebiasis	0.0558	0.415	LAMA2|FN1|SERPINB6|TLR2
hsa04976	Bile secretion	0.06	0.431	AQP1|SLC2A1|AQP4
hsa04148	Efferocytosis	0.064	0.444	SGK1|ABCA1|SLC2A1|PECAM1|HAVCR2|C1QB
hsa04216	Ferroptosis	0.0741	0.495	CYBB|CP|SAT1
hsa05166	Human T-cell leukemia virus 1 infection	0.0775	0.495	CCND2|TNFRSF1A|SLC2A1|B2M|ELK4|CDK2|ICAM1
hsa04936	Alcoholic liver disease	0.0787	0.495	C3AR1|TNFRSF1A|C3|C1QB|TCF7L2
hsa05145	Toxoplasmosis	0.0925	0.563	LAMA2|TNFRSF1A|TLR2|PIK3CG

## Sheet: (F) WikiPathways
ID	Label	P-value	P-value (Adjusted)	Symbols
WP3945	TYROBP causal network in microglia	1.76e-07	6.3e-05	NCKAP1L|APBB1IP|TYROBP|IGSF6|RGS1|HCLS1|C3|NCF2|CXCL16
WP2431	Spinal cord injury	4.52e-06	0.000807	AQP1|VCAN|AIF1|RHOC|BTG2|CCL2|AQP4|CDK2|ICAM1|C1QB|GJA1
WP3937	Microglia pathogen phagocytosis pathway	9.85e-06	0.00117	NCKAP1L|CYBB|TYROBP|NCF2|TREM2|PIK3CG|C1QB
WP558	Complement and coagulation cascades	0.000291	0.0259	F3|C3AR1|C3|C1QB|LMAN1
WP4146	Macrophage markers	0.000945	0.0675	F3|CD163|CD86
WP4462	Platelet mediated interactions with vascular and circulating cells	0.00148	0.0879	CCL2|TLR2|ICAM1
WP4963	p53 transcriptional gene network	0.00216	0.0982	SLC2A1|BTG2|CCL2|NCF2|CDK2|SAT1|ICAM1
WP5158	Urotensin II mediated signaling pathway	0.00276	0.0982	ABCA1|CYBB|FN1|NCF2|CDK2|ICAM1
WP2849	Hematopoietic stem cell differentiation	0.00297	0.0982	NCKAP1L|CXCR4|SEC14L2|MXI1
WP5078	T cell modulation in pancreatic cancer	0.00297	0.0982	B2M|CD86|NT5E|HAVCR2
WP5284	Cell interactions of the pancreatic cancer microenvironment	0.00302	0.0982	CXCR4|CCL2|CD86
WP3678	Amplification and expansion of oncogenic pathways as metastatic traits	0.00406	0.104	CXCR4|PIK3CG|TCF7L2
WP453	Inflammatory response pathway	0.00406	0.104	FN1|TNFRSF1A|CD86
WP53	ID signaling pathway	0.00406	0.104	ELK4|CDK2|ELK3
WP1533	Vitamin B12 metabolism	0.00504	0.12	SERPINA3|ABCA1|CCL2|ICAM1
WP2806	Complement system	0.00671	0.15	C3AR1|CD93|C3|TLR2|ICAM1
WP2865	IL1 and megakaryocytes in obesity	0.00837	0.17	CCL2|TLR2|ICAM1
WP5087	Pleural mesothelioma	0.00859	0.17	LAMA2|CCND2|FN1|RPS6|SLC2A1|CD44|WWTR1|ASXL1|CCL2|CDH11|ANGPT1|CDK2|AMOT|EED|PIK3CG|TCF7L2
WP4172	PI3K Akt signaling pathway	0.0111	0.208	SGK1|LAMA2|CCND2|FN1|RPS6|THBS2|PHLPP1|ANGPT1|CDK2|TLR2|PIK3CG|THBS4
WP3888	VEGFA VEGFR2 signaling	0.0129	0.229	F3|SND1|CYBB|RPL27|FN1|RPS6|MEF2C|RHOC|CCL2|NCF2|RPS11|AMOT|FLNB|MYH9|ICAM1|LMAN1|GJA1|APOLD1
WP176	Folate metabolism	0.0148	0.241	SERPINA3|ABCA1|CCL2|ICAM1
WP23	B cell receptor signaling pathway	0.0161	0.241	MAPK4|GAB2|HCLS1|PIK3CG|RASGRP3|PTPRC
WP5218	Extrafollicular and follicular B cell activation by SARS CoV 2	0.0165	0.241	CXCR4|IFIT2|C3|PTPRC
WP619	Type II interferon signaling	0.0171	0.241	CYBB|IFIT2|ICAM1
WP1991	SRF and miRs in smooth muscle differentiation and proliferation	0.0183	0.241	CCND2|MEF2C
WP4493	Cells and molecules involved in local acute inflammatory response	0.0183	0.241	C3|ICAM1
WP5343	Abnormal calcium handling and its effects on muscle contraction in DMD	0.0183	0.241	SSPN|DTNA
WP545	Complement activation	0.0239	0.304	C3|C1QB
WP408	Oxidative stress response	0.0295	0.358	CYBB|NQO1|NFIX
WP3877	MYD88 distinct input output pathway	0.03	0.358	TLR2|TLR5
WP3413	NOTCH1 regulation of endothelial cell calcification	0.0441	0.458	MGP|SAT1
WP3967	miR 509 3p alteration of YAP1 ECM axis	0.0441	0.458	FN1|THBS2
WP430	Statin inhibition of cholesterol production	0.0441	0.458	ABCA1|SOAT1
WP5055	Burn wound healing	0.0468	0.458	CXCR4|PECAM1|CCL2|ICAM1
WP15	Selenium micronutrient network	0.0502	0.458	SERPINA3|ABCA1|CCL2|ICAM1
WP3670	Interactions between LOXL4 and oxidative stress pathway	0.0518	0.458	FN1|NQO1
WP4559	Interactions between immune cells and microRNAs in tumor microenvironment	0.0518	0.458	CCL2|CD86
WP5088	Prostaglandin signaling	0.0518	0.458	CCL2|PIK3CG
WP2858	Ectoderm differentiation	0.0529	0.458	SERPINB6|CLDN11|CCL2|HMGB2|BCOR|STC1
WP2328	Allograft rejection	0.0549	0.458	C3|CD86|C1QB
WP477	Cytoplasmic ribosomal proteins	0.0565	0.458	RPL27|RPS6|RPL38|RPS11|RPL37A
WP455	GPCRs class A rhodopsin like	0.0595	0.458	C3AR1|APLNR|CXCR4|GPR65|ADORA3
WP4758	Nephrotic syndrome	0.0599	0.458	MYO1E|EMP2|MYH9
WP2911	miRNA targets in ECM and membrane receptors	0.06	0.458	FN1|THBS2
WP2118	Arrhythmogenic right ventricular cardiomyopathy	0.0611	0.458	LAMA2|DSC2|TCF7L2|GJA1
WP3932	Focal adhesion PI3K Akt mTOR signaling pathway	0.0615	0.458	LAMA2|FN1|RPS6|SLC2A1|THBS2|PHLPP1|TBC1D1|ANGPT1|PIK3CG|THBS4
WP4313	Ferroptosis	0.065	0.465	CYBB|CP|GCH1|SAT1
WP5300	TROP2 regulatory signaling	0.0651	0.465	FN1|PECAM1|CDK2
WP3617	Photodynamic therapy induced NF kB survival signaling	0.0776	0.531	TNFRSF1A|ICAM1
WP4553	FBXL10 enhancement of MAP ERK signaling in diffuse large B cell lymphoma	0.0776	0.531	BCOR|EED
WP4298	Acute viral myocarditis	0.0818	0.531	LAMA2|CXCR4|AIF1|TLR5
WP2035	Follicle stimulating hormone FSH signaling pathway	0.087	0.531	SGK1|RPS6
WP5039	SARS CoV 2 innate immunity evasion and cell specific immune response	0.0879	0.531	IFIT2|CCL2|HAVCR2
WP306	Focal adhesion	0.0937	0.531	LAMA2|CCND2|FN1|THBS2|EMP2|FLNB|THBS4
WP4747	Netrin UNC5B signaling pathway	0.094	0.531	CCL2|DAPK1|ICAM1
WP75	Toll like receptor signaling pathway	0.0956	0.531	CD86|TLR2|PIK3CG|TLR5
WP4905	1q21 1 copy number variation syndrome	0.0966	0.531	TJP2|GJA1
WP5198	Inflammatory bowel disease signaling	0.0966	0.531	TLR2|TLR5
WP716	Vitamin A and carotenoid metabolism	0.0966	0.531	DHRS3|CRABP1

## Sheet: (G) Reactome
ID	Label	P-value	P-value (Adjusted)	Symbols
R-HSA-6798695	Neutrophil degranulation	2.61e-06	0.00186	C3AR1|SERPINA3|STOM|NCKAP1L|CYBB|TYROBP|OLR1|B2M|PADI2|SERPINB6|CD44|PECAM1|FGL2|CHI3L1|CD93|C3|HVCN1|METTL7A|TLR2|GM2A|PTPRC|TSPAN14|MAGT1
R-HSA-198933	Immunoregulatory interactions between a Lymphoid and a non-Lymphoid cell	0.000733	0.255	TYROBP|B2M|C3|TREM2|ICAM1
R-HSA-1474244	Extracellular matrix organization	0.00127	0.255	LAMA2|DDR2|VCAN|FN1|CD44|PECAM1|COL12A1|FBLN5|BGN|FBLN1|ICAM1
R-HSA-6783783	Interleukin-10 signaling	0.00165	0.255	TNFRSF1A|CCL2|CD86|ICAM1
R-HSA-1236973	Cross-presentation of particulate exogenous antigens (phagosomes)	0.00205	0.255	CYBB|NCF2
R-HSA-2022870	Chondroitin sulfate biosynthesis	0.00336	0.255	VCAN|BGN|CSGALNACT2
R-HSA-8934593	Regulation of RUNX1 Expression and Activity	0.00336	0.255	CCND2|CBFB|TNRC6C
R-HSA-375276	Peptide ligand-binding receptors	0.00373	0.255	C3AR1|APLNR|CXCR4|CCL2|C3|CXCL16
R-HSA-432047	Passive transport by Aquaporins	0.00403	0.255	AQP1|AQP4
R-HSA-9662834	CD163 mediating an anti-inflammatory response	0.00403	0.255	CD163|MYH9
R-HSA-9660826	Purinergic signaling in leishmaniasis infection	0.00428	0.255	C3AR1|C3|NT5E
R-HSA-9664424	Cell recruitment (pro-inflammatory response)	0.00428	0.255	C3AR1|C3|NT5E
R-HSA-373076	Class A/1 (Rhodopsin-like receptors)	0.00479	0.255	C3AR1|APLNR|CXCR4|CCL2|C3|GPR65|ADORA3|CXCL16
R-HSA-380108	Chemokine receptors bind chemokines	0.00535	0.255	CXCR4|CCL2|CXCL16
R-HSA-416700	Other semaphorin interactions	0.00535	0.255	TYROBP|TREM2|PTPRC
R-HSA-2129379	Molecules associated with elastic fibres	0.00655	0.276	FN1|FBLN5|FBLN1
R-HSA-977606	Regulation of Complement cascade	0.00655	0.276	C3AR1|C3|C1QB
R-HSA-166658	Complement cascade	0.00791	0.314	C3AR1|C3|C1QB
R-HSA-1566948	Elastic fibre formation	0.00942	0.317	FN1|FBLN5|FBLN1
R-HSA-166663	Initial triggering of complement	0.00974	0.317	C3|C1QB
R-HSA-5686938	Regulation of TLR by endogenous ligand	0.00974	0.317	TLR2|GSDME
R-HSA-9637628	Modulation by Mtb of host immune system	0.00974	0.317	B2M|TLR2
R-HSA-373755	Semaphorin interactions	0.0108	0.334	TYROBP|RHOC|TREM2|MYH9|PTPRC
R-HSA-2028269	Signaling by Hippo	0.0129	0.342	TJP2|WWTR1|AMOT
R-HSA-3595172	Defective CHST3 causes SEDCJD	0.0134	0.342	VCAN|BGN
R-HSA-3595174	Defective CHST14 causes EDS, musculocontractural type	0.0134	0.342	VCAN|BGN
R-HSA-3595177	Defective CHSY1 causes TPBS	0.0134	0.342	VCAN|BGN
R-HSA-372708	p130Cas linkage to MAPK signaling for integrins	0.0134	0.342	APBB1IP|FN1
R-HSA-3000178	ECM proteoglycans	0.0144	0.355	LAMA2|VCAN|FN1|BGN
R-HSA-2424491	DAP12 signaling	0.0171	0.382	TYROBP|B2M|TREM2
R-HSA-2142845	Hyaluronan metabolism	0.0176	0.382	CEMIP|CD44
R-HSA-354194	GRB2:SOS provides linkage to MAPK signaling for Integrins	0.0176	0.382	APBB1IP|FN1
R-HSA-1630316	Glycosaminoglycan metabolism	0.0178	0.382	VCAN|CEMIP|HPSE2|CD44|BGN|CSGALNACT2
R-HSA-109582	Hemostasis	0.0188	0.382	F3|SERPINA3|SRGN|APBB1IP|FN1|OLR1|DOCK4|SERPINB6|PDPN|CD44|PECAM1|ANGPT1|CDK2|EHD2|PIK3CG|SYTL4
R-HSA-1222556	ROS and RNS production in phagocytes	0.0194	0.382	CYBB|HVCN1|NCF2
R-HSA-2172127	DAP12 interactions	0.0194	0.382	TYROBP|B2M|TREM2
R-HSA-216083	Integrin cell surface interactions	0.0206	0.382	FN1|CD44|PECAM1|ICAM1
R-HSA-8957275	Post-translational protein phosphorylation	0.0207	0.382	VCAN|FN1|CP|C3|IGFBP4
R-HSA-9658195	Leishmania infection	0.0208	0.382	C3AR1|NCKAP1L|CD163|C3|NT5E|AHCYL1|MYH9
R-HSA-9662361	Sensory processing of sound by outer hair cells of the cochlea	0.0219	0.387	CLIC5|EPS8|MYH9
R-HSA-5365859	RA biosynthesis pathway	0.0222	0.387	DHRS3|CRABP1
R-HSA-8953750	Transcriptional Regulation by E2F6	0.0245	0.402	PHC3|EED|EPC1
R-HSA-156902	Peptide chain elongation	0.0266	0.402	RPL27|RPS6|RPL38|RPS11|RPL37A
R-HSA-192823	Viral mRNA Translation	0.0266	0.402	RPL27|RPS6|RPL38|RPS11|RPL37A
R-HSA-2022923	Dermatan sulfate biosynthesis	0.0273	0.402	VCAN|BGN
R-HSA-500792	GPCR ligand binding	0.0284	0.402	C3AR1|APLNR|CXCR4|CCL2|C3|GPR65|ADORA3|CXCL16
R-HSA-372790	Signaling by GPCR	0.0285	0.402	C3AR1|APLNR|FN1|CXCR4|RHOC|RGS1|CCL2|C3|RASGRF2|AHCYL1|PIK3CG|GPR65|ADORA3|CXCL16
R-HSA-418594	G alpha (i) signalling events	0.0295	0.402	C3AR1|APLNR|CXCR4|RGS1|C3|AHCYL1|ADORA3|CXCL16
R-HSA-156842	Eukaryotic Translation Elongation	0.0299	0.402	RPL27|RPS6|RPL38|RPS11|RPL37A
R-HSA-2408557	Selenocysteine synthesis	0.0299	0.402	RPL27|RPS6|RPL38|RPS11|RPL37A
R-HSA-381426	Regulation of Insulin-like Growth Factor (IGF) transport and uptake by Insulin-like Growth Factor Binding Proteins (IGFBPs)	0.0299	0.402	VCAN|FN1|CP|C3|IGFBP4
R-HSA-72764	Eukaryotic Translation Termination	0.0299	0.402	RPL27|RPS6|RPL38|RPS11|RPL37A
R-HSA-9013404	RAC2 GTPase cycle	0.0316	0.402	NCKAP1L|CYBB|DOCK4|NCF2|LMAN1
R-HSA-2024101	CS/DS degradation	0.0327	0.402	VCAN|BGN
R-HSA-6809371	Formation of the cornified envelope	0.0327	0.402	DSC2|CSTA
R-HSA-975956	Nonsense Mediated Decay (NMD) independent of the Exon Junction Complex (EJC)	0.0334	0.402	RPL27|RPS6|RPL38|RPS11|RPL37A
R-HSA-388396	GPCR downstream signalling	0.0347	0.402	C3AR1|APLNR|FN1|CXCR4|RHOC|RGS1|C3|RASGRF2|AHCYL1|PIK3CG|GPR65|ADORA3|CXCL16
R-HSA-9013407	RHOH GTPase cycle	0.0367	0.402	STOM|OSBPL11|UACA
R-HSA-202733	Cell surface interactions at the vascular wall	0.0372	0.402	FN1|OLR1|CD44|PECAM1|ANGPT1
R-HSA-4655427	SUMOylation of DNA methylation proteins	0.0386	0.402	PHC3|SCMH1
R-HSA-6805567	Keratinization	0.0386	0.402	DSC2|CSTA
R-HSA-9633012	Response of EIF2AK4 (GCN2) to amino acid deficiency	0.0434	0.402	RPL27|RPS6|RPL38|RPS11|RPL37A
R-HSA-3560783	Defective B4GALT7 causes EDS, progeroid type	0.0449	0.402	VCAN|BGN
R-HSA-3560801	Defective B3GAT3 causes JDSSDHD	0.0449	0.402	VCAN|BGN
R-HSA-4420332	Defective B3GALT6 causes EDSP2 and SEMDJL1	0.0449	0.402	VCAN|BGN
R-HSA-8939243	RUNX1 interacts with co-factors whose precise effect on RUNX1 targets is not known	0.0476	0.402	CBFB|PHC3|SCMH1
R-HSA-114608	Platelet degranulation	0.0478	0.402	SERPINA3|SRGN|FN1|PECAM1|SYTL4
R-HSA-72689	Formation of a pool of free 40S subunits	0.0478	0.402	RPL27|RPS6|RPL38|RPS11|RPL37A
R-HSA-1855204	Synthesis of IP3 and IP4 in the cytosol	0.0514	0.402	INPP5B|ITPKB
R-HSA-6804115	TP53 regulates transcription of additional cell cycle genes whose exact role in the p53 pathway remain uncertain	0.0514	0.402	BTG2|RGCC
R-HSA-9659787	Aberrant regulation of mitotic G1/S transition in cancer due to RB1 defects	0.0514	0.402	CCND2|CDK2
R-HSA-9661069	Defective binding of RB1 mutants to E2F1,(E2F2, E2F3)	0.0514	0.402	CCND2|CDK2
R-HSA-6791312	TP53 Regulates Transcription of Cell Cycle Genes	0.0516	0.402	BTG2|CDK2|RGCC
R-HSA-1187000	Fertilization	0.0522	0.402	HVCN1
R-HSA-1247673	Erythrocytes take up oxygen and release carbon dioxide	0.0522	0.402	AQP1
R-HSA-1461973	Defensins	0.0522	0.402	TLR2
R-HSA-1566977	Fibronectin matrix formation	0.0522	0.402	FN1
R-HSA-173107	Binding and entry of HIV virion	0.0522	0.402	CXCR4
R-HSA-190704	Oligomerization of connexins into connexons	0.0522	0.402	GJA1
R-HSA-190827	Transport of connexins along the secretory pathway	0.0522	0.402	GJA1
R-HSA-191650	Regulation of gap junction activity	0.0522	0.402	GJA1
R-HSA-211935	Fatty acids	0.0522	0.402	CYP4F11
R-HSA-211958	Miscellaneous substrates	0.0522	0.402	CYP4F11
R-HSA-211979	Eicosanoids	0.0522	0.402	CYP4F11
R-HSA-2142850	Hyaluronan biosynthesis and export	0.0522	0.402	CEMIP
R-HSA-351200	Interconversion of polyamines	0.0522	0.402	SAT1
R-HSA-417973	Adenosine P1 receptors	0.0522	0.402	ADORA3
R-HSA-5339700	Signaling by TCF7L2 mutants	0.0522	0.402	TCF7L2
R-HSA-5602680	MyD88 deficiency (TLR5)	0.0522	0.402	TLR5
R-HSA-5603037	IRAK4 deficiency (TLR5)	0.0522	0.402	TLR5
R-HSA-5619049	Defective SLC40A1 causes hemochromatosis 4 (HFE4) (macrophages)	0.0522	0.402	CP
R-HSA-5619060	Defective CP causes aceruloplasminemia (ACERULOP)	0.0522	0.402	CP
R-HSA-8949275	RUNX3 Regulates Immune Response and Cell Migration	0.0522	0.402	CBFB
R-HSA-1793185	Chondroitin sulfate/dermatan sulfate metabolism	0.0557	0.405	VCAN|BGN|CSGALNACT2
R-HSA-3000171	Non-integrin membrane-ECM interactions	0.0557	0.405	LAMA2|DDR2|FN1
R-HSA-9013106	RHOC GTPase cycle	0.0569	0.405	STOM|TJP2|RHOC|LMAN1
R-HSA-76005	Response to elevated platelet cytosolic Ca2+	0.0575	0.405	SERPINA3|SRGN|FN1|PECAM1|SYTL4
R-HSA-111471	Apoptotic factor-mediated response	0.0584	0.405	UACA|GSDME
R-HSA-416572	Sema4D induced cell migration and growth-cone collapse	0.0584	0.405	RHOC|MYH9
R-HSA-5260271	Diseases of Immune System	0.0584	0.405	TLR2|TLR5
R-HSA-5602358	Diseases associated with the TLR signaling cascade	0.0584	0.405	TLR2|TLR5
R-HSA-5668599	RHO GTPases Activate NADPH Oxidases	0.0584	0.405	CYBB|NCF2
R-HSA-9710421	Defective pyroptosis	0.0584	0.405	EED|GSDME
R-HSA-421270	Cell-cell junction organization	0.0599	0.409	NECTIN3|CLDN11|CDH11
R-HSA-2408522	Selenoamino acid metabolism	0.0601	0.409	RPL27|RPS6|RPL38|RPS11|RPL37A
R-HSA-156827	L13a-mediated translational silencing of Ceruloplasmin expression	0.0627	0.421	RPL27|RPS6|RPL38|RPS11|RPL37A
R-HSA-2559580	Oxidative Stress Induced Senescence	0.0633	0.421	PHC3|TNRC6C|SCMH1|EED
R-HSA-354192	Integrin signaling	0.0656	0.421	APBB1IP|FN1
R-HSA-450385	Butyrate Response Factor 1 (BRF1) binds and destabilizes mRNA	0.0656	0.421	XRN1|ZFP36L1
R-HSA-8874081	MET activates PTK2 signaling	0.0656	0.421	LAMA2|FN1
R-HSA-9725371	Nuclear events stimulated by ALK signaling in cancer	0.0656	0.421	FN1|RPS6
R-HSA-72706	GTP hydrolysis and joining of the 60S ribosomal subunit	0.0682	0.421	RPL27|RPS6|RPL38|RPS11|RPL37A
R-HSA-76002	Platelet activation, signaling and aggregation	0.0687	0.421	SERPINA3|SRGN|APBB1IP|FN1|PDPN|PECAM1|PIK3CG|SYTL4
R-HSA-9662360	Sensory processing of sound by inner hair cells of the cochlea	0.0688	0.421	CLIC5|EPS8|MYH9
R-HSA-5625900	RHO GTPases activate CIT	0.073	0.421	RHOC|MYH9
R-HSA-5627117	RHO GTPases Activate ROCKs	0.073	0.421	RHOC|MYH9
R-HSA-977225	Amyloid fiber formation	0.0735	0.421	TGFBI|B2M|TSPAN14
R-HSA-1799339	SRP-dependent cotranslational protein targeting to membrane	0.074	0.421	RPL27|RPS6|RPL38|RPS11|RPL37A
R-HSA-927802	Nonsense-Mediated Decay (NMD)	0.077	0.421	RPL27|RPS6|RPL38|RPS11|RPL37A
R-HSA-975957	Nonsense Mediated Decay (NMD) enhanced by the Exon Junction Complex (EJC)	0.077	0.421	RPL27|RPS6|RPL38|RPS11|RPL37A
R-HSA-2168880	Scavenging of heme from plasma	0.0773	0.421	CD163
R-HSA-5626978	TNFR1-mediated ceramide production	0.0773	0.421	TNFRSF1A
R-HSA-69200	Phosphorylation of proteins involved in G1/S transition by active Cyclin E:Cdk2 complexes	0.0773	0.421	CDK2
R-HSA-71262	Carnitine synthesis	0.0773	0.421	BBOX1
R-HSA-8857538	PTK6 promotes HIF1A stabilization	0.0773	0.421	GPNMB
R-HSA-8931987	RUNX1 regulates estrogen receptor mediated transcription	0.0773	0.421	CBFB
R-HSA-8935964	RUNX1 regulates expression of components of tight junctions	0.0773	0.421	CBFB
R-HSA-8939245	RUNX1 regulates transcription of genes involved in BCR signaling	0.0773	0.421	CBFB
R-HSA-8939247	RUNX1 regulates transcription of genes involved in interleukin signaling	0.0773	0.421	CBFB
R-HSA-8941333	RUNX2 regulates genes involved in differentiation of myeloid cells	0.0773	0.421	CBFB
R-HSA-9705677	SARS-CoV-2 targets PDZ proteins in cell-cell junction	0.0773	0.421	GJA1
R-HSA-1638091	Heparan sulfate/heparin (HS-GAG) metabolism	0.0783	0.421	VCAN|HPSE2|BGN
R-HSA-9659379	Sensory processing of sound	0.0783	0.421	CLIC5|EPS8|MYH9
R-HSA-196807	Nicotinate metabolism	0.0808	0.422	PARP14|NT5E
R-HSA-1971475	A tetrasaccharide linker sequence is required for GAG synthesis	0.0808	0.422	VCAN|BGN
R-HSA-76009	Platelet Aggregation (Plug Formation)	0.0808	0.422	APBB1IP|FN1
R-HSA-8940973	RUNX2 regulates osteoblast differentiation	0.0808	0.422	CBFB|WWTR1
R-HSA-72613	Eukaryotic Translation Initiation	0.0831	0.427	RPL27|RPS6|RPL38|RPS11|RPL37A
R-HSA-72737	Cap-dependent Translation Initiation	0.0831	0.427	RPL27|RPS6|RPL38|RPS11|RPL37A
R-HSA-9711097	Cellular response to starvation	0.0865	0.442	RPL27|RPS6|RPL38|RPS11|FNIP1|RPL37A
R-HSA-400685	Sema4D in semaphorin signaling	0.0888	0.45	RHOC|MYH9
R-HSA-9012999	RHO GTPase cycle	0.0919	0.458	STOM|TJP2|NCKAP1L|CYBB|OSBPL11|RND3|RHOC|DOCK4|UACA|NCF2|RASGRF2|LMAN1|GJA1
R-HSA-418990	Adherens junctions interactions	0.097	0.458	NECTIN3|CDH11
R-HSA-451927	Interleukin-2 family signaling	0.097	0.458	GAB2|HAVCR2
R-HSA-9635486	Infection with Mycobacterium tuberculosis	0.097	0.458	B2M|TLR2
R-HSA-2219530	Constitutive Signaling by Aberrant PI3K in Cancer	0.0989	0.458	GAB2|CD86|ERBB4
R-HSA-425366	Transport of bile salts and organic acids, metal ions and amine compounds	0.0989	0.458	SLC14A1|CP|SLC6A6
R-HSA-9662851	Anti-inflammatory response favouring Leishmania parasite infection	0.0989	0.458	CD163|AHCYL1|MYH9
R-HSA-9664433	Leishmania parasite growth and survival	0.0989	0.458	CD163|AHCYL1|MYH9
R-HSA-9006934	Signaling by Receptor Tyrosine Kinases	0.0991	0.458	F3|SGK1|LAMA2|LRIG1|NCKAP1L|CYBB|FN1|MEF2C|THBS2|GAB2|NCF2|AHCYL1|THBS4|ERBB4
R-HSA-9013423	RAC3 GTPase cycle	0.101	0.458	NCKAP1L|CYBB|NCF2|LMAN1
R-HSA-173623	Classical antibody-mediated complement activation	0.102	0.458	C1QB
R-HSA-420597	Nectin/Necl trans heterodimerization	0.102	0.458	NECTIN3
R-HSA-68911	G2 Phase	0.102	0.458	CDK2
R-HSA-73621	Pyrimidine catabolism	0.102	0.458	NT5E
R-HSA-75205	Dissolution of Fibrin Clot	0.102	0.458	SERPINB6
R-HSA-8941284	RUNX2 regulates chondrocyte maturation	0.102	0.458	CBFB
R-HSA-8951671	RUNX3 regulates YAP1-mediated transcription	0.102	0.458	WWTR1
R-HSA-8963896	HDL assembly	0.102	0.458	ABCA1
R-HSA-8848021	Signaling by PTK6	0.104	0.463	GPNMB|CDK2|ERBB4
R-HSA-9006927	Signaling by Non-Receptor Tyrosine Kinases	0.104	0.463	GPNMB|CDK2|ERBB4
R-HSA-1236975	Antigen processing-Cross presentation	0.105	0.463	CYBB|B2M|NCF2|TLR2
R-HSA-913531	Interferon Signaling	0.107	0.469	IFIT3|B2M|IFIT2|CD44|FLNB|ICAM1
R-HSA-1474165	Reproduction	0.11	0.479	MLH3|HVCN1|CDK2
R-HSA-912446	Meiotic recombination	0.114	0.48	MLH3|CDK2
R-HSA-9619665	EGR2 and SOX10-mediated initiation of Schwann cell myelination	0.114	0.48	LAMA2|WWTR1
R-HSA-8986944	Transcriptional Regulation by MECP2	0.116	0.48	SGK1|MEF2C|TNRC6C
R-HSA-9694635	Translation of Structural Proteins	0.116	0.48	PARP14|MAN2A1|MAGT1
R-HSA-199418	Negative regulation of the PI3K/AKT network	0.118	0.48	PHLPP1|GAB2|CD86|ERBB4
R-HSA-4420097	VEGFA-VEGFR2 Pathway	0.123	0.48	NCKAP1L|CYBB|NCF2|AHCYL1
R-HSA-3299685	Detoxification of Reactive Oxygen Species	0.123	0.48	CYBB|NCF2
R-HSA-8941326	RUNX2 regulates bone development	0.123	0.48	CBFB|WWTR1
R-HSA-1169092	Activation of RAS in B cells	0.126	0.48	RASGRP3
R-HSA-1236977	Endosomal/Vacuolar pathway	0.126	0.48	B2M
R-HSA-1237044	Erythrocytes take up carbon dioxide and release oxygen	0.126	0.48	AQP1
R-HSA-1480926	O2/CO2 exchange in erythrocytes	0.126	0.48	AQP1
R-HSA-166786	Creation of C4 and C2 activators	0.126	0.48	C1QB
R-HSA-202427	Phosphorylation of CD3 and TCR zeta chains	0.126	0.48	PTPRC
R-HSA-4411364	Binding of TCF/LEF:CTNNB1 to target gene promoters	0.126	0.48	TCF7L2
R-HSA-5578768	Physiological factors	0.126	0.48	WWTR1
R-HSA-8849470	PTK6 Regulates Cell Cycle	0.126	0.48	CDK2
R-HSA-8939242	RUNX1 regulates transcription of genes involved in differentiation of keratinocytes	0.126	0.48	CBFB
R-HSA-8939246	RUNX1 regulates transcription of genes involved in differentiation of myeloid cells	0.126	0.48	CBFB
R-HSA-8951430	RUNX3 regulates WNT signaling	0.126	0.48	TCF7L2
R-HSA-9022707	MECP2 regulates transcription factors	0.126	0.48	MEF2C
R-HSA-9645135	STAT5 Activation	0.126	0.48	GAB2
R-HSA-9754119	Drug-mediated inhibition of CDK4/CDK6 activity	0.126	0.48	CCND2
R-HSA-877300	Interferon gamma signaling	0.127	0.484	B2M|CD44|ICAM1
R-HSA-9006925	Intracellular signaling by second messengers	0.131	0.484	PHC3|PHLPP1|GAB2|TNRC6C|SCMH1|CD86|EED|AHCYL1|ERBB4
R-HSA-5362517	Signaling by Retinoic Acid	0.132	0.484	DHRS3|CRABP1
R-HSA-9616222	Transcriptional regulation of granulopoiesis	0.132	0.484	CBFB|CDK2
R-HSA-1500931	Cell-Cell communication	0.132	0.484	TYROBP|NECTIN3|CLDN11|CDH11
R-HSA-71387	Metabolism of carbohydrates	0.133	0.484	VCAN|SLC2A1|CEMIP|HPSE2|CD44|FUT9|BGN|CSGALNACT2
R-HSA-198725	Nuclear Events (kinase and transcription factor activation)	0.133	0.484	F3|SGK1|MEF2C
R-HSA-8943724	Regulation of PTEN gene transcription	0.133	0.484	PHC3|SCMH1|EED
R-HSA-9700206	Signaling by ALK in cancer	0.133	0.484	FN1|RPS6|MYH9
R-HSA-9725370	Signaling by ALK fusions and activated point mutants	0.133	0.484	FN1|RPS6|MYH9
R-HSA-114604	GPVI-mediated activation cascade	0.141	0.485	PDPN|PIK3CG
R-HSA-1257604	PIP3 activates AKT signaling	0.142	0.485	PHC3|PHLPP1|GAB2|TNRC6C|SCMH1|CD86|EED|ERBB4
R-HSA-168273	Influenza Viral RNA Transcription and Replication	0.145	0.485	RPL27|RPS6|RPL38|RPS11|RPL37A
R-HSA-2559583	Cellular Senescence	0.145	0.485	PHC3|TNRC6C|SCMH1|CDK2|EED
R-HSA-6802952	Signaling by BRAF and RAF1 fusions	0.146	0.485	APBB1IP|SND1|FN1
R-HSA-9772573	Late SARS-CoV-2 Infection Events	0.146	0.485	PARP14|MAN2A1|MAGT1
R-HSA-111457	Release of apoptotic factors from the mitochondria	0.149	0.485	GSDME
R-HSA-2142691	Synthesis of Leukotrienes (LT) and Eoxins (EX)	0.149	0.485	CYP4F11
R-HSA-2160916	Hyaluronan uptake and degradation	0.149	0.485	CD44
R-HSA-351906	Apoptotic cleavage of cell adhesion proteins	0.149	0.485	TJP2
R-HSA-426496	Post-transcriptional silencing by small RNAs	0.149	0.485	TNRC6C
R-HSA-442660	Na+/Cl- dependent neurotransmitter transporters	0.149	0.485	SLC6A6
R-HSA-5602498	MyD88 deficiency (TLR2/4)	0.149	0.485	TLR2
R-HSA-5603041	IRAK4 deficiency (TLR2/4)	0.149	0.485	TLR2
R-HSA-5666185	RHO GTPases Activate Rhotekin and Rhophilins	0.149	0.485	RHOC
R-HSA-8941332	RUNX2 regulates genes involved in cell migration	0.149	0.485	CBFB
R-HSA-8948700	Competing endogenous RNAs (ceRNAs) regulate PTEN translation	0.149	0.485	TNRC6C
R-HSA-8951936	RUNX3 regulates p14-ARF	0.149	0.485	CBFB
R-HSA-8963898	Plasma lipoprotein assembly	0.149	0.485	ABCA1
R-HSA-975578	Reactions specific to the complex N-glycan synthesis pathway	0.149	0.485	MAN2A1
R-HSA-9768778	Regulation of NPAS4 mRNA translation	0.149	0.485	TNRC6C
R-HSA-6802948	Signaling by high-kinase activity BRAF mutants	0.15	0.485	APBB1IP|FN1
R-HSA-8875878	MET promotes cell motility	0.15	0.485	LAMA2|FN1
R-HSA-9029569	NR1H3 & NR1H2 regulate gene expression linked to cholesterol transport and efflux	0.15	0.485	ABCA1|TNRC6C
R-HSA-194138	Signaling by VEGF	0.151	0.487	NCKAP1L|CYBB|NCF2|AHCYL1
R-HSA-446728	Cell junction organization	0.152	0.487	NECTIN3|CLDN11|CDH11
R-HSA-9031628	NGF-stimulated transcription	0.159	0.509	F3|SGK1
R-HSA-168898	Toll-like Receptor Cascades	0.166	0.51	MEF2C|TLR2|GSDME|ALPK1|TLR5
R-HSA-3560782	Diseases associated with glycosaminoglycan metabolism	0.169	0.51	VCAN|BGN
R-HSA-8853884	Transcriptional Regulation by VENTX	0.169	0.51	TNRC6C|TCF7L2
R-HSA-9687139	Aberrant regulation of mitotic cell cycle due to RB1 defects	0.169	0.51	CCND2|CDK2
R-HSA-9735869	SARS-CoV-1 modulates host translation machinery	0.169	0.51	RPS6|RPS11
R-HSA-1253288	Downregulation of ERBB4 signaling	0.171	0.51	ERBB4
R-HSA-1474151	Tetrahydrobiopterin (BH4) synthesis, recycling, salvage and regulation	0.171	0.51	GCH1
R-HSA-164940	Nef mediated downregulation of MHC class I complex cell surface expression	0.171	0.51	B2M
R-HSA-189200	Cellular hexose transport	0.171	0.51	SLC2A1
R-HSA-196836	Vitamin C (ascorbate) metabolism	0.171	0.51	SLC2A1
R-HSA-3270619	IRF3-mediated induction of type I IFN	0.171	0.51	IFI16
R-HSA-418038	Nucleotide-like (purinergic) receptors	0.171	0.51	ADORA3
R-HSA-418889	Caspase activation via Dependence Receptors in the absence of ligand	0.171	0.51	DAPK1
R-HSA-5607763	CLEC7A (Dectin-1) induces NFAT activation	0.171	0.51	AHCYL1
R-HSA-8943723	Regulation of PTEN mRNA translation	0.171	0.51	TNRC6C
R-HSA-9027276	Erythropoietin activates Phosphoinositide-3-kinase (PI3K)	0.171	0.51	PIK3CG
R-HSA-9694516	SARS-CoV-2 Infection	0.176	0.516	PARP14|RPS6|B2M|MAN2A1|RPS11|TLR2|GJA1|MAGT1
R-HSA-432040	Vasopressin regulates renal water homeostasis via Aquaporins	0.178	0.516	AQP1|AQP4
R-HSA-6804757	Regulation of TP53 Degradation	0.178	0.516	SGK1|CDK2
R-HSA-6806003	Regulation of TP53 Expression and Degradation	0.178	0.516	SGK1|CDK2
R-HSA-9656223	Signaling by RAF1 mutants	0.178	0.516	APBB1IP|FN1
R-HSA-9675126	Diseases of mitotic cell cycle	0.178	0.516	CCND2|CDK2
R-HSA-9694548	Maturation of spike protein	0.178	0.516	MAN2A1|MAGT1
R-HSA-1280215	Cytokine Signaling in Immune system	0.184	0.525	FN1|TNFRSF1A|IFIT3|B2M|MEF2C|IFIT2|GAB2|CD44|CCL2|CD86|HAVCR2|FLNB|ALPK1|ICAM1
R-HSA-1483249	Inositol phosphate metabolism	0.188	0.525	INPP5B|ITPKB
R-HSA-445717	Aquaporin-mediated transport	0.188	0.525	AQP1|AQP4
R-HSA-5674135	MAP2K and MAPK activation	0.188	0.525	APBB1IP|FN1
R-HSA-6806834	Signaling by MET	0.191	0.525	LAMA2|LRIG1|FN1
R-HSA-1250342	PI3K events in ERBB4 signaling	0.193	0.525	ERBB4
R-HSA-140342	Apoptosis induced DNA fragmentation	0.193	0.525	HMGB2
R-HSA-2032785	YAP1- and WWTR1 (TAZ)-stimulated gene expression	0.193	0.525	WWTR1
R-HSA-210990	PECAM1 interactions	0.193	0.525	PECAM1
R-HSA-391160	Signal regulatory protein family interactions	0.193	0.525	TYROBP
R-HSA-5669034	TNFs bind their physiological receptors	0.193	0.525	TNFRSF1A
R-HSA-8847993	ERBB2 Activates PTK6 Signaling	0.193	0.525	ERBB4
R-HSA-9033658	Blood group systems biosynthesis	0.193	0.525	FUT9
R-HSA-9037629	Lewis blood group biosynthesis	0.193	0.525	FUT9
R-HSA-9683610	Maturation of nucleoprotein	0.193	0.525	PARP14
R-HSA-9702518	STAT5 activation downstream of FLT3 ITD mutants	0.193	0.525	GAB2
R-HSA-8936459	RUNX1 regulates genes involved in megakaryocyte differentiation and platelet function	0.198	0.533	CBFB|TNRC6C
R-HSA-9024446	NR1H2 and NR1H3-mediated signaling	0.198	0.533	ABCA1|TNRC6C
R-HSA-6785807	Interleukin-4 and Interleukin-13 signaling	0.205	0.546	FN1|CCL2|ICAM1
R-HSA-111458	Formation of apoptosome	0.215	0.546	UACA
R-HSA-1483213	Synthesis of PE	0.215	0.546	ETNPPL
R-HSA-1834941	STING mediated induction of host immune responses	0.215	0.546	IFI16
R-HSA-1855183	Synthesis of IP2, IP, and Ins in the cytosol	0.215	0.546	INPP5B
R-HSA-389359	CD28 dependent Vav1 pathway	0.215	0.546	CD86
R-HSA-4641265	Repression of WNT target genes	0.215	0.546	TCF7L2
R-HSA-5357786	TNFR1-induced proapoptotic signaling	0.215	0.546	TNFRSF1A
R-HSA-6803157	Antimicrobial peptides	0.215	0.546	TLR2
R-HSA-6804116	TP53 Regulates Transcription of Genes Involved in G1 Cell Cycle Arrest	0.215	0.546	CDK2
R-HSA-8983432	Interleukin-15 signaling	0.215	0.546	GAB2
R-HSA-9627069	Regulation of the apoptosome activity	0.215	0.546	UACA
R-HSA-9645460	Alpha-protein kinase 1 signaling pathway	0.215	0.546	ALPK1
R-HSA-9768759	Regulation of NPAS4 gene expression	0.215	0.546	TNRC6C
R-HSA-168255	Influenza Infection	0.216	0.546	RPL27|RPS6|RPL38|RPS11|RPL37A
R-HSA-6802946	Signaling by moderate kinase activity BRAF mutants	0.217	0.546	APBB1IP|FN1
R-HSA-6802949	Signaling by RAS mutants	0.217	0.546	APBB1IP|FN1
R-HSA-6802955	Paradoxical activation of RAF signaling by kinase inactive BRAF	0.217	0.546	APBB1IP|FN1
R-HSA-9649948	Signaling downstream of RAS mutants	0.217	0.546	APBB1IP|FN1
R-HSA-9709957	Sensory Perception	0.22	0.553	CLIC5|DHRS3|EPS8|MYH9
R-HSA-69231	Cyclin D associated events in G1	0.227	0.565	CCND2|CDK2
R-HSA-69236	G1 Phase	0.227	0.565	CCND2|CDK2
R-HSA-5683057	MAPK family signaling cascades	0.231	0.567	MAPK4|APBB1IP|FN1|TNRC6C|ANGPT1|RASGRF2|RASGRP3|ERBB4
R-HSA-9010553	Regulation of expression of SLITs and ROBOs	0.231	0.567	RPL27|RPS6|RPL38|RPS11|RPL37A
R-HSA-1474228	Degradation of the extracellular matrix	0.233	0.567	FN1|CD44|COL12A1
R-HSA-111461	Cytochrome c-mediated apoptotic response	0.235	0.567	UACA
R-HSA-190840	Microtubule-dependent trafficking of connexons from Golgi to the plasma membrane	0.235	0.567	GJA1
R-HSA-190872	Transport of connexons to the plasma membrane	0.235	0.567	GJA1
R-HSA-196025	Formation of annular gap junctions	0.235	0.567	GJA1
R-HSA-381771	Synthesis, secretion, and inactivation of Glucagon-like Peptide-1 (GLP-1)	0.235	0.567	TCF7L2
R-HSA-6785631	ERBB2 Regulates Cell Motility	0.235	0.567	ERBB4
R-HSA-74259	Purine catabolism	0.235	0.567	NT5E
R-HSA-75153	Apoptotic execution phase	0.237	0.568	TJP2|HMGB2
R-HSA-2219528	PI3K/AKT Signaling in Cancer	0.24	0.571	GAB2|CD86|ERBB4
R-HSA-6811558	PI5P, PP2A and IER3 Regulate PI3K/AKT Signaling	0.24	0.571	GAB2|CD86|ERBB4
R-HSA-3899300	SUMOylation of transcription cofactors	0.247	0.575	PHC3|SCMH1
R-HSA-5625740	RHO GTPases activate PKNs	0.247	0.575	RHOC|MYH9
R-HSA-6802957	Oncogenic MAPK signaling	0.247	0.575	APBB1IP|SND1|FN1
R-HSA-9675108	Nervous system development	0.247	0.575	LAMA2|RPL27|TYROBP|RPS6|CXCR4|RHOC|RPL38|GAB2|WWTR1|RPS11|TREM2|MYH9|RPL37A|PTPRC
R-HSA-2029480	Fcgamma receptor (FCGR) dependent phagocytosis	0.254	0.575	NCKAP1L|AHCYL1|MYH9
R-HSA-162594	Early Phase of HIV Life Cycle	0.256	0.575	CXCR4
R-HSA-190873	Gap junction degradation	0.256	0.575	GJA1
R-HSA-197264	Nicotinamide salvaging	0.256	0.575	PARP14
R-HSA-400508	Incretin synthesis, secretion, and inactivation	0.256	0.575	TCF7L2
R-HSA-4641263	Regulation of FZD by ubiquitination	0.256	0.575	LGR4
R-HSA-5083635	Defective B3GALTL causes PpS	0.256	0.575	THBS2
R-HSA-9694631	Maturation of nucleoprotein	0.256	0.575	PARP14
R-HSA-9700645	ALK mutants bind TKIs	0.256	0.575	FN1
R-HSA-8878171	Transcriptional regulation by RUNX1	0.256	0.575	CCND2|CBFB|PHC3|TNRC6C|SCMH1
R-HSA-9013149	RAC1 GTPase cycle	0.256	0.575	NCKAP1L|CYBB|DOCK4|NCF2|RASGRF2
R-HSA-4086398	Ca2+ pathway	0.256	0.575	TNRC6C|TCF7L2
R-HSA-4570464	SUMOylation of RNA binding proteins	0.256	0.575	PHC3|SCMH1
R-HSA-5578775	Ion homeostasis	0.256	0.575	ABCC9|AHCYL1
R-HSA-6811438	Intra-Golgi traffic	0.256	0.575	GOLIM4|MAN2A1
R-HSA-376176	Signaling by ROBO receptors	0.263	0.587	RPL27|RPS6|CXCR4|RPL38|RPS11|RPL37A
R-HSA-449147	Signaling by Interleukins	0.265	0.589	FN1|TNFRSF1A|MEF2C|GAB2|CCL2|CD86|HAVCR2|ALPK1|ICAM1
R-HSA-194315	Signaling by Rho GTPases	0.266	0.59	STOM|TJP2|NCKAP1L|CYBB|OSBPL11|RND3|RHOC|DOCK4|UACA|AHCTF1|NCF2|RASGRF2|MYH9|LMAN1|GJA1
R-HSA-9645723	Diseases of programmed cell death	0.266	0.59	EED|GSDME
R-HSA-1250347	SHC1 events in ERBB4 signaling	0.275	0.595	ERBB4
R-HSA-140877	Formation of Fibrin Clot (Clotting Cascade)	0.275	0.595	F3
R-HSA-1963640	GRB2 events in ERBB2 signaling	0.275	0.595	ERBB4
R-HSA-1963642	PI3K events in ERBB2 signaling	0.275	0.595	ERBB4
R-HSA-420029	Tight junction interactions	0.275	0.595	CLDN11
R-HSA-5173214	O-glycosylation of TSR domain-containing proteins	0.275	0.595	THBS2
R-HSA-109581	Apoptosis	0.276	0.595	TJP2|UACA|DAPK1|HMGB2|GSDME
R-HSA-186797	Signaling by PDGF	0.276	0.595	THBS2|THBS4
R-HSA-9754678	SARS-CoV-2 modulates host translation machinery	0.276	0.595	RPS6|RPS11
R-HSA-8980692	RHOA GTPase cycle	0.278	0.598	STOM|TJP2|RASGRF2|LMAN1
R-HSA-71291	Metabolism of amino acids and derivatives	0.283	0.606	RPL27|RPS6|RPL38|BBOX1|RPS11|NQO1|SAT1|RPL37A
R-HSA-174824	Plasma lipoprotein assembly, remodeling, and clearance	0.286	0.611	ABCA1|SOAT1
R-HSA-1482839	Acyl chain remodelling of PE	0.295	0.621	ABHD4
R-HSA-1538133	G0 and Early G1	0.295	0.621	CDK2
R-HSA-2730905	Role of LAT2/NTAL/LAB on calcium mobilization	0.295	0.621	GAB2
R-HSA-430039	mRNA decay by 5' to 3' exoribonuclease	0.295	0.621	XRN1
R-HSA-72695	Formation of the ternary complex, and subsequently, the 43S complex	0.296	0.621	RPS6|RPS11
R-HSA-909733	Interferon alpha/beta signaling	0.296	0.621	IFIT3|IFIT2
R-HSA-9716542	Signaling by Rho GTPases, Miro GTPases and RHOBTB3	0.299	0.622	STOM|TJP2|NCKAP1L|CYBB|OSBPL11|RND3|RHOC|DOCK4|UACA|AHCTF1|NCF2|RASGRF2|MYH9|LMAN1|GJA1
R-HSA-6791226	Major pathway of rRNA processing in the nucleolus and cytosol	0.302	0.622	RPL27|RPS6|RPL38|RPS11|RPL37A
R-HSA-5619115	Disorders of transmembrane transporters	0.302	0.622	ABCA1|SLC2A1|CP|ABCC9
R-HSA-168142	Toll Like Receptor 10 (TLR10) Cascade	0.305	0.622	MEF2C|ALPK1|TLR5
R-HSA-168176	Toll Like Receptor 5 (TLR5) Cascade	0.305	0.622	MEF2C|ALPK1|TLR5
R-HSA-8878159	Transcriptional regulation by RUNX3	0.305	0.622	CBFB|WWTR1|TCF7L2
R-HSA-975871	MyD88 cascade initiated on plasma membrane	0.305	0.622	MEF2C|ALPK1|TLR5
R-HSA-1500620	Meiosis	0.306	0.622	MLH3|CDK2
R-HSA-9006931	Signaling by Nuclear Receptors	0.313	0.622	ABCA1|CBFB|DHRS3|TNRC6C|CRABP1|ERBB4
R-HSA-164938	Nef-mediates down modulation of cell surface receptors by recruiting them to clathrin adapters	0.313	0.622	B2M
R-HSA-190861	Gap junction assembly	0.313	0.622	GJA1
R-HSA-2024096	HS-GAG degradation	0.313	0.622	HPSE2
R-HSA-2029485	Role of phospholipids in phagocytosis	0.313	0.622	AHCYL1
R-HSA-432142	Platelet sensitization by LDL	0.313	0.622	PECAM1
R-HSA-5620971	Pyroptosis	0.313	0.622	GSDME
R-HSA-8964038	LDL clearance	0.313	0.622	SOAT1
R-HSA-8978934	Metabolism of cofactors	0.313	0.622	GCH1
R-HSA-912526	Interleukin receptor SHC signaling	0.313	0.622	GAB2
R-HSA-9703648	Signaling by FLT3 ITD and TKD mutants	0.313	0.622	GAB2
R-HSA-109606	Intrinsic Pathway for Apoptosis	0.316	0.625	UACA|GSDME
R-HSA-3781865	Diseases of glycosylation	0.319	0.63	VCAN|THBS2|BGN
R-HSA-9705683	SARS-CoV-2-host interactions	0.323	0.636	RPS6|B2M|RPS11|TLR2|GJA1
R-HSA-1839117	Signaling by cytosolic FGFR1 fusion mutants	0.332	0.644	GAB2
R-HSA-210993	Tie2 Signaling	0.332	0.644	ANGPT1
R-HSA-5357769	Caspase activation via extrinsic apoptotic signalling pathway	0.332	0.644	DAPK1
R-HSA-166058	MyD88:MAL(TIRAP) cascade initiated on plasma membrane	0.334	0.644	MEF2C|TLR2|ALPK1
R-HSA-168179	Toll Like Receptor TLR1:TLR2 Cascade	0.334	0.644	MEF2C|TLR2|ALPK1
R-HSA-168188	Toll Like Receptor TLR6:TLR2 Cascade	0.334	0.644	MEF2C|TLR2|ALPK1
R-HSA-181438	Toll Like Receptor 2 (TLR2) Cascade	0.334	0.644	MEF2C|TLR2|ALPK1
R-HSA-72649	Translation initiation complex formation	0.335	0.644	RPS6|RPS11
R-HSA-72662	Activation of the mRNA upon binding of the cap-binding complex and eIFs, and subsequent binding to 43S	0.335	0.644	RPS6|RPS11
R-HSA-196854	Metabolism of vitamins and cofactors	0.339	0.645	PARP14|SLC2A1|NT5E|GCH1
R-HSA-9018519	Estrogen-dependent gene expression	0.341	0.645	CBFB|TNRC6C|ERBB4
R-HSA-4551638	SUMOylation of chromatin organization proteins	0.345	0.645	PHC3|SCMH1
R-HSA-72702	Ribosomal scanning and start codon recognition	0.345	0.645	RPS6|RPS11
R-HSA-9664407	Parasite infection	0.345	0.645	NCKAP1L|MYH9
R-HSA-9664417	Leishmania phagocytosis	0.345	0.645	NCKAP1L|MYH9
R-HSA-9664422	FCGR3A-mediated phagocytosis	0.345	0.645	NCKAP1L|MYH9
R-HSA-196849	Metabolism of water-soluble vitamins and cofactors	0.348	0.645	PARP14|SLC2A1|NT5E
R-HSA-8868773	rRNA processing in the nucleus and cytosol	0.349	0.645	RPL27|RPS6|RPL38|RPS11|RPL37A
R-HSA-212300	PRC2 methylates histones and DNA	0.349	0.645	EED
R-HSA-3000170	Syndecan interactions	0.349	0.645	FN1
R-HSA-450513	Tristetraprolin (TTP, ZFP36) binds and destabilizes mRNA	0.349	0.645	XRN1
R-HSA-5218921	VEGFR2 mediated cell proliferation	0.349	0.645	AHCYL1
R-HSA-69273	Cyclin A/B1/B2 associated events during G2/M transition	0.349	0.645	CDK2
R-HSA-9703465	Signaling by FLT3 fusion proteins	0.349	0.645	GAB2
R-HSA-6807070	PTEN Regulation	0.351	0.646	PHC3|TNRC6C|SCMH1|EED
R-HSA-9013406	RHOQ GTPase cycle	0.355	0.65	STOM|GJA1
R-HSA-9013409	RHOJ GTPase cycle	0.355	0.65	STOM|GJA1
R-HSA-5357801	Programmed Cell Death	0.36	0.658	TJP2|UACA|DAPK1|HMGB2|GSDME
R-HSA-351202	Metabolism of polyamines	0.364	0.662	NQO1|SAT1
R-HSA-1250196	SHC1 events in ERBB2 signaling	0.367	0.662	ERBB4
R-HSA-389513	CTLA4 inhibitory signaling	0.367	0.662	CD86
R-HSA-392451	G beta:gamma signalling through PI3Kgamma	0.367	0.662	PIK3CG
R-HSA-975576	N-glycan antennae elongation in the medial/trans-Golgi	0.367	0.662	MAN2A1
R-HSA-5576891	Cardiac conduction	0.37	0.665	ABCC9|WWTR1|AHCYL1
R-HSA-2029482	Regulation of actin dynamics for phagocytic cup formation	0.374	0.665	NCKAP1L|MYH9
R-HSA-164952	The role of Nef in HIV-1 replication and disease pathogenesis	0.383	0.665	B2M
R-HSA-171319	Telomere Extension By Telomerase	0.383	0.665	CDK2
R-HSA-211897	Cytochrome P450 - arranged by substrate type	0.383	0.665	CYP4F11
R-HSA-2173782	Binding and Uptake of Ligands by Scavenger Receptors	0.383	0.665	CD163
R-HSA-2871809	FCERI mediated Ca+2 mobilization	0.383	0.665	AHCYL1
R-HSA-3000157	Laminin interactions	0.383	0.665	LAMA2
R-HSA-389357	CD28 dependent PI3K/Akt signaling	0.383	0.665	CD86
R-HSA-442982	Ras activation upon Ca2+ influx through NMDA receptor	0.383	0.665	RASGRF2
R-HSA-5223345	Miscellaneous transport and binding events	0.383	0.665	MAGT1
R-HSA-9006335	Signaling by Erythropoietin	0.383	0.665	PIK3CG
R-HSA-9665686	Signaling by ERBB2 TMD/JMD mutants	0.383	0.665	ERBB4
R-HSA-983695	Antigen activates B Cell Receptor (BCR) leading to generation of second messengers	0.383	0.665	AHCYL1
R-HSA-2672351	Stimuli-sensing channels	0.383	0.665	SGK1|STOM
R-HSA-9013026	RHOB GTPase cycle	0.383	0.665	STOM|TJP2
R-HSA-5673001	RAF/MAP kinase cascade	0.389	0.674	APBB1IP|FN1|ANGPT1|RASGRF2|RASGRP3|ERBB4
R-HSA-72312	rRNA processing	0.392	0.676	RPL27|RPS6|RPL38|RPS11|RPL37A
R-HSA-5619084	ABC transporter disorders	0.393	0.676	ABCA1|ABCC9
R-HSA-983231	Factors involved in megakaryocyte development and platelet production	0.399	0.676	DOCK4|CDK2|EHD2
R-HSA-3928663	EPHA-mediated growth cone collapse	0.4	0.676	MYH9
R-HSA-425410	Metal ion SLC transporters	0.4	0.676	CP
R-HSA-525793	Myogenesis	0.4	0.676	MEF2C
R-HSA-5627123	RHO GTPases activate PAKs	0.4	0.676	MYH9
R-HSA-6807004	Negative regulation of MET activity	0.4	0.676	LRIG1
R-HSA-8956319	Nucleotide catabolism	0.4	0.676	NT5E
R-HSA-9620244	Long-term potentiation	0.4	0.676	ERBB4
R-HSA-195258	RHO GTPase Effectors	0.404	0.681	NCKAP1L|CYBB|RHOC|AHCTF1|NCF2|MYH9
R-HSA-422475	Axon guidance	0.405	0.682	RPL27|TYROBP|RPS6|CXCR4|RHOC|RPL38|GAB2|RPS11|TREM2|MYH9|RPL37A|PTPRC
R-HSA-5684996	MAPK1/MAPK3 signaling	0.408	0.685	APBB1IP|FN1|ANGPT1|RASGRF2|RASGRP3|ERBB4
R-HSA-422356	Regulation of insulin secretion	0.412	0.686	SLC2A1|AHCYL1
R-HSA-198753	ERK/MAPK targets	0.416	0.686	MEF2C
R-HSA-2142753	Arachidonic acid metabolism	0.416	0.686	CYP4F11
R-HSA-352230	Amino acid transport across the plasma membrane	0.416	0.686	SLC6A6
R-HSA-5357956	TNFR1-induced NFkappaB signaling pathway	0.416	0.686	TNFRSF1A
R-HSA-6783310	Fanconi Anemia Pathway	0.416	0.686	USP1
R-HSA-8948216	Collagen chain trimerization	0.416	0.686	COL12A1
R-HSA-5619102	SLC transporter disorders	0.421	0.693	SLC2A1|CP
R-HSA-176187	Activation of ATR in response to replication stress	0.431	0.699	CDK2
R-HSA-1839124	FGFR1 mutant receptor activation	0.431	0.699	GAB2
R-HSA-380994	ATF4 activates genes in response to endoplasmic reticulum stress	0.431	0.699	CCL2
R-HSA-3906995	Diseases associated with O-glycosylation of proteins	0.431	0.699	THBS2
R-HSA-397795	G-protein beta:gamma signalling	0.431	0.699	PIK3CG
R-HSA-68962	Activation of the pre-replicative complex	0.431	0.699	CDK2
R-HSA-9664565	Signaling by ERBB2 KD Mutants	0.431	0.699	ERBB4
R-HSA-1227990	Signaling by ERBB2 in Cancer	0.446	0.708	ERBB4
R-HSA-1251985	Nuclear signaling by ERBB4	0.446	0.708	ERBB4
R-HSA-166208	mTORC1-mediated signalling	0.446	0.708	RPS6
R-HSA-4791275	Signaling by WNT in cancer	0.446	0.708	TCF7L2
R-HSA-73980	RNA Polymerase III Transcription Termination	0.446	0.708	NFIX
R-HSA-9664323	FCGR3A-mediated IL10 synthesis	0.446	0.708	AHCYL1
R-HSA-9674555	Signaling by CSF3 (G-CSF)	0.446	0.708	GAB2
R-HSA-9683701	Translation of Structural Proteins	0.446	0.708	PARP14
R-HSA-983170	Antigen Presentation: Folding, assembly and peptide loading of class I MHC	0.446	0.708	B2M
R-HSA-416482	G alpha (12/13) signalling events	0.448	0.708	RHOC|RASGRF2
R-HSA-9013408	RHOG GTPase cycle	0.448	0.708	DOCK4|LMAN1
R-HSA-382551	Transport of small molecules	0.449	0.708	SGK1|AQP1|STOM|ABCA1|SLC14A1|SLC2A1|CP|ABCC9|SOAT1|AQP4|SLC6A6|MAGT1
R-HSA-1445148	Translocation of SLC2A4 (GLUT4) to the plasma membrane	0.457	0.72	TBC1D1|MYH9
R-HSA-1296065	Inwardly rectifying K+ channels	0.461	0.721	ABCC9
R-HSA-9022692	Regulation of MECP2 expression and activity	0.461	0.721	TNRC6C
R-HSA-9615933	Postmitotic nuclear pore complex (NPC) reformation	0.461	0.721	AHCTF1
R-HSA-187037	Signaling by NTRK1 (TRKA)	0.463	0.722	F3|SGK1|MEF2C
R-HSA-190828	Gap junction trafficking	0.475	0.736	GJA1
R-HSA-8863795	Downregulation of ERBB2 signaling	0.475	0.736	ERBB4
R-HSA-8964043	Plasma lipoprotein clearance	0.475	0.736	SOAT1
R-HSA-9682385	FLT3 signaling in disease	0.475	0.736	GAB2
R-HSA-166016	Toll Like Receptor 4 (TLR4) Cascade	0.476	0.736	MEF2C|TLR2|ALPK1
R-HSA-425407	SLC-mediated transmembrane transport	0.482	0.742	SLC14A1|SLC2A1|CP|SLC6A6
R-HSA-1236974	ER-Phagosome pathway	0.483	0.742	B2M|TLR2
R-HSA-3108214	SUMOylation of DNA damage response and repair proteins	0.483	0.742	PHC3|SCMH1
R-HSA-110314	Recognition of DNA damage by PCNA-containing replication complex	0.489	0.746	USP1
R-HSA-157858	Gap junction trafficking and regulation	0.489	0.746	GJA1
R-HSA-381042	PERK regulates gene expression	0.489	0.746	CCL2
R-HSA-438064	Post NMDA receptor activation events	0.492	0.748	RASGRF2|ERBB4
R-HSA-1296071	Potassium Channels	0.501	0.752	ABCC9|KCNA3
R-HSA-5663202	Diseases of signal transduction by growth factor receptors and second messengers	0.502	0.752	APBB1IP|SND1|FN1|RPS6|GAB2|CD86|MYH9|ERBB4|TCF7L2
R-HSA-109704	PI3K Cascade	0.503	0.752	GAB2
R-HSA-111465	Apoptotic cleavage of cellular proteins	0.503	0.752	TJP2
R-HSA-2173796	SMAD2/SMAD3:SMAD4 heterotrimer regulates transcription	0.503	0.752	WWTR1
R-HSA-389356	CD28 co-stimulation	0.503	0.752	CD86
R-HSA-442742	CREB1 phosphorylation through NMDA receptor-mediated activation of RAS signaling	0.503	0.752	RASGRF2
R-HSA-9634815	Transcriptional Regulation by NPAS4	0.503	0.752	TNRC6C
R-HSA-1296072	Voltage gated Potassium channels	0.516	0.765	KCNA3
R-HSA-1660662	Glycosphingolipid metabolism	0.516	0.765	GM2A
R-HSA-2173795	Downregulation of SMAD2/3:SMAD4 transcriptional activity	0.516	0.765	WWTR1
R-HSA-5694530	Cargo concentration in the ER	0.516	0.765	LMAN1
R-HSA-9679506	SARS-CoV Infections	0.517	0.765	PARP14|RPS6|B2M|MAN2A1|RPS11|TLR2|GJA1|MAGT1
R-HSA-9678108	SARS-CoV-1 Infection	0.523	0.772	PARP14|RPS6|RPS11
R-HSA-5687128	MAPK6/MAPK4 signaling	0.525	0.772	MAPK4|TNRC6C
R-HSA-1489509	DAG and IP3 signaling	0.529	0.772	AHCYL1
R-HSA-2022090	Assembly of collagen fibrils and other multimeric structures	0.529	0.772	COL12A1
R-HSA-445989	TAK1-dependent IKK and NF-kappa-B activation	0.529	0.772	ALPK1
R-HSA-5357905	Regulation of TNFR1 signaling	0.529	0.772	TNFRSF1A
R-HSA-5655302	Signaling by FGFR1 in disease	0.529	0.772	GAB2
R-HSA-1442490	Collagen degradation	0.542	0.781	COL12A1
R-HSA-2559585	Oncogene Induced Senescence	0.542	0.781	TNRC6C
R-HSA-2559586	DNA Damage/Telomere Stress Induced Senescence	0.542	0.781	CDK2
R-HSA-450282	MAPK targets/ Nuclear events mediated by MAP kinases	0.542	0.781	MEF2C
R-HSA-512988	Interleukin-3, Interleukin-5 and GM-CSF signaling	0.542	0.781	GAB2
R-HSA-8853659	RET signaling	0.542	0.781	GAB2
R-HSA-166520	Signaling by NTRKs	0.543	0.781	F3|SGK1|MEF2C
R-HSA-112399	IRS-mediated signalling	0.554	0.793	GAB2
R-HSA-1433557	Signaling by SCF-KIT	0.554	0.793	GAB2
R-HSA-1280218	Adaptive Immune System	0.556	0.795	CYBB|TYROBP|B2M|C3|CD86|NCF2|TLR2|TREM2|AHCYL1|RASGRP3|ICAM1|PTPRC
R-HSA-450531	Regulation of mRNA stability by proteins that bind AU-rich elements	0.565	0.799	XRN1|ZFP36L1
R-HSA-5689603	UCH proteinases	0.565	0.799	ASXL1|INO80D
R-HSA-1912408	Pre-NOTCH Transcription and Translation	0.566	0.799	TNRC6C
R-HSA-201722	Formation of the beta-catenin:TCF transactivating complex	0.566	0.799	TCF7L2
R-HSA-9607240	FLT3 Signaling	0.566	0.799	GAB2
R-HSA-9634597	GPER1 signaling	0.566	0.799	FN1
R-HSA-442755	Activation of NMDA receptors and postsynaptic events	0.573	0.808	RASGRF2|ERBB4
R-HSA-112043	PLC beta mediated events	0.577	0.809	AHCYL1
R-HSA-2428928	IRS-related events triggered by IGF1R	0.577	0.809	GAB2
R-HSA-9696264	RND3 GTPase cycle	0.577	0.809	RND3
R-HSA-163685	Integration of energy metabolism	0.58	0.811	SLC2A1|AHCYL1
R-HSA-9692914	SARS-CoV-1-host interactions	0.58	0.811	RPS6|RPS11
R-HSA-1650814	Collagen biosynthesis and modifying enzymes	0.588	0.814	COL12A1
R-HSA-2428924	IGF1R signaling cascade	0.588	0.814	GAB2
R-HSA-3214841	PKMTs methylate histone lysines	0.588	0.814	EED
R-HSA-5663213	RHO GTPases Activate WASPs and WAVEs	0.588	0.814	NCKAP1L
R-HSA-9707616	Heme signaling	0.588	0.814	MEF2C
R-HSA-381119	Unfolded Protein Response (UPR)	0.595	0.82	CCL2|FKBP14
R-HSA-975138	TRAF6 mediated induction of NFkB and MAP kinases upon TLR7/8 or 9 activation	0.595	0.82	MEF2C|ALPK1
R-HSA-2404192	Signaling by Type 1 Insulin-like Growth Factor 1 Receptor (IGF1R)	0.599	0.823	GAB2
R-HSA-75893	TNF signaling	0.599	0.823	TNFRSF1A
R-HSA-168181	Toll Like Receptor 7/8 (TLR7/8) Cascade	0.602	0.824	MEF2C|ALPK1
R-HSA-975155	MyD88 dependent cascade initiated on endosome	0.602	0.824	MEF2C|ALPK1
R-HSA-397014	Muscle contraction	0.604	0.824	ABCC9|WWTR1|AHCYL1
R-HSA-180786	Extension of Telomeres	0.61	0.824	CDK2
R-HSA-3769402	Deactivation of the beta-catenin transactivating complex	0.61	0.824	TCF7L2
R-HSA-5218859	Regulated Necrosis	0.61	0.824	GSDME
R-HSA-5696394	DNA Damage Recognition in GG-NER	0.61	0.824	INO80D
R-HSA-74751	Insulin receptor signalling cascade	0.61	0.824	GAB2
R-HSA-112040	G-protein mediated events	0.62	0.835	AHCYL1
R-HSA-163125	Post-translational modification: synthesis of GPI-anchored proteins	0.62	0.835	NTM
R-HSA-9705671	SARS-CoV-2 activates/modulates innate and adaptive immune responses	0.624	0.838	B2M|TLR2
R-HSA-165159	MTOR signalling	0.63	0.838	RPS6
R-HSA-1912422	Pre-NOTCH Expression and Processing	0.63	0.838	TNRC6C
R-HSA-2187338	Visual phototransduction	0.63	0.838	DHRS3
R-HSA-168138	Toll Like Receptor 9 (TLR9) Cascade	0.631	0.838	MEF2C|ALPK1
R-HSA-168164	Toll Like Receptor 3 (TLR3) Cascade	0.631	0.838	MEF2C|ALPK1
R-HSA-983705	Signaling by the B Cell Receptor (BCR)	0.631	0.838	AHCYL1|RASGRP3
R-HSA-166166	MyD88-independent TLR4 cascade	0.644	0.853	MEF2C|ALPK1
R-HSA-937061	TRIF(TICAM1)-mediated TLR4 signaling	0.644	0.853	MEF2C|ALPK1
R-HSA-211945	Phase I - Functionalization of compounds	0.65	0.854	CYP4F11
R-HSA-73893	DNA Damage Bypass	0.65	0.854	USP1
R-HSA-74158	RNA Polymerase III Transcription	0.65	0.854	NFIX
R-HSA-749476	RNA Polymerase III Abortive And Retractive Initiation	0.65	0.854	NFIX
R-HSA-1483206	Glycerophospholipid biosynthesis	0.657	0.859	ETNPPL|ABHD4
R-HSA-1227986	Signaling by ERBB2	0.659	0.859	ERBB4
R-HSA-1660499	Synthesis of PIPs at the plasma membrane	0.659	0.859	PIK3CG
R-HSA-2173793	Transcriptional activity of SMAD2/SMAD3:SMAD4 heterotrimer	0.659	0.859	WWTR1
R-HSA-381038	XBP1(S) activates chaperone genes	0.659	0.859	FKBP14
R-HSA-1989781	PPARA activates gene expression	0.663	0.859	MED13L|ABCA1
R-HSA-177929	Signaling by EGFR	0.668	0.859	LRIG1
R-HSA-2151201	Transcriptional activation of mitochondrial biogenesis	0.668	0.859	MEF2C
R-HSA-2980736	Peptide hormone metabolism	0.668	0.859	TCF7L2
R-HSA-350562	Regulation of ornithine decarboxylase (ODC)	0.668	0.859	NQO1
R-HSA-388841	Costimulation by the CD28 family	0.668	0.859	CD86
R-HSA-9013405	RHOD GTPase cycle	0.668	0.859	LMAN1
R-HSA-400206	Regulation of lipid metabolism by PPARalpha	0.676	0.865	MED13L|ABCA1
R-HSA-193648	NRAGE signals death through JNK	0.677	0.865	RASGRF2
R-HSA-381070	IRE1alpha activates chaperones	0.677	0.865	FKBP14
R-HSA-917937	Iron uptake and transport	0.677	0.865	CP
R-HSA-8939211	ESR-mediated signaling	0.68	0.866	CBFB|TNRC6C|ERBB4
R-HSA-5663220	RHO GTPases Activate Formins	0.682	0.866	RHOC|AHCTF1
R-HSA-8878166	Transcriptional regulation by RUNX2	0.682	0.866	CBFB|WWTR1
R-HSA-1474290	Collagen formation	0.686	0.866	COL12A1
R-HSA-8941858	Regulation of RUNX3 expression and activity	0.686	0.866	CBFB
R-HSA-9639288	Amino acids regulate mTORC1	0.686	0.866	FNIP1
R-HSA-6794361	Neurexins and neuroligins	0.694	0.875	EPB41L2
R-HSA-429914	Deadenylation-dependent mRNA decay	0.702	0.884	XRN1
R-HSA-5668914	Diseases of metabolism	0.704	0.885	VCAN|THBS2|BGN
R-HSA-1236394	Signaling by ERBB4	0.71	0.889	ERBB4
R-HSA-5693607	Processing of DNA double-strand break ends	0.71	0.889	CDK2
R-HSA-1226099	Signaling by FGFR in disease	0.718	0.893	GAB2
R-HSA-2559582	Senescence-Associated Secretory Phenotype (SASP)	0.718	0.893	CDK2
R-HSA-5173105	O-linked glycosylation	0.718	0.893	THBS2
R-HSA-72187	mRNA 3'-end processing	0.718	0.893	THOC1
R-HSA-6790901	rRNA modification in the nucleus and cytosol	0.725	0.901	RPS6
R-HSA-187577	SCF(Skp2)-mediated degradation of p27/p21	0.733	0.908	CDK2
R-HSA-1834949	Cytosolic sensors of pathogen-associated DNA	0.74	0.913	IFI16
R-HSA-72766	Translation	0.742	0.913	RPL27|RPS6|RPL38|RPS11|RPL37A
R-HSA-2454202	Fc epsilon receptor (FCERI) signaling	0.743	0.913	GAB2|AHCYL1
R-HSA-3858494	Beta-catenin independent WNT signaling	0.743	0.913	TNRC6C|TCF7L2
R-HSA-416476	G alpha (q) signalling events	0.743	0.913	RGS1|GPR65
R-HSA-1483257	Phospholipid metabolism	0.753	0.914	ETNPPL|ABHD4|PIK3CG
R-HSA-9711123	Cellular response to chemical stress	0.753	0.914	CYBB|NCF2|NQO1
R-HSA-380259	Loss of Nlp from mitotic centrosomes	0.754	0.914	CDK5RAP2
R-HSA-380284	Loss of proteins required for interphase microtubule organization from the centrosome	0.754	0.914	CDK5RAP2
R-HSA-450294	MAP kinase activation	0.754	0.914	MEF2C
R-HSA-69563	p53-Dependent G1 DNA Damage Response	0.754	0.914	CDK2
R-HSA-69580	p53-Dependent G1/S DNA damage checkpoint	0.754	0.914	CDK2
R-HSA-2995410	Nuclear Envelope (NE) Reassembly	0.76	0.914	AHCTF1
R-HSA-418346	Platelet homeostasis	0.76	0.914	PECAM1
R-HSA-69615	G1/S DNA Damage Checkpoints	0.76	0.914	CDK2
R-HSA-74752	Signaling by Insulin receptor	0.76	0.914	GAB2
R-HSA-8854518	AURKA Activation by TPX2	0.76	0.914	CDK5RAP2
R-HSA-453279	Mitotic G1 phase and G1/S transition	0.763	0.914	CCND2|CDK2
R-HSA-983712	Ion channel transport	0.763	0.914	SGK1|STOM
R-HSA-400253	Circadian Clock	0.767	0.914	MEF2C
R-HSA-5617472	Activation of anterior HOX genes in hindbrain development during early embryogenesis	0.767	0.914	EED
R-HSA-5619507	Activation of HOX genes during differentiation	0.767	0.914	EED
R-HSA-9609690	HCMV Early Events	0.767	0.914	EED
R-HSA-157579	Telomere Maintenance	0.773	0.916	CDK2
R-HSA-448424	Interleukin-17 signaling	0.773	0.916	MEF2C
R-HSA-68949	Orc1 removal from chromatin	0.779	0.916	CDK2
R-HSA-69017	CDK-mediated phosphorylation and removal of Cdc6	0.779	0.916	CDK2
R-HSA-73856	RNA Polymerase II Transcription Termination	0.779	0.916	THOC1
R-HSA-8939902	Regulation of RUNX2 expression and activity	0.779	0.916	CBFB
R-HSA-159236	Transport of Mature mRNA derived from an Intron-Containing Transcript	0.785	0.916	THOC1
R-HSA-204005	COPII-mediated vesicle transport	0.785	0.916	LMAN1
R-HSA-3371453	Regulation of HSF1-mediated heat shock response	0.785	0.916	ST13
R-HSA-73887	Death Receptor Signalling	0.786	0.916	TNFRSF1A|RASGRF2
R-HSA-1169408	ISG15 antiviral mechanism	0.791	0.916	FLNB
R-HSA-141424	Amplification of signal from the kinetochores	0.791	0.916	AHCTF1
R-HSA-141444	Amplification of signal from unattached kinetochores via a MAD2 inhibitory signal	0.791	0.916	AHCTF1
R-HSA-204998	Cell death signalling via NRAGE, NRIF and NADE	0.791	0.916	RASGRF2
R-HSA-428157	Sphingolipid metabolism	0.791	0.916	GM2A
R-HSA-5668541	TNFR2 non-canonical NF-kB pathway	0.791	0.916	TNFRSF1A
R-HSA-8939236	RUNX1 regulates transcription of genes involved in differentiation of HSCs	0.791	0.916	CBFB
R-HSA-380270	Recruitment of mitotic centrosome proteins and complexes	0.796	0.92	CDK5RAP2
R-HSA-380287	Centrosome maturation	0.796	0.92	CDK5RAP2
R-HSA-9013148	CDC42 GTPase cycle	0.798	0.92	STOM|RASGRF2
R-HSA-176408	Regulation of APC/C activators between G1/S and early anaphase	0.802	0.921	CDK2
R-HSA-5633007	Regulation of TP53 Activity	0.802	0.921	SGK1|CDK2
R-HSA-425393	Transport of inorganic cations/anions and amino acids/oligopeptides	0.807	0.921	SLC6A6
R-HSA-111885	Opioid Signalling	0.812	0.921	AHCYL1
R-HSA-1169410	Antiviral mechanism by IFN-stimulated genes	0.812	0.921	FLNB
R-HSA-381340	Transcriptional regulation of white adipocyte differentiation	0.812	0.921	MED13L
R-HSA-69202	Cyclin E associated events during G1/S transition	0.812	0.921	CDK2
R-HSA-1168372	Downstream signaling events of B Cell Receptor (BCR)	0.817	0.921	RASGRP3
R-HSA-15869	Metabolism of nucleotides	0.817	0.921	NT5E
R-HSA-174143	APC/C-mediated degradation of cell cycle proteins	0.817	0.921	CDK2
R-HSA-211000	Gene Silencing by RNA	0.817	0.921	TNRC6C
R-HSA-453276	Regulation of mitotic cell cycle	0.817	0.921	CDK2
R-HSA-5693567	HDR through Homologous Recombination (HRR) or Single Strand Annealing (SSA)	0.817	0.921	CDK2
R-HSA-1483255	PI Metabolism	0.822	0.921	PIK3CG
R-HSA-418555	G alpha (s) signalling events	0.822	0.921	FN1
R-HSA-69656	Cyclin A:Cdk2-associated events at S phase entry	0.822	0.921	CDK2
R-HSA-3700989	Transcriptional Regulation by TP53	0.826	0.921	SGK1|BTG2|TNRC6C|CDK2|RGCC
R-HSA-380320	Recruitment of NuMA to mitotic centrosomes	0.827	0.921	CDK5RAP2
R-HSA-6794362	Protein-protein interactions at synapses	0.827	0.921	EPB41L2
R-HSA-6804756	Regulation of TP53 Activity through Phosphorylation	0.827	0.921	CDK2
R-HSA-72202	Transport of Mature Transcript to Cytoplasm	0.827	0.921	THOC1
R-HSA-9759194	Nuclear events mediated by NFE2L2	0.827	0.921	NQO1
R-HSA-2565942	Regulation of PLK1 Activity at G2/M Transition	0.831	0.923	CDK5RAP2
R-HSA-5607764	CLEC7A (Dectin-1) signaling	0.831	0.923	AHCYL1
R-HSA-5693538	Homology Directed Repair	0.836	0.927	CDK2
R-HSA-1592230	Mitochondrial biogenesis	0.84	0.928	MEF2C
R-HSA-73886	Chromosome Maintenance	0.84	0.928	CDK2
R-HSA-3247509	Chromatin modifying enzymes	0.843	0.928	PADI2|EED|EPC1
R-HSA-4839726	Chromatin organization	0.843	0.928	PADI2|EED|EPC1
R-HSA-195253	Degradation of beta-catenin by the destruction complex	0.845	0.929	TCF7L2
R-HSA-69618	Mitotic Spindle Checkpoint	0.849	0.929	AHCTF1
R-HSA-3108232	SUMO E3 ligases SUMOylate target proteins	0.849	0.929	PHC3|SCMH1
R-HSA-170834	Signaling by TGF-beta Receptor Complex	0.853	0.929	WWTR1
R-HSA-69052	Switching of origins to a post-replicative state	0.853	0.929	CDK2
R-HSA-9648025	EML4 and NUDC in mitotic spindle formation	0.853	0.929	AHCTF1
R-HSA-3214847	HATs acetylate histones	0.857	0.929	EPC1
R-HSA-382556	ABC-family proteins mediated transport	0.857	0.929	ABCC9
R-HSA-5696399	Global Genome Nucleotide Excision Repair (GG-NER)	0.857	0.929	INO80D
R-HSA-2682334	EPH-Ephrin signaling	0.861	0.929	MYH9
R-HSA-5620912	Anchoring of the basal body to the plasma membrane	0.861	0.929	CDK5RAP2
R-HSA-5628897	TP53 Regulates Metabolic Genes	0.861	0.929	TNRC6C
R-HSA-9609646	HCMV Infection	0.861	0.929	EED
R-HSA-2990846	SUMOylation	0.861	0.929	PHC3|SCMH1
R-HSA-201681	TCF dependent signaling in response to WNT	0.864	0.931	LGR4|TCF7L2
R-HSA-3371556	Cellular response to heat stress	0.868	0.933	ST13
R-HSA-193704	p75 NTR receptor-mediated signalling	0.871	0.936	RASGRF2
R-HSA-112316	Neuronal System	0.875	0.936	EPB41L2|ABCC9|RASGRF2|ERBB4|KCNA3
R-HSA-2500257	Resolution of Sister Chromatid Cohesion	0.875	0.936	AHCTF1
R-HSA-68877	Mitotic Prometaphase	0.878	0.938	AHCTF1|CDK5RAP2
R-HSA-202403	TCR signaling	0.885	0.939	PTPRC
R-HSA-69275	G2/M Transition	0.886	0.939	CDK2|CDK5RAP2
R-HSA-212165	Epigenetic regulation of gene expression	0.888	0.939	EED
R-HSA-5621481	C-type lectin receptors (CLRs)	0.888	0.939	AHCYL1
R-HSA-453274	Mitotic G2-G2/M phases	0.888	0.939	CDK2|CDK5RAP2
R-HSA-948021	Transport to the Golgi and subsequent modification	0.888	0.939	MAN2A1|LMAN1
R-HSA-195721	Signaling by WNT	0.889	0.939	LGR4|TNRC6C|TCF7L2
R-HSA-69002	DNA Replication Pre-Initiation	0.891	0.939	CDK2
R-HSA-9020702	Interleukin-1 signaling	0.891	0.939	ALPK1
R-HSA-112314	Neurotransmitter receptors and postsynaptic signal transmission	0.897	0.945	RASGRF2|ERBB4
R-HSA-9755511	KEAP1-NFE2L2 pathway	0.899	0.946	NQO1
R-HSA-9006936	Signaling by TGFB family members	0.902	0.947	WWTR1
R-HSA-6811442	Intra-Golgi and retrograde Golgi-to-ER traffic	0.904	0.947	GOLIM4|MAN2A1
R-HSA-5693532	DNA Double-Strand Break Repair	0.905	0.947	CDK2
R-HSA-69239	Synthesis of DNA	0.912	0.953	CDK2
R-HSA-211859	Biological oxidations	0.915	0.953	CYP4F11
R-HSA-69206	G1/S Transition	0.915	0.953	CDK2
R-HSA-73894	DNA Repair	0.92	0.957	CDK2|USP1|INO80D
R-HSA-5696398	Nucleotide Excision Repair	0.921	0.957	INO80D
R-HSA-69481	G2/M Checkpoints	0.923	0.958	CDK2
R-HSA-983169	Class I MHC mediated antigen processing & presentation	0.929	0.962	CYBB|B2M|NCF2|TLR2
R-HSA-8978868	Fatty acid metabolism	0.931	0.964	CYP4F11
R-HSA-162909	Host Interactions of HIV factors	0.933	0.964	B2M
R-HSA-69306	DNA Replication	0.935	0.965	CDK2
R-HSA-446652	Interleukin-1 family signaling	0.94	0.968	ALPK1
R-HSA-446203	Asparagine N-linked glycosylation	0.943	0.97	MAN2A1|LMAN1|MAGT1
R-HSA-69620	Cell Cycle Checkpoints	0.95	0.976	AHCTF1|CDK2
R-HSA-162906	HIV Infection	0.952	0.976	CXCR4|B2M
R-HSA-162587	HIV Life Cycle	0.957	0.98	CXCR4
R-HSA-199977	ER to Golgi Anterograde Transport	0.959	0.98	LMAN1
R-HSA-69242	S Phase	0.959	0.98	CDK2
R-HSA-5688426	Deubiquitination	0.963	0.983	ASXL1|INO80D
R-HSA-112315	Transmission across Chemical Synapses	0.967	0.983	RASGRF2|ERBB4
R-HSA-2467813	Separation of Sister Chromatids	0.968	0.983	AHCTF1
R-HSA-556833	Metabolism of lipids	0.968	0.983	MED13L|ABCA1|ETNPPL|ABHD4|CYP4F11|PIK3CG|GM2A
R-HSA-157118	Signaling by NOTCH	0.976	0.99	TNRC6C
R-HSA-5653656	Vesicle-mediated transport	0.978	0.991	CD163|GOLIM4|MAN2A1|TBC1D1|MYH9|LMAN1|GJA1
R-HSA-1852241	Organelle biogenesis and maintenance	0.981	0.992	MEF2C|CDK5RAP2
R-HSA-5617833	Cilium Assembly	0.983	0.992	CDK5RAP2
R-HSA-69278	Cell Cycle, Mitotic	0.984	0.992	CCND2|AHCTF1|CDK2|CDK5RAP2
R-HSA-2555396	Mitotic Metaphase and Anaphase	0.987	0.992	AHCTF1
R-HSA-68882	Mitotic Anaphase	0.987	0.992	AHCTF1
R-HSA-199991	Membrane Trafficking	0.988	0.993	GOLIM4|MAN2A1|TBC1D1|MYH9|LMAN1|GJA1
R-HSA-1640170	Cell Cycle	0.99	0.993	CCND2|MLH3|AHCTF1|CDK2|CDK5RAP2
R-HSA-68886	M Phase	0.993	0.994	AHCTF1|CDK5RAP2
R-HSA-72203	Processing of Capped Intron-Containing Pre-mRNA	0.997	0.997	THOC1

## Sheet: (H) DO
ID	Label	P-value	P-value (Adjusted)	Symbols
DOID:557	kidney disease	5.64e-08	3.32e-05	F3|C3AR1|SGK1|AQP1|STOM|CCND2|ABCA1|TGFBI|CYBB|FN1|MYO1E|TNFRSF1A|SLC2A1|OLR1|CXCR4|B2M|AIF1|EMP2|CD163|HPSE2|PDPN|WWTR1|PECAM1|CCL2|CHI3L1|ANGPT1|C3|NCF2|CDK2|TLR2|MGP|FAT1|NQO1|MYH9|ICAM1|CXCL16
DOID:3393	coronary artery disease	6.59e-08	3.32e-05	F3|ABCA1|CYBB|VCAN|FN1|TNFRSF1A|OLR1|CXCR4|MEF2C|THBS2|CD163|ABCC9|PECAM1|CCL2|CHI3L1|ANGPT1|C3|TLR2|MGP|NQO1|ICAM1|PTPRC|THBS4|TCF7L2|GJA1|CXCL16
DOID:5844	myocardial infarction	1.84e-07	4.05e-05	F3|ABCA1|CYBB|VCAN|FN1|TNFRSF1A|OLR1|CXCR4|MEF2C|THBS2|CD163|ABCC9|PECAM1|CCL2|CHI3L1|ANGPT1|C3|TLR2|MGP|ICAM1|PTPRC|THBS4|GJA1
DOID:10763	hypertension	1.93e-07	4.05e-05	F3|APLNR|SGK1|AQP1|TJP2|LAMA2|CCND2|ABCA1|CYBB|VCAN|FN1|SLC2A1|OLR1|CXCR4|B2M|CP|ABCC9|PECAM1|CCL2|CHI3L1|ANGPT1|C3|AQP4|CD86|NCF2|BGN|TLR2|CYP4F11|NQO1|RASGRP3|ICAM1|GJA1
DOID:13141	uveitis	2.01e-07	4.05e-05	SERPINA3|AQP1|TNFRSF1A|CD163|CCL2|C3|AQP4|TLR2|ICAM1
DOID:2789	parasitic protozoa infectious disease	3.96e-07	5.86e-05	CYBB|TNFRSF1A|CD163|PECAM1|CCL2|FUT9|ANGPT1|SOAT1|AQP4|TLR2|ICAM1|LMAN1
DOID:3304	germinoma	4.07e-07	5.86e-05	AQP1|CCND2|PDPN|AQP4|MGP
DOID:1909	melanoma	7.47e-07	9.41e-05	F3|SERPINA3|APBB1IP|NEDD9|GPNMB|VCAN|FN1|RND3|SLC2A1|CXCR4|B2M|RHOC|RGS1|CD163|IFIT2|GAB2|CD44|CCL2|CHI3L1|CD86|NT5E|HAVCR2|CDK2|TLR2|PIK3CG|NQO1|IGFBP4|ICAM1|MXI1|PDCD6|ERBB4|GJA1
DOID:1398	parasitic infectious disease	8.61e-07	9.65e-05	F3|CYBB|TNFRSF1A|CD163|PECAM1|CCL2|FUT9|ANGPT1|SOAT1|AQP4|TLR2|ICAM1|LMAN1
DOID:576	proteinuria	1.06e-06	9.86e-05	F3|STOM|ABCA1|CXCR4|B2M|EMP2|HPSE2|PDPN|CCL2|CHI3L1|ANGPT1|C3|NCF2|FAT1|MYH9|ICAM1
DOID:3996	urinary system cancer	1.19e-06	9.86e-05	AQP1|LRIG1|CCND2|FN1|TNFRSF1A|SLC2A1|CXCR4|B2M|IFI16|PDPN|CD44|BTG2|PECAM1|CCL2|DAPK1|ANGPT1|SOAT1|HAVCR2|CDK2|ZFP36L1|TLR2|MGP|PIK3CG|NQO1|IGFBP4|ICAM1|SLC6A6|CRABP1|MXI1|ERBB4|CXCL16
DOID:263	kidney cancer	1.23e-06	9.86e-05	AQP1|LRIG1|CCND2|FN1|TNFRSF1A|SLC2A1|CXCR4|B2M|IFI16|PDPN|CD44|BTG2|PECAM1|CCL2|DAPK1|ANGPT1|SOAT1|HAVCR2|CDK2|ZFP36L1|MGP|PIK3CG|IGFBP4|SLC6A6|CRABP1|MXI1|ERBB4|CXCL16
DOID:3480	uveal disease	1.27e-06	9.86e-05	SERPINA3|AQP1|TNFRSF1A|CD163|CCL2|C3|AQP4|TLR2|ICAM1
DOID:10952	nephritis	2.02e-06	0.000145	C3AR1|SGK1|CCND2|ABCA1|FN1|MYO1E|TNFRSF1A|AIF1|CD163|PECAM1|CCL2|C3|CDK2|NQO1|MYH9|ICAM1|CXCL16
DOID:4450	renal cell carcinoma	2.16e-06	0.000145	AQP1|LRIG1|FN1|TNFRSF1A|SLC2A1|CXCR4|B2M|PDPN|CD44|BTG2|PECAM1|CCL2|DAPK1|ANGPT1|SOAT1|HAVCR2|CDK2|ZFP36L1|MGP|PIK3CG|IGFBP4|CRABP1|ERBB4|CXCL16
DOID:4451	renal carcinoma	3.21e-06	0.000199	AQP1|LRIG1|FN1|TNFRSF1A|SLC2A1|CXCR4|B2M|PDPN|CD44|BTG2|PECAM1|CCL2|DAPK1|ANGPT1|SOAT1|HAVCR2|CDK2|ZFP36L1|MGP|PIK3CG|IGFBP4|CRABP1|MXI1|ERBB4|CXCL16
DOID:3342	bone inflammation disease	3.45e-06	0.000199	F3|NEDD9|TGFBI|DDR2|FN1|TYROBP|TNFRSF1A|SLC2A1|CXCR4|B2M|CP|AIF1|RGS1|PADI2|CD44|PECAM1|CCL2|CHI3L1|C3|CD86|HAVCR2|NCF2|TLR2|PIK3CG|ICAM1|PTPRC|TLR5|CXCL16
DOID:2921	glomerulonephritis	3.58e-06	0.000199	SGK1|ABCA1|FN1|MYO1E|TNFRSF1A|AIF1|CD163|PECAM1|CCL2|C3|CDK2|NQO1|MYH9|ICAM1|CXCL16
DOID:11162	respiratory failure	3.75e-06	0.000199	F3|C3AR1|SERPINA3|AQP1|TNFRSF1A|PDPN|CCL2|C3|ICAM1
DOID:104	bacterial infectious disease	5.82e-06	0.000293	F3|TNFRSF1A|CXCR4|CD163|PECAM1|CCL2|C3|CD86|HAVCR2|TLR2|TREM2|PIK3CG|ICAM1|TLR5|CXCL16
DOID:12365	malaria	6.69e-06	0.000321	CYBB|TNFRSF1A|CD163|FUT9|ANGPT1|AQP4|TLR2|ICAM1|LMAN1
DOID:612	primary immunodeficiency disease	8.53e-06	0.000371	NCKAP1L|CYBB|TNFRSF1A|CXCR4|B2M|CD163|PECAM1|C3|CD86|NCF2|TLR2|PIK3CG|FNIP1|PTPRC|TLR5|TCF7L2|MAGT1
DOID:3118	hepatobiliary disease	8.73e-06	0.000371	F3|SERPINA3|AQP1|TJP2|CCND2|ABCA1|DDR2|FN1|TNFRSF1A|CXCR4|B2M|CP|CD163|CD44|PECAM1|CCL2|FGL2|CHI3L1|AQP4|HAVCR2|TLR2|PIK3CG|NQO1|ICAM1|PTPRC|LMAN1|TLR5|TCF7L2|CXCL16
DOID:11394	adult respiratory distress syndrome	8.83e-06	0.000371	F3|C3AR1|SERPINA3|TNFRSF1A|PDPN|C3|ICAM1
DOID:850	lung disease	9.63e-06	0.000388	F3|C3AR1|SERPINA3|SGK1|AQP1|TNFRSF1A|CXCR4|CD163|PDPN|CD44|PECAM1|CCL2|FGL2|CHI3L1|C3|CD86|NCF2|TLR2|NQO1|ICAM1|CSTA|TLR5
DOID:7148	rheumatoid arthritis	1.29e-05	0.000502	F3|NEDD9|TGFBI|FN1|TYROBP|TNFRSF1A|CXCR4|CP|AIF1|PADI2|CD44|CCL2|CHI3L1|C3|CD86|HAVCR2|NCF2|TLR2|PIK3CG|ICAM1|PTPRC|CXCL16
DOID:848	arthritis	1.41e-05	0.000527	F3|NEDD9|TGFBI|DDR2|FN1|TYROBP|TNFRSF1A|SLC2A1|CXCR4|B2M|CP|AIF1|PADI2|CD44|PECAM1|CCL2|CHI3L1|C3|CD86|HAVCR2|NCF2|TLR2|PIK3CG|ICAM1|PTPRC|CXCL16
DOID:934	viral infectious disease	1.5e-05	0.000541	F3|SERPINA3|AQP1|CCND2|FN1|TNFRSF1A|CXCR4|B2M|MEF2C|CD163|CD44|PECAM1|CCL2|FGL2|CHI3L1|ANGPT1|C3|SOAT1|CD86|HAVCR2|TLR2|PIK3CG|SAT1|ICAM1|C1QB|PTPRC|PDCD6|LMAN1|GJA1|CXCL16
DOID:552	pneumonia	1.58e-05	0.000548	TNFRSF1A|CXCR4|CD163|PDPN|PECAM1|CCL2|C3|TLR2|ICAM1|TLR5
DOID:11266	Hantavirus hemorrhagic fever with renal syndrome	2.32e-05	0.00078	FN1|CD163|ANGPT1|ICAM1
DOID:6713	cerebrovascular disease	2.43e-05	0.000789	F3|APLNR|VCAN|TNFRSF1A|SLC2A1|OLR1|B2M|AIF1|CCL2|C3|AQP4|CD86|HVCN1|TLR2|NQO1|ICAM1|CRABP1
DOID:409	liver disease	2.9e-05	0.000913	F3|SERPINA3|AQP1|CCND2|ABCA1|DDR2|FN1|TNFRSF1A|CXCR4|B2M|CD163|PECAM1|CCL2|FGL2|CHI3L1|AQP4|HAVCR2|TLR2|PIK3CG|NQO1|ICAM1|PTPRC|LMAN1|TLR5|TCF7L2|CXCL16
DOID:0050161	lower respiratory tract disease	3.61e-05	0.0011	F3|C3AR1|SERPINA3|SGK1|AQP1|TNFRSF1A|CXCR4|CD163|PDPN|CD44|PECAM1|CCL2|FGL2|CHI3L1|C3|CD86|NCF2|ELK3|TLR2|PIK3CG|NQO1|ICAM1|CSTA|TLR5
DOID:0050338	primary bacterial infectious disease	4.05e-05	0.0012	TNFRSF1A|CXCR4|CD163|PECAM1|CCL2|C3|CD86|HAVCR2|TLR2|TREM2|ICAM1|TLR5
DOID:5082	liver cirrhosis	4.23e-05	0.00122	F3|SERPINA3|AQP1|CCND2|ABCA1|DDR2|FN1|B2M|CD163|PECAM1|AQP4|TLR2|PIK3CG|NQO1|ICAM1|TLR5
DOID:2913	acute pancreatitis	5.01e-05	0.0014	F3|CD163|BTG2|CCL2|TLR2|ICAM1
DOID:0080599	Coronavirus infectious disease	5.43e-05	0.00145	F3|SERPINA3|PECAM1|CCL2|C3|TLR2|C1QB|CXCL16
DOID:2349	arteriosclerosis	5.46e-05	0.00145	F3|ABCA1|FN1|TNFRSF1A|OLR1|B2M|AIF1|CD163|PECAM1|CCL2|CHI3L1|C3|CD86|TLR2|MGP|ICAM1|CXCL16
DOID:640	encephalomyelitis	6.83e-05	0.00177	B2M|CD44|C3|TLR2|ICAM1
DOID:1579	respiratory system disease	7.31e-05	0.00184	F3|C3AR1|SERPINA3|SGK1|AQP1|TNFRSF1A|CXCR4|CD163|PDPN|CD44|PECAM1|CCL2|FGL2|CHI3L1|C3|CD86|NCF2|ELK3|TLR2|PIK3CG|NQO1|ICAM1|CSTA|TLR5
DOID:9744	type 1 diabetes mellitus	7.99e-05	0.00196	SLC2A1|CP|AIF1|CCL2|CHI3L1|C3|CD86|TLR2|ICAM1|PTPRC
DOID:1247	blood coagulation disease	9.06e-05	0.00212	F3|CXCR4|CP|ASXL1|CCL2|C3|CD86|TLR2|MYH9|ICAM1|LMAN1
DOID:0081062	diabetes	9.13e-05	0.00212	F3|APLNR|SGK1|AQP1|ABCA1|FN1|TNFRSF1A|SLC2A1|OLR1|CXCR4|B2M|CP|AIF1|MEF2C|CD163|CCL2|MAN2A1|CHI3L1|C3|AQP4|CD86|HAVCR2|TLR2|MGP|PIK3CG|ICAM1|PTPRC|TCF7L2|GJA1|KCNA3
DOID:9120	amyloidosis	9.45e-05	0.00212	GPNMB|TNFRSF1A|OLR1|B2M|AQP4
DOID:2518	orchitis	9.67e-05	0.00212	PECAM1|CCL2|CD86
DOID:5621	histiocytic and dendritic cell cancer	9.67e-05	0.00212	SLC2A1|PDPN|HAVCR2
DOID:2914	immune system disease	0.000131	0.00281	NCKAP1L|CYBB|TNFRSF1A|CXCR4|B2M|CP|CD163|IFI16|CD44|PECAM1|CCL2|MAN2A1|CHI3L1|C3|AQP4|CD86|HAVCR2|NCF2|TLR2|PIK3CG|FNIP1|ICAM1|PTPRC|TLR5|TCF7L2|GJA1|KCNA3|MAGT1
DOID:9351	diabetes mellitus	0.000144	0.00303	F3|SGK1|AQP1|ABCA1|FN1|TNFRSF1A|SLC2A1|OLR1|CXCR4|B2M|CP|AIF1|MEF2C|CD163|CCL2|MAN2A1|CHI3L1|C3|AQP4|CD86|HAVCR2|TLR2|MGP|PIK3CG|ICAM1|PTPRC|TCF7L2|GJA1|KCNA3
DOID:2957	pulmonary tuberculosis	0.000157	0.00322	CD163|CCL2|C3|CD86|HAVCR2|TLR2
DOID:0070004	myeloid neoplasm	0.000176	0.00355	F3|SRGN|CCND2|FN1|SLC2A1|CXCR4|B2M|GAB2|CD44|ASXL1|CHI3L1|CD86|PIK3CG|NQO1|ICAM1|PTPRC
DOID:3454	brain infarction	0.000196	0.00373	F3|APLNR|TNFRSF1A|SLC2A1|AIF1|CCL2|C3|AQP4|CD86|HVCN1|NQO1|ICAM1
DOID:12030	panuveitis	0.0002	0.00373	CCL2|C3|TLR2|ICAM1
DOID:1407	anterior uveitis	0.0002	0.00373	CCL2|C3|TLR2|ICAM1
DOID:399	tuberculosis	0.0002	0.00373	CXCR4|CD163|PECAM1|CCL2|C3|CD86|HAVCR2|TLR2|ICAM1
DOID:3083	chronic obstructive pulmonary disease	0.000222	0.00406	F3|C3AR1|SERPINA3|TNFRSF1A|CCL2|FGL2|CHI3L1|C3|CD86|TLR2|NQO1|ICAM1|CSTA
DOID:10887	lepromatous leprosy	0.000237	0.00414	CD163|C3|TLR2
DOID:2519	testicular disease	0.000237	0.00414	PECAM1|CCL2|CD86
DOID:2320	obstructive lung disease	0.000238	0.00414	F3|C3AR1|SERPINA3|TNFRSF1A|CCL2|FGL2|CHI3L1|C3|CD86|TLR2|NQO1|ICAM1|CSTA
DOID:4138	bile duct disease	0.000245	0.00418	F3|TJP2|ABCA1|CP|CD44|CCL2|TLR2|NQO1|ICAM1|CXCL16
DOID:10283	prostate cancer	0.000261	0.00438	F3|SERPINA3|CCND2|RND3|CXCR4|B2M|PHLPP1|HPSE2|IFI16|CD44|CCL2|CHI3L1|ANGPT1|CDK2|TLR2|MGP|PIK3CG|IGFBP4|ICAM1|MXI1|ERBB4|TCF7L2|MAGT1|CXCL16
DOID:9741	biliary tract disease	0.000268	0.00444	F3|TJP2|ABCA1|CP|CD44|CCL2|TLR2|NQO1|ICAM1|CXCL16
DOID:3908	lung non-small cell carcinoma	0.000301	0.00489	F3|SERPINA3|CCND2|DDR2|FN1|TNFRSF1A|SLC2A1|CXCR4|RHOC|PDPN|CD44|PECAM1|DAPK1|CHI3L1|PIK3CG|FAT1|NQO1|ICAM1|ERBB4|CSTA|GJA1|RGCC|THOC1
DOID:74	hematopoietic system disease	0.000315	0.00504	F3|RPL27|RPS6|TNFRSF1A|SLC2A1|CXCR4|CP|PECAM1|ASXL1|CCL2|MAN2A1|C3|CD86|TLR2|USP1|PIK3CG|NQO1|MYH9|ICAM1|LMAN1
DOID:1040	chronic lymphocytic leukemia	0.000366	0.00577	CXCR4|B2M|PHLPP1|HCLS1|CCL2|DAPK1|CD86|NT5E|BGN|ZFP36L1|PIK3CG
DOID:3856	male reproductive organ cancer	0.000384	0.00596	F3|SERPINA3|CCND2|RND3|CXCR4|B2M|PHLPP1|HPSE2|IFI16|CD44|CCL2|CHI3L1|ANGPT1|CDK2|TLR2|MGP|PIK3CG|IGFBP4|ICAM1|MXI1|ERBB4|TCF7L2|MAGT1|CXCL16
DOID:5517	stomach carcinoma	0.000428	0.00643	CCND2|SLC2A1|RHOC|CEMIP|HPSE2|CD44|CCL2|BCOR|PIK3CG|ICAM1|ERBB4
DOID:0060056	hypersensitivity reaction disease	0.000436	0.00643	CP|CCL2|CHI3L1|C3|CD86|HAVCR2|TLR2
DOID:1936	atherosclerosis	0.00044	0.00643	F3|ABCA1|FN1|TNFRSF1A|OLR1|CD163|PECAM1|CCL2|CHI3L1|CD86|TLR2|MGP|ICAM1|CXCL16
DOID:2348	arteriosclerotic cardiovascular disease	0.00044	0.00643	F3|ABCA1|FN1|TNFRSF1A|OLR1|CD163|PECAM1|CCL2|CHI3L1|CD86|TLR2|MGP|ICAM1|CXCL16
DOID:11335	sarcoidosis	0.000463	0.00666	CCL2|CHI3L1|C3|CD86|HAVCR2|TLR2
DOID:10591	pre-eclampsia	0.000474	0.00669	F3|APLNR|VCAN|OLR1|CP|CCL2|CHI3L1|ANGPT1|C3|BGN|TLR2|ICAM1
DOID:526	human immunodeficiency virus infectious disease	0.000495	0.00669	F3|TNFRSF1A|CXCR4|B2M|MEF2C|CD163|CCL2|C3|ICAM1|PTPRC
DOID:1575	rheumatic disease	0.000498	0.00669	CXCR4|AIF1|PECAM1|CCL2|CHI3L1|C3|CD86|TLR2|ICAM1|PTPRC|CXCL16
DOID:418	systemic scleroderma	0.000498	0.00669	CXCR4|AIF1|PECAM1|CCL2|CHI3L1|C3|CD86|TLR2|ICAM1|PTPRC|CXCL16
DOID:419	scleroderma	0.000498	0.00669	CXCR4|AIF1|PECAM1|CCL2|CHI3L1|C3|CD86|TLR2|ICAM1|PTPRC|CXCL16
DOID:1037	lymphoid leukemia	0.000528	0.007	F3|TNFRSF1A|CXCR4|B2M|MEF2C|PHLPP1|CD163|HCLS1|CCL2|DAPK1|CD86|NT5E|BGN|ZFP36L1|PIK3CG|NQO1|MXI1|STC1|GJA1
DOID:10923	sickle cell anemia	0.000549	0.00703	F3|TNFRSF1A|PECAM1|C3|ICAM1
DOID:326	ischemia	0.000551	0.00703	SERPINA3|SGK1|RPS6|TNFRSF1A|CXCR4|CP|AIF1|CD44|BTG2|CCL2|ANGPT1|C3|AQP4|HAVCR2|EED|NQO1|ICAM1|GJA1|ADORA3
DOID:10124	corneal disease	0.000563	0.00703	F3|TGFBI|PECAM1|C3|CD86|TLR2|ICAM1
DOID:12351	alcoholic hepatitis	0.000565	0.00703	TNFRSF1A|CCL2|TLR2|ICAM1
DOID:1591	renovascular hypertension	0.000565	0.00703	LAMA2|CCND2|FN1|GJA1
DOID:4960	bone marrow cancer	0.00065	0.00795	F3|SRGN|CCND2|FN1|SLC2A1|CXCR4|B2M|GAB2|CD44|ASXL1|CHI3L1|CD86|PIK3CG|NQO1|ICAM1|PTPRC
DOID:1074	kidney failure	0.00066	0.00795	F3|CYBB|FN1|TNFRSF1A|SLC2A1|OLR1|B2M|CD163|CCL2|C3|TLR2|NQO1|MYH9|ICAM1
DOID:2316	brain ischemia	0.000664	0.00795	SGK1|RPS6|TNFRSF1A|CP|AIF1|BTG2|CCL2|ANGPT1|C3|AQP4|HAVCR2|EED|NQO1|ICAM1|GJA1
DOID:2945	severe acute respiratory syndrome	0.000671	0.00795	SERPINA3|PECAM1|CCL2|TLR2|C1QB
DOID:783	end stage renal disease	0.000685	0.00803	CYBB|FN1|TNFRSF1A|OLR1|CCL2|TLR2|MYH9|ICAM1
DOID:4989	pancreatitis	0.000714	0.00828	F3|TNFRSF1A|CD163|CD44|BTG2|CCL2|TLR2|GCH1|ICAM1
DOID:3905	lung carcinoma	0.000739	0.00847	F3|SERPINA3|CCND2|DDR2|FN1|TNFRSF1A|SLC2A1|CXCR4|RHOC|PDPN|CD44|PECAM1|DAPK1|CHI3L1|PIK3CG|FAT1|NQO1|SAT1|ICAM1|ERBB4|CSTA|GJA1|RGCC|THOC1
DOID:4724	brain edema	0.000753	0.00853	AQP1|CP|AQP4|ICAM1
DOID:6432	pulmonary hypertension	0.000767	0.00859	F3|APLNR|ABCA1|CYBB|CXCR4|PECAM1|CCL2|ANGPT1|CD86|ICAM1|GJA1
DOID:26	pancreas disease	0.000779	0.00863	F3|TNFRSF1A|CD163|CD44|BTG2|CCL2|TLR2|GCH1|ICAM1
DOID:636	central pontine myelinolysis	0.000853	0.00935	AQP1|AQP4
DOID:1168	familial hyperlipidemia	0.000905	0.00981	F3|ABCA1|FN1|CP|CCL2|C3|TCF7L2
DOID:2916	hypersensitivity reaction type IV disease	0.000969	0.0103	CCL2|CHI3L1|C3|CD86|HAVCR2|TLR2
DOID:620	blood protein disease	0.000972	0.0103	F3|TNFRSF1A|PECAM1|C3|ICAM1
DOID:4248	coronary stenosis	0.000981	0.0103	PECAM1|CCL2|TLR2|ICAM1
DOID:3082	interstitial lung disease	0.000999	0.0104	F3|SGK1|TNFRSF1A|CXCR4|CCL2|CHI3L1|C3|CD86|NCF2|ICAM1
DOID:2742	auditory system disease	0.00108	0.0111	AQP1|CLIC5|TJP2|RPL38|SERPINB6|AQP4|EPS8|TLR2|GSDME|MYH9|ICAM1
DOID:9074	systemic lupus erythematosus	0.00109	0.0111	CYBB|TNFRSF1A|CCL2|MAN2A1|C3|ICAM1|PTPRC|TLR5|KCNA3
DOID:13580	cholestasis	0.00111	0.0112	F3|TJP2|ABCA1|CP|CD44|CCL2|NQO1|ICAM1
DOID:10976	membranous glomerulonephritis	0.00116	0.0115	ABCA1|PECAM1|C3|NQO1|CXCL16
DOID:784	chronic kidney disease	0.00118	0.0117	CYBB|FN1|TNFRSF1A|OLR1|CCL2|TLR2|NQO1|MYH9|ICAM1
DOID:349	systemic mastocytosis	0.00125	0.0123	TNFRSF1A|CXCR4|ASXL1|PIK3CG
DOID:8857	lupus erythematosus	0.00138	0.0134	CYBB|TNFRSF1A|CCL2|MAN2A1|C3|ICAM1|PTPRC|TLR5|KCNA3
DOID:224	transient cerebral ischemia	0.00148	0.0142	SGK1|RPS6|TNFRSF1A|CCL2|C3|AQP4|HAVCR2|EED|NQO1|ICAM1|GJA1
DOID:0080998	acute necrotizing pancreatitis	0.00158	0.0147	BTG2|CCL2|TLR2|ICAM1
DOID:11713	diabetic angiopathy	0.00158	0.0147	F3|FN1|CCL2|ICAM1
DOID:9446	cholangitis	0.00158	0.0147	CCL2|TLR2|ICAM1|CXCL16
DOID:1485	cystic fibrosis	0.00159	0.0147	SERPINA3|TNFRSF1A|CCL2|HAVCR2|TLR2|ICAM1|TLR5|TCF7L2
DOID:1749	squamous cell carcinoma	0.00182	0.0167	CCND2|NEDD9|FN1|RPS6|TNFRSF1A|SLC2A1|CXCR4|B2M|RHOC|EMP1|PDPN|IFIT2|CD44|CCL2|DAPK1|CHI3L1|ANGPT1|CDK2|EPS8|PIK3CG|NQO1|ERBB4|CCNL1
DOID:2473	opportunistic mycosis	0.00195	0.0177	TNFRSF1A|CCL2|C3|TLR2
DOID:2043	hepatitis B	0.00199	0.0179	AQP1|CCND2|TNFRSF1A|CXCR4|CCL2|FGL2|CHI3L1|HAVCR2|TLR2|LMAN1
DOID:9408	acute myocardial infarction	0.00205	0.0181	F3|FN1|OLR1|PECAM1|CCL2|C3
DOID:341	peripheral vascular disease	0.00207	0.0181	F3|AQP1|FN1|CCL2|AQP4|GCH1|ICAM1
DOID:865	vasculitis	0.00207	0.0181	SERPINA3|TNFRSF1A|CCL2|CHI3L1|ANGPT1|TLR2|ICAM1
DOID:0050615	respiratory system cancer	0.00224	0.0195	F3|SERPINA3|CCND2|DDR2|FN1|TNFRSF1A|SLC2A1|CXCR4|RHOC|THBS2|PDPN|CD44|PECAM1|DAPK1|CHI3L1|PIK3CG|FAT1|NQO1|SAT1|ICAM1|ERBB4|CSTA|GJA1|RGCC|THOC1
DOID:350	mastocytosis	0.00238	0.0199	TNFRSF1A|CXCR4|ASXL1|PIK3CG
DOID:8692	myeloid leukemia	0.0024	0.0199	F3|CBFB|CXCR4|B2M|GAB2|PECAM1|ASXL1|CCL2|CHI3L1|CD86|PIK3CG|NQO1
DOID:11714	gestational diabetes	0.00248	0.0199	APLNR|SLC2A1|CCL2|ICAM1|TCF7L2
DOID:438	autoimmune disease of the nervous system	0.00248	0.0199	CCL2|C3|AQP4|CD86|PTPRC
DOID:0060284	paroxysmal nocturnal hemoglobinuria	0.00251	0.0199	CXCR4|C3
DOID:11339	pneumocystosis	0.00251	0.0199	CCL2|C3
DOID:1558	angioedema	0.00251	0.0199	CD93|ANGPT1
DOID:6262	follicular dendritic cell sarcoma	0.00251	0.0199	SLC2A1|PDPN
DOID:7849	dendritic cell sarcoma	0.00251	0.0199	SLC2A1|PDPN
DOID:12140	Chagas disease	0.00255	0.0199	CCL2|SOAT1|TLR2
DOID:12205	dengue disease	0.00255	0.0199	F3|CCL2|ICAM1
DOID:3262	phagocyte bactericidal dysfunction	0.00255	0.0199	CYBB|NCF2|TLR5
DOID:3265	chronic granulomatous disease	0.00255	0.0199	CYBB|NCF2|TLR5
DOID:3093	nervous system cancer	0.0026	0.0201	F3|AQP1|NEDD9|TGFBI|SLC2A1|CXCR4|PDPN|CD44|BTG2|PECAM1|CCL2|CDH11|DAPK1|GAS7|AQP4|NCF2|CDK2|PIK3CG|NQO1|ICAM1|MXI1|PDCD6
DOID:9538	multiple myeloma	0.00267	0.0205	SRGN|CCND2|CXCR4|B2M|GAB2|CD44|CHI3L1|CD86|PIK3CG|NQO1|ICAM1|PTPRC
DOID:0060072	benign neoplasm	0.00268	0.0205	AQP1|CCND2|VCAN|TNFRSF1A|SLC2A1|CXCR4|THBS2|CD44|PECAM1|CDH11|DAPK1|ANGPT1|AQP4|TLR2|FBLN1|NQO1|PDCD6|ERBB4|CSTA|TCF7L2|GJA1|CXCL16
DOID:5520	head and neck squamous cell carcinoma	0.00272	0.0206	NEDD9|DDR2|CXCR4|CD44|DAPK1|CHI3L1|PIK3CG|ERBB4|CCNL1|GJA1
DOID:5199	ureteral obstruction	0.00284	0.0213	FN1|TNFRSF1A|B2M|NQO1|ICAM1
DOID:0050136	systemic mycosis	0.00288	0.0213	TNFRSF1A|CCL2|C3|TLR2
DOID:11949	Creutzfeldt-Jakob disease	0.00288	0.0213	SERPINA3|AQP1|AIF1|AQP4
DOID:1307	dementia	0.00289	0.0213	SERPINA3|AQP1|ABCA1|TYROBP|RPS6|TNFRSF1A|CXCR4|GAB2|AQP4|TREM2
DOID:16	integumentary system disease	0.00323	0.0236	F3|TNFRSF1A|CD163|PDPN|CCL2|CD93|ANGPT1|C3|FBLN5|TLR2|SAT1|ICAM1|CSTA|GJA1|ADORA3
DOID:417	autoimmune disease	0.00344	0.0247	CYBB|TNFRSF1A|B2M|IFI16|CD44|CCL2|MAN2A1|C3|AQP4|CD86|TLR2|ICAM1|PTPRC|TLR5|GJA1|KCNA3
DOID:0080600	COVID-19	0.00344	0.0247	F3|CCL2|C3|CXCL16
DOID:3213	demyelinating disease	0.00346	0.0247	AQP1|TNFRSF1A|CCL2|CHI3L1|C3|AQP4|CD86|ICAM1|PTPRC|KCNA3
DOID:1192	peripheral nervous system neoplasm	0.00357	0.0254	F3|NEDD9|TGFBI|SLC2A1|CXCR4|PDPN|CD44|BTG2|PECAM1|CCL2|GAS7|NCF2|CDK2|PIK3CG|NQO1|MXI1
DOID:1324	lung cancer	0.00376	0.0265	F3|SERPINA3|CCND2|DDR2|FN1|TNFRSF1A|SLC2A1|CXCR4|RHOC|PDPN|CD44|PECAM1|DAPK1|CHI3L1|PIK3CG|FAT1|NQO1|SAT1|ICAM1|ERBB4|CSTA|GJA1|RGCC|THOC1
DOID:3526	cerebral infarction	0.00392	0.0274	F3|TNFRSF1A|SLC2A1|C3|AQP4|CD86|HVCN1|NQO1|ICAM1
DOID:1073	renal hypertension	0.00407	0.0281	LAMA2|CCND2|FN1|GJA1
DOID:11130	secondary hypertension	0.00407	0.0281	LAMA2|CCND2|FN1|GJA1
DOID:0050589	inflammatory bowel disease	0.00444	0.0288	EPB41L2|TNFRSF1A|CXCR4|B2M|RHOC|CCL2|TLR2|ICAM1|CXCL16
DOID:0080162	lupus nephritis	0.00447	0.0288	TNFRSF1A|CCL2|C3
DOID:10113	trypanosomiasis	0.00447	0.0288	CCL2|SOAT1|TLR2
DOID:1024	leprosy	0.00447	0.0288	CD163|C3|TLR2
DOID:11123	Henoch-Schoenlein purpura	0.00447	0.0288	CP|CCL2|CD86
DOID:1557	hypersensitivity reaction type III disease	0.00447	0.0288	CP|CCL2|CD86
DOID:2920	membranoproliferative glomerulonephritis	0.00447	0.0288	FN1|CCL2|CDK2
DOID:4798	aggressive systemic mastocytosis	0.00447	0.0288	TNFRSF1A|CXCR4|PIK3CG
DOID:874	bacterial pneumonia	0.00447	0.0288	PDPN|PECAM1|TLR2
DOID:9809	hypersensitivity vasculitis	0.00447	0.0288	CP|CCL2|CD86
DOID:3525	middle cerebral artery infarction	0.00449	0.0288	TNFRSF1A|SLC2A1|C3|AQP4|CD86|HVCN1|NQO1
DOID:9261	nasopharynx carcinoma	0.00466	0.0297	CCND2|DDR2|CXCR4|CD163|HPSE2|CCL2
DOID:1588	thrombocytopenia	0.00477	0.0301	CP|CCL2|MYH9|ICAM1
DOID:866	vein disease	0.00477	0.0301	PECAM1|NT5E|MGP|ICAM1
DOID:1586	rheumatic fever	0.00492	0.0306	TLR2|ICAM1
DOID:9849	Meniere's disease	0.00492	0.0306	AQP1|AQP4
DOID:201	connective tissue cancer	0.00517	0.032	F3|TGFBI|FN1|TNFRSF1A|SLC2A1|CXCR4|PHC3|PDPN|CD44|CDH11|CHI3L1|ANGPT1|PIK3CG|ICAM1|ERBB4
DOID:2893	cervix carcinoma	0.00527	0.0324	SLC2A1|CXCR4|HPSE2|IFI16|PDPN|CHI3L1|PIK3CG|CCNL1
DOID:2621	autonomic nervous system neoplasm	0.00578	0.0351	F3|NEDD9|TGFBI|CXCR4|PDPN|CD44|BTG2|PECAM1|CCL2|GAS7|NCF2|CDK2|PIK3CG|NQO1|MXI1
DOID:769	neuroblastoma	0.00578	0.0351	F3|NEDD9|TGFBI|CXCR4|PDPN|CD44|BTG2|PECAM1|CCL2|GAS7|NCF2|CDK2|PIK3CG|NQO1|MXI1
DOID:5200	urinary tract obstruction	0.00583	0.0351	FN1|TNFRSF1A|B2M|NQO1|ICAM1
DOID:15	reproductive system disease	0.00586	0.0351	F3|SGK1|AQP1|CCND2|ABCA1|EMP2|MLH3|PDPN|CD44|PECAM1|CCL2|C3|CD86|TLR2|NQO1|ICAM1|TCF7L2|GJA1
DOID:1542	head and neck carcinoma	0.00607	0.0362	NEDD9|DDR2|SLC2A1|CXCR4|CD44|DAPK1|CHI3L1|PIK3CG|ERBB4|CCNL1|GJA1
DOID:2986	IgA glomerulonephritis	0.00642	0.0372	FN1|TNFRSF1A|CCL2|C3
DOID:3326	purpura	0.00642	0.0372	CXCR4|CP|CD86|TLR2
DOID:780	placenta disease	0.00642	0.0372	F3|AQP1|EMP2|PDPN
DOID:820	myocarditis	0.00642	0.0372	F3|CCL2|ICAM1|GJA1
DOID:10534	stomach cancer	0.00642	0.0372	CCND2|CBFB|DDR2|SLC2A1|CXCR4|RHOC|CEMIP|HPSE2|CD44|CCL2|BCOR|PIK3CG|ICAM1|ERBB4
DOID:345	uterine disease	0.00649	0.0374	F3|AQP1|EMP2|PDPN|CCL2
DOID:1036	chronic leukemia	0.00667	0.038	CXCR4|B2M|PHLPP1|GAB2|ASXL1|DAPK1|BGN|MYH9|PTPRC
DOID:2377	multiple sclerosis	0.00667	0.038	TNFRSF1A|CCL2|CHI3L1|C3|AQP4|CD86|ICAM1|PTPRC|KCNA3
DOID:12554	hemolytic-uremic syndrome	0.00709	0.0397	F3|CCL2|C3
DOID:3319	lymphangioleiomyomatosis	0.00709	0.0397	CXCR4|PDPN|CD44
DOID:5603	T-cell acute lymphoblastic leukemia	0.00709	0.0397	CXCR4|CD163|CD86
DOID:4483	rhinitis	0.00719	0.0401	C3AR1|C3|CD86|TLR2|ICAM1
DOID:0060100	musculoskeletal system cancer	0.00755	0.0418	F3|TGFBI|FN1|TNFRSF1A|SLC2A1|CXCR4|PHC3|CD163|PDPN|CD44|CDH11|CHI3L1|ANGPT1|PIK3CG|ICAM1|ERBB4
DOID:3744	cervical squamous cell carcinoma	0.00782	0.0423	SLC2A1|HPSE2|IFI16|PDPN|PIK3CG|CCNL1
DOID:4362	cervical cancer	0.00785	0.0423	SLC2A1|CXCR4|HPSE2|IFI16|PDPN|CHI3L1|PIK3CG|ERBB4|CCNL1
DOID:2163	nasal cavity disease	0.00795	0.0423	C3AR1|C3|CD86|TLR2|ICAM1
DOID:11934	head and neck cancer	0.008	0.0423	NEDD9|DDR2|SLC2A1|CXCR4|CD44|DAPK1|CHI3L1|PIK3CG|ERBB4|CCNL1|GJA1
DOID:0060085	organ system benign neoplasm	0.00803	0.0423	AQP1|CCND2|VCAN|TNFRSF1A|SLC2A1|CD44|PECAM1|ANGPT1|TLR2|FBLN1|NQO1|PDCD6|GJA1|CXCL16
DOID:0050523	adult T-cell leukemia/lymphoma	0.00805	0.0423	CD163|CD86
DOID:0080636	syndromic microphthalmia	0.00805	0.0423	BCOR|MAB21L2
DOID:3426	vestibular disease	0.00805	0.0423	AQP1|AQP4
DOID:9847	peripheral vertigo	0.00805	0.0423	AQP1|AQP4
DOID:9848	endolymphatic hydrops	0.00805	0.0423	AQP1|AQP4
DOID:37	skin disease	0.00828	0.0433	F3|TNFRSF1A|CD163|CD93|ANGPT1|C3|FBLN5|TLR2|SAT1|ICAM1|CSTA|GJA1|ADORA3
DOID:2213	hemorrhagic disease	0.0084	0.0436	CXCR4|CP|CD86|TLR2
DOID:0060119	pharynx cancer	0.00846	0.0437	CCND2|DDR2|CXCR4|CD163|HPSE2|CCL2
DOID:13406	pulmonary sarcoidosis	0.00867	0.0446	CHI3L1|C3|TLR2
DOID:9119	acute myeloid leukemia	0.00873	0.0446	F3|CBFB|CXCR4|B2M|ASXL1|CCL2|CHI3L1|CD86|NQO1
DOID:13241	Behcet's disease	0.00876	0.0446	TNFRSF1A|CCL2|ANGPT1|TLR2|ICAM1
DOID:8947	diabetic retinopathy	0.0092	0.0466	F3|APLNR|CCL2|ANGPT1|AQP4|PIK3CG|ICAM1
DOID:1123	spondyloarthropathy	0.00953	0.048	TNFRSF1A|RGS1|CCL2|TLR5
DOID:120	female reproductive organ cancer	0.0101	0.0503	VCAN|TNFRSF1A|SLC2A1|CXCR4|RHOC|HPSE2|MLH3|IFI16|PDPN|GAB2|CD44|WWTR1|PECAM1|CHI3L1|ANGPT1|PIK3CG|ICAM1|ERBB4|CCNL1
DOID:5295	intestinal disease	0.0103	0.0503	EPB41L2|TNFRSF1A|SLC2A1|CXCR4|B2M|RHOC|CD163|CCL2|AQP4|TLR2|ICAM1|CXCL16
DOID:0050848	obstructive sleep apnea	0.0104	0.0503	TNFRSF1A|CCL2|ICAM1
DOID:0050855	renal fibrosis	0.0104	0.0503	CYBB|NCF2|TLR2
DOID:11077	brucellosis	0.0104	0.0503	TNFRSF1A|CD163|TLR2
DOID:2797	idiopathic interstitial pneumonia	0.0104	0.0503	TNFRSF1A|CCL2|ICAM1
DOID:437	myasthenia gravis	0.0104	0.0503	C3|AQP4|PTPRC
DOID:1824	status epilepticus	0.0105	0.0503	AQP1|AIF1|MEF2C|CCL2|AQP4|NT5E|NQO1
DOID:3770	pulmonary fibrosis	0.0105	0.0503	F3|SGK1|CXCR4|CCL2|CHI3L1|NCF2|ICAM1
DOID:0050563	nonsyndromic deafness	0.0106	0.0503	CLIC5|TJP2|SERPINB6|EPS8|GSDME|MYH9
DOID:5409	lung small cell carcinoma	0.0106	0.0503	CXCR4|RHOC|CD44|FAT1|SAT1|ICAM1
DOID:0050339	commensal bacterial infectious disease	0.0107	0.0503	F3|CCL2|PIK3CG|ICAM1
DOID:3978	extrinsic cardiomyopathy	0.0107	0.0503	F3|CCL2|ICAM1|GJA1
DOID:649	prion disease	0.0107	0.0503	SERPINA3|AQP1|AIF1|AQP4
DOID:1612	breast cancer	0.0108	0.0503	CCND2|SLC2A1|CXCR4|RHOC|CD44|LASP1|BTG2|CCL2|DAPK1|CHI3L1|CDK2|TLR2|FBLN1|PIK3CG|NQO1|SAT1|ICAM1|MXI1|ERBB4|TCF7L2|GJA1|KCNA3
DOID:5093	thoracic cancer	0.0108	0.0503	CCND2|SLC2A1|CXCR4|RHOC|CD44|LASP1|BTG2|CCL2|DAPK1|CHI3L1|CDK2|TLR2|FBLN1|PIK3CG|NQO1|SAT1|ICAM1|MXI1|ERBB4|TCF7L2|GJA1|KCNA3
DOID:0060158	acquired metabolic disease	0.0113	0.0524	MED13L|ABCA1|FN1|TNFRSF1A|SLC2A1|OLR1|B2M|CP|CCL2|C3|NCF2|ABHD4|TLR2|MGP|GM2A|NQO1|MYH9|ICAM1|TCF7L2
DOID:2825	nose disease	0.0115	0.0524	C3AR1|C3|CD86|TLR2|ICAM1
DOID:10128	venous insufficiency	0.0118	0.0524	PECAM1|ICAM1
DOID:11729	Lyme disease	0.0118	0.0524	CCL2|TLR2
DOID:203	exostosis	0.0118	0.0524	CCL2|COL12A1
DOID:2799	bronchiolitis obliterans	0.0118	0.0524	CCL2|CD86
DOID:2942	bronchiolitis	0.0118	0.0524	CCL2|ICAM1
DOID:582	hemoglobinuria	0.0118	0.0524	CXCR4|C3
DOID:7188	autoimmune thyroiditis	0.0118	0.0524	CCL2|GJA1
DOID:9246	cerebral amyloid angiopathy	0.0118	0.0524	OLR1|AQP4
DOID:2462	retinal vascular disease	0.0118	0.0524	F3|APLNR|CCL2|ANGPT1|AQP4|PIK3CG|ICAM1
DOID:3146	lipid metabolism disorder	0.0118	0.0524	F3|ABCA1|FN1|CP|CCL2|C3|TCF7L2
DOID:4448	macular degeneration	0.0123	0.0541	CCL2|C3|FBLN5|TLR2|NQO1|ICAM1
DOID:1116	pertussis	0.0124	0.0544	CCL2|PIK3CG|ICAM1
DOID:2007	degeneration of macula and posterior pole	0.0126	0.0549	CCL2|C3|FBLN5|TLR2|ICAM1
DOID:0080639	bone sarcoma	0.0127	0.0553	TGFBI|FN1|SLC2A1|CXCR4|PHC3|PDPN|CD44|CDH11|CHI3L1|PIK3CG|ERBB4
DOID:2237	hepatitis	0.0129	0.0557	AQP1|TNFRSF1A|CXCR4|B2M|CCL2|FGL2|CHI3L1|HAVCR2|TLR2|ICAM1|PTPRC|LMAN1|CXCL16
DOID:11054	urinary bladder cancer	0.013	0.0559	FN1|SLC2A1|CXCR4|CD44|DAPK1|TLR2|NQO1|ICAM1|ERBB4
DOID:12603	acute leukemia	0.0143	0.0612	F3|CXCR4|CD163|CCL2|CD86|NQO1|MXI1|STC1|GJA1
DOID:0002116	pterygium	0.0146	0.0615	F3|PECAM1|ICAM1
DOID:13375	temporal arteritis	0.0146	0.0615	CCL2|CHI3L1|ICAM1
DOID:3193	peripheral nerve sheath neoplasm	0.0146	0.0615	SLC2A1|CD44|MXI1
DOID:525	central nervous system vasculitis	0.0146	0.0615	CCL2|CHI3L1|ICAM1
DOID:2952	inner ear disease	0.0149	0.0624	AQP1|SERPINB6|AQP4|GSDME|MYH9
DOID:4971	myelofibrosis	0.015	0.0625	FN1|SLC2A1|CXCR4|ASXL1
DOID:2527	nephrosis	0.015	0.0625	F3|STOM|ABCA1|EMP2|PDPN|ANGPT1|FAT1
DOID:2355	anemia	0.0151	0.0627	RPL27|RPS6|TNFRSF1A|SLC2A1|ASXL1|MAN2A1|CD86|USP1|NQO1|ICAM1
DOID:10652	Alzheimer's disease	0.0152	0.0627	SERPINA3|AQP1|XRN1|NEDD9|ABCA1|CYBB|TNFRSF1A|SLC2A1|OLR1|CP|AIF1|GAB2|CCL2|DAPK1|C3|SOAT1|AQP4|NCF2|TREM2|ICAM1|C1QB
DOID:2841	asthma	0.0156	0.0643	C3AR1|CCL2|CHI3L1|C3|CD86|TLR2|PIK3CG|NQO1|ICAM1
DOID:184	bone cancer	0.0161	0.0653	TGFBI|FN1|SLC2A1|CXCR4|PHC3|PDPN|CD44|CDH11|CHI3L1|PIK3CG|ERBB4
DOID:0050685	small cell carcinoma	0.0163	0.0653	CHI3L1|NQO1
DOID:0060082	breast benign neoplasm	0.0163	0.0653	CD44|GJA1
DOID:0060097	thoracic benign neoplasm	0.0163	0.0653	CD44|GJA1
DOID:12215	oligohydramnios	0.0163	0.0653	AQP1|PDPN
DOID:3149	keratoacanthoma	0.0163	0.0653	SLC2A1|CD44
DOID:0060084	cell type benign neoplasm	0.0174	0.0693	VCAN|TNFRSF1A|SLC2A1|CXCR4|THBS2|CD44|PECAM1|CDH11|DAPK1|AQP4|NQO1|ERBB4|CSTA|TCF7L2
DOID:2218	blood platelet disease	0.0174	0.0693	CP|ASXL1|CCL2|MYH9|ICAM1
DOID:1176	bronchial disease	0.0178	0.0707	C3AR1|CCL2|CHI3L1|C3|CD86|TLR2|PIK3CG|NQO1|ICAM1
DOID:680	tauopathy	0.0179	0.0707	SERPINA3|AQP1|XRN1|NEDD9|ABCA1|CYBB|TNFRSF1A|SLC2A1|OLR1|CP|AIF1|GAB2|CCL2|DAPK1|C3|SOAT1|AQP4|NCF2|TREM2|ICAM1|C1QB
DOID:1686	glaucoma	0.0187	0.0736	AQP1|CCND2|TNFRSF1A|PADI2|LGR4|TLR2|GJA1
DOID:12236	primary biliary cholangitis	0.0188	0.0736	ABCA1|FN1|AQP4|TLR2|ICAM1
DOID:229	female reproductive system disease	0.0193	0.0756	F3|AQP1|ABCA1|EMP2|PDPN|PECAM1|CCL2|C3|TLR2|ICAM1|TCF7L2
DOID:10873	Kuhnt-Junius degeneration	0.0195	0.076	CCL2|C3|TLR2
DOID:10155	intestinal cancer	0.0198	0.0767	CCND2|DDR2|TNFRSF1A|CXCR4|MLH3|CD44|WWTR1|CCL2|CHI3L1|TLR2|BCOR|PIK3CG|FAT1|NQO1|SAT1|ICAM1|ERBB4|TCF7L2
DOID:1802	mononeuritis	0.0207	0.08	TNFRSF1A|ABCC9|CCL2|C3|ICAM1|ERBB4
DOID:11247	disseminated intravascular coagulation	0.0213	0.0809	F3|TLR2
DOID:1395	schistosomiasis	0.0213	0.0809	F3|ICAM1
DOID:3500	gallbladder adenocarcinoma	0.0213	0.0809	DDR2|PIK3CG
DOID:9111	cutaneous leishmaniasis	0.0213	0.0809	CD163|TLR2
DOID:6000	congestive heart failure	0.0216	0.0819	F3|TNFRSF1A|SLC2A1|CCL2|CHI3L1|ICAM1|STC1|ERBB4|GJA1|CXCL16
DOID:0080005	bone remodeling disease	0.0219	0.0826	CXCR4|LGR4|CD44|CCL2|COL12A1|ICAM1|GJA1
DOID:1188	mononeuropathy	0.022	0.0826	TNFRSF1A|ABCC9|CCL2|C3|ICAM1|ERBB4
DOID:1564	fungal infectious disease	0.0221	0.0826	TNFRSF1A|CCL2|C3|TLR2
DOID:381	arthropathy	0.0221	0.0826	TNFRSF1A|RGS1|CCL2|TLR5
DOID:0050847	sleep apnea	0.0223	0.0826	TNFRSF1A|CCL2|ICAM1
DOID:1532	pleural disease	0.0223	0.0826	ELK3|TLR2|ICAM1
DOID:5041	esophageal cancer	0.023	0.0848	CXCR4|RHOC|PDPN|CD44|CCL2|DAPK1|FAT1|MXI1|ERBB4
DOID:2994	germ cell cancer	0.0231	0.0851	SGK1|AQP1|CCND2|GPNMB|SLC2A1|B2M|HPSE2|PDPN|AQP4|MGP|PIK3CG|GJA1|KCNA3
DOID:974	upper respiratory tract disease	0.0233	0.0854	C3AR1|C3|CD86|TLR2|ICAM1
DOID:5672	large intestine cancer	0.024	0.0875	CCND2|DDR2|TNFRSF1A|CXCR4|MLH3|CD44|CCL2|CHI3L1|TLR2|BCOR|PIK3CG|FAT1|NQO1|SAT1|ICAM1|ERBB4|TCF7L2
DOID:9256	colorectal cancer	0.024	0.0875	CCND2|DDR2|TNFRSF1A|CXCR4|MLH3|CD44|CCL2|CHI3L1|TLR2|BCOR|PIK3CG|FAT1|NQO1|SAT1|ICAM1|ERBB4|TCF7L2
DOID:3069	malignant astrocytoma	0.025	0.0908	AQP1|PDPN|CCL2|CHI3L1|AQP4|IGFBP4|ICAM1|MXI1
DOID:13515	tuberous sclerosis	0.0253	0.091	RPS6|CCL2|ICAM1
DOID:9471	meningitis	0.0253	0.091	CHI3L1|TLR2|ICAM1
DOID:2394	ovarian cancer	0.0261	0.0929	VCAN|TNFRSF1A|SLC2A1|CXCR4|RHOC|PDPN|GAB2|CD44|WWTR1|PECAM1|CHI3L1|ANGPT1|ICAM1
DOID:8719	in situ carcinoma	0.0261	0.0929	CCND2|PDPN|BTG2|ANGPT1|MGP|ERBB4
DOID:1107	esophageal carcinoma	0.0261	0.0929	CXCR4|RHOC|PDPN|CD44|CCL2|DAPK1|FAT1|ERBB4
DOID:10871	age related macular degeneration	0.0263	0.0929	CCL2|C3|FBLN5|ICAM1
DOID:3388	periodontal disease	0.0267	0.0929	PDPN|CD44|PECAM1|CCL2|TLR2
DOID:12206	dengue hemorrhagic fever	0.0268	0.0929	CCL2|ICAM1
DOID:171	neuroectodermal tumor	0.0268	0.0929	AQP1|AQP4
DOID:1727	retinal vein occlusion	0.0268	0.0929	AQP1|AQP4
DOID:1729	retinal vascular occlusion	0.0268	0.0929	AQP1|AQP4
DOID:2999	granulosa cell tumor	0.0268	0.0929	SGK1|CCND2
DOID:9065	leishmaniasis	0.0268	0.0929	CD163|TLR2
DOID:0060224	atrial fibrillation	0.0284	0.0982	ABCC9|TLR2|GJA1
DOID:9352	type 2 diabetes mellitus	0.0301	0.103	F3|ABCA1|TNFRSF1A|SLC2A1|B2M|CP|MEF2C|CCL2|CHI3L1|PIK3CG|ICAM1|PTPRC|TCF7L2|GJA1
DOID:3347	osteosarcoma	0.0302	0.103	TGFBI|FN1|SLC2A1|CXCR4|PHC3|PDPN|CD44|CDH11|ERBB4
DOID:0060005	autoimmune disease of endocrine system	0.031	0.106	CCL2|ICAM1|PTPRC|GJA1
DOID:8778	Crohn's disease	0.031	0.106	TNFRSF1A|TLR2|ICAM1|CXCL16
DOID:3192	neurilemmoma	0.0318	0.108	CD44|PECAM1|CXCL16
DOID:987	alopecia	0.0318	0.108	PDPN|CCL2|ICAM1
DOID:3070	high grade glioma	0.0327	0.109	AQP1|GPNMB|PDPN|CCL2|CHI3L1|AQP4|PIK3CG|IGFBP4|ICAM1|MXI1|GJA1|KCNA3
DOID:0050938	breast lobular carcinoma	0.0329	0.109	CCND2|CD44
DOID:10526	conjunctival pterygium	0.0329	0.109	F3|ICAM1
DOID:106	pleural tuberculosis	0.0329	0.109	TLR2|ICAM1
DOID:11396	pulmonary edema	0.0329	0.109	AQP1|CCL2
DOID:3457	invasive lobular carcinoma	0.0329	0.109	CCND2|CD44
DOID:9470	bacterial meningitis	0.0329	0.109	CHI3L1|TLR2
DOID:8552	chronic myeloid leukemia	0.0335	0.11	GAB2|PECAM1|PIK3CG|NQO1
DOID:896	metal metabolism disorder	0.0335	0.11	B2M|CP|ABCC9|CCL2
DOID:403	mouth disease	0.0337	0.11	FN1|TNFRSF1A|PDPN|CD44|PECAM1|CCL2|TLR2
DOID:4195	hyperglycemia	0.0341	0.111	SGK1|TNFRSF1A|SLC2A1|TLR2|ICAM1|TCF7L2
DOID:8618	oral cavity cancer	0.0341	0.111	DDR2|SLC2A1|CXCR4|CCL2|FAT1|ERBB4
DOID:0080364	malignant adenoma	0.0354	0.113	SGK1|SLC2A1|CRABP1
DOID:1927	sphingolipidosis	0.0354	0.113	ABCA1|GM2A|ICAM1
DOID:3111	cystadenocarcinoma	0.0354	0.113	SGK1|SLC2A1|CRABP1
DOID:3114	serous cystadenocarcinoma	0.0354	0.113	SGK1|SLC2A1|CRABP1
DOID:60004	malignant cystadenoma	0.0354	0.113	SGK1|SLC2A1|CRABP1
DOID:6590	spondylitis	0.0354	0.113	TNFRSF1A|RGS1|TLR5
DOID:883	parasitic helminthiasis infectious disease	0.0354	0.113	F3|TLR2|ICAM1
DOID:28	endocrine system disease	0.0361	0.114	F3|CYBB|TNFRSF1A|SLC2A1|CP|CD163|NDNF|CD44|BTG2|CCL2|TLR2|GCH1|ICAM1|PTPRC
DOID:3459	breast carcinoma	0.0361	0.114	CCND2|SLC2A1|CXCR4|RHOC|CD44|LASP1|BTG2|CCL2|DAPK1|PIK3CG|ICAM1|MXI1|ERBB4|KCNA3
DOID:0050866	oral squamous cell carcinoma	0.0361	0.114	DDR2|CCL2|FAT1|ERBB4
DOID:374	nutrition disease	0.0371	0.117	MED13L|ABCA1|FN1|TNFRSF1A|SLC2A1|OLR1|B2M|CCL2|C3|NCF2|ABHD4|TLR2|GM2A|NQO1|ICAM1|TCF7L2
DOID:9970	obesity	0.0372	0.117	MED13L|ABCA1|TNFRSF1A|SLC2A1|OLR1|B2M|CCL2|C3|NCF2|ABHD4|TLR2|GM2A|NQO1|ICAM1|TCF7L2
DOID:9952	acute lymphoblastic leukemia	0.0377	0.118	F3|CXCR4|CD163|CCL2|CD86|NQO1
DOID:2154	nephroblastoma	0.0387	0.118	CCND2|SLC2A1|IFI16|CD44|SLC6A6
DOID:4079	heart valve disease	0.0389	0.118	APLNR|CYBB|CXCR4|CXCL16
DOID:654	overnutrition	0.0391	0.118	MED13L|ABCA1|TNFRSF1A|SLC2A1|OLR1|B2M|CCL2|C3|NCF2|ABHD4|TLR2|GM2A|NQO1|ICAM1|TCF7L2
DOID:10603	glucose intolerance	0.0392	0.118	TNFRSF1A|ICAM1|TCF7L2
DOID:13089	intracranial arterial disease	0.0392	0.118	VCAN|CCL2|CRABP1
DOID:2001	neuroma	0.0392	0.118	CD44|PECAM1|CXCL16
DOID:3527	cerebral arterial disease	0.0392	0.118	VCAN|CCL2|CRABP1
DOID:0050598	extrapulmonary tuberculosis	0.0395	0.118	TLR2|ICAM1
DOID:10247	pleurisy	0.0395	0.118	TLR2|ICAM1
DOID:11168	anogenital venereal wart	0.0395	0.118	CXCR4|TLR2
DOID:14069	cerebral malaria	0.0395	0.118	ANGPT1|ICAM1
DOID:2738	pseudoxanthoma elasticum	0.0395	0.118	MGP|ICAM1
DOID:61	mitral valve disease	0.0395	0.118	CYBB|CXCR4
DOID:9282	ocular hypertension	0.0395	0.118	C3|C1QB
DOID:11446	sciatic neuropathy	0.0409	0.122	TNFRSF1A|ABCC9|CCL2|C3|ICAM1
DOID:161	keratosis	0.0417	0.124	TLR2|SAT1|ICAM1|GJA1
DOID:3371	chondrosarcoma	0.0417	0.124	CXCR4|PDPN|CHI3L1|PIK3CG
DOID:10754	otitis media	0.0432	0.127	RPL38|TLR2|ICAM1
DOID:5100	middle ear disease	0.0432	0.127	RPL38|TLR2|ICAM1
DOID:12449	aplastic anemia	0.0457	0.134	RPL27|RPS6|CD86|USP1|NQO1
DOID:0050431	arrhythmogenic right ventricular cardiomyopathy	0.0464	0.135	DSC2|GJA1
DOID:2566	corneal dystrophy	0.0464	0.135	TGFBI|C3
DOID:3405	histiocytosis	0.0464	0.135	CD163|PECAM1
DOID:6543	acne	0.0464	0.135	TNFRSF1A|TLR2
DOID:9098	sebaceous gland disease	0.0464	0.135	TNFRSF1A|TLR2
DOID:4440	seminoma	0.0473	0.136	CCND2|PDPN|GJA1
DOID:4535	hypotrichosis	0.0473	0.136	PDPN|CCL2|ICAM1
DOID:7693	abdominal aortic aneurysm	0.0473	0.136	CD44|CCL2|FBLN5
DOID:854	collagen disease	0.0473	0.136	PECAM1|FKBP14|TLR5
DOID:12528	lesion of sciatic nerve	0.0482	0.136	TNFRSF1A|ABCC9|CCL2|C3|ICAM1
DOID:3021	acute kidney failure	0.0482	0.136	FN1|TNFRSF1A|B2M|NQO1|ICAM1
DOID:9473	mononeuritis of lower limb	0.0482	0.136	TNFRSF1A|ABCC9|CCL2|C3|ICAM1
DOID:3068	glioblastoma	0.0499	0.136	AQP1|PDPN|CCL2|CHI3L1|IGFBP4|MXI1
DOID:3969	thyroid gland papillary carcinoma	0.0499	0.136	FN1|CXCR4|DHRS3|CCL2|ANGPT1|CRABP1
DOID:3627	aortic aneurysm	0.051	0.136	FN1|CD44|CCL2|FBLN5
DOID:0060071	pre-malignant neoplasm	0.0521	0.136	CCND2|PDPN|BTG2|ANGPT1|MGP|ERBB4
DOID:11832	visual epilepsy	0.0521	0.136	TNFRSF1A|AIF1|NCF2|NQO1|ERBB4|GJA1
DOID:0050624	gastrointestinal system benign neoplasm	0.0535	0.136	CCND2|TNFRSF1A|CD44|FBLN1|NQO1
DOID:2256	osteochondrodysplasia	0.0535	0.136	DDR2|FN1|ABCC9|BGN|FLNB
DOID:10964	cholesteatoma of middle ear	0.0539	0.136	TLR2|ICAM1
DOID:3275	thymoma	0.0539	0.136	SLC2A1|AQP4
DOID:6195	conjunctivitis	0.0539	0.136	C3|ICAM1
DOID:869	cholesteatoma	0.0539	0.136	TLR2|ICAM1
DOID:421	hair disease	0.0563	0.136	PDPN|CCL2|ICAM1
DOID:520	aortic disease	0.0577	0.136	FN1|CD44|CCL2|FBLN5
DOID:824	periodontitis	0.0577	0.136	PDPN|CD44|CCL2|TLR2
DOID:0050157	cryptogenic organizing pneumonia	0.0577	0.136	TNFRSF1A
DOID:0050639	primary cutaneous amyloidosis	0.0577	0.136	GPNMB
DOID:0050648	atelosteogenesis	0.0577	0.136	FLNB
DOID:0050729	neutral lipid storage disease	0.0577	0.136	ABHD4
DOID:0050747	lymphoplasmacytic lymphoma	0.0577	0.136	CXCR4
DOID:0050748	marginal zone B-cell lymphoma	0.0577	0.136	CXCR4
DOID:0050816	urofacial syndrome	0.0577	0.136	HPSE2
DOID:0050853	chronic venous insufficiency	0.0577	0.136	PECAM1
DOID:0050909	MALT lymphoma	0.0577	0.136	CXCR4
DOID:0060189	ileitis	0.0577	0.136	TLR2
DOID:0060440	epithelial and subepithelial dystrophy	0.0577	0.136	TGFBI
DOID:0060441	epithelial-stromal TGFBI dystrophy	0.0577	0.136	TGFBI
DOID:0060564	spinal disease	0.0577	0.136	FLNB
DOID:0060646	congenital chylothorax	0.0577	0.136	ELK3
DOID:0060680	pigment dispersion syndrome	0.0577	0.136	GPNMB
DOID:0060901	Waldenstroem's macroglobulinemia	0.0577	0.136	CXCR4
DOID:0070142	autosomal dominant cutis laxa	0.0577	0.136	FBLN5
DOID:0070144	autosomal recessive cutis laxa type I	0.0577	0.136	FBLN5
DOID:0080033	craniometaphyseal dysplasia	0.0577	0.136	GJA1
DOID:0080122	Alpers-Huttenlocher syndrome	0.0577	0.136	AQP4
DOID:0080315	megalencephalic leukoencephalopathy with subcortical cysts	0.0577	0.136	MLC1
DOID:0080652	calcium oxalate nephrolithiasis	0.0577	0.136	FN1
DOID:0080784	urinary tract infection	0.0577	0.136	TLR2
DOID:0090014	severe combined immunodeficiency, autosomal recessive, T cell-negative, B cell-positive, Nk cell-positive	0.0577	0.136	PTPRC
DOID:0110019	age related macular degeneration 7	0.0577	0.136	C3
DOID:0110032	autosomal dominant Alport syndrome	0.0577	0.136	MYH9
DOID:0111144	preterm premature rupture of the membranes	0.0577	0.136	F3
DOID:10554	meningoencephalitis	0.0577	0.136	AIF1
DOID:11100	Q fever	0.0577	0.136	TLR2
DOID:11256	typhus	0.0577	0.136	CCL2
DOID:11506	suppurative otitis media	0.0577	0.136	TLR2
DOID:11717	neonatal diabetes	0.0577	0.136	TCF7L2
DOID:1222	cartilage disease	0.0577	0.136	CCL2
DOID:12253	testicular lymphoma	0.0577	0.136	B2M
DOID:12318	granular corneal dystrophy	0.0577	0.136	TGFBI
DOID:12577	urethral obstruction	0.0577	0.136	GJA1
DOID:13100	intracranial vasospasm	0.0577	0.136	CCL2
DOID:13240	tooth resorption	0.0577	0.136	TNFRSF1A
DOID:13371	scrub typhus	0.0577	0.136	CCL2
DOID:14110	anus cancer	0.0577	0.136	CHI3L1
DOID:14452	hypokalemic periodic paralysis	0.0577	0.136	ABCC9
DOID:14550	root resorption	0.0577	0.136	TNFRSF1A
DOID:14735	hereditary angioedema	0.0577	0.136	ANGPT1
DOID:1529	penile disease	0.0577	0.136	CCL2
DOID:2211	factor XIII deficiency	0.0577	0.136	LMAN1
DOID:2725	capillary hemangioma	0.0577	0.136	SLC2A1
DOID:3512	neurofibrosarcoma	0.0577	0.136	MXI1
DOID:4166	syphilis	0.0577	0.136	TREM2
DOID:4325	Ebola hemorrhagic fever	0.0577	0.136	CD163
DOID:4331	burning mouth syndrome	0.0577	0.136	TLR2
DOID:4776	rapidly progressive glomerulonephritis	0.0577	0.136	ICAM1
DOID:4908	anal carcinoma	0.0577	0.136	CHI3L1
DOID:4953	poliomyelitis	0.0577	0.136	ICAM1
DOID:5138	leiomyomatosis	0.0577	0.136	CD44
DOID:5627	adenosquamous gallbladder carcinoma	0.0577	0.136	DDR2
DOID:732	urethral disease	0.0577	0.136	GJA1
DOID:8481	rheumatic myocarditis	0.0577	0.136	ICAM1
DOID:8534	gastroesophageal reflux disease	0.0577	0.136	TLR2
DOID:8616	Peyronie's disease	0.0577	0.136	CCL2
DOID:8741	seborrheic dermatitis	0.0577	0.136	TLR2
DOID:1184	nephrotic syndrome	0.059	0.138	F3|STOM|ABCA1|EMP2|FAT1
DOID:0050565	autosomal recessive nonsyndromic deafness	0.061	0.141	CLIC5|SERPINB6|EPS8
DOID:0080074	neural tube defect	0.0617	0.141	SLC2A1|CCL2
DOID:0080830	childhood low-grade glioma	0.0617	0.141	AQP4|ERBB4
DOID:0110861	autosomal recessive polycystic kidney disease	0.0617	0.141	AQP1|C3
DOID:12842	Guillain-Barre syndrome	0.0617	0.141	CCL2|CD86
DOID:4851	pilocytic astrocytoma	0.0617	0.141	AQP4|ERBB4
DOID:60001	pulmonary artery disease	0.0617	0.141	F3|CCL2
DOID:799	varicose veins	0.0617	0.141	NT5E|MGP
DOID:9477	pulmonary embolism	0.0617	0.141	F3|CCL2
DOID:12849	autistic disorder	0.0619	0.141	REEP3|MEF2C|DOCK4|PECAM1|CCL2|AQP4|PIK3CG|GJA1
DOID:4607	biliary tract cancer	0.0619	0.141	AQP1|DDR2|SLC2A1|CXCR4|RHOC|DAPK1|PIK3CG|NQO1
DOID:127	leiomyoma	0.062	0.141	VCAN|TNFRSF1A|CD44|PECAM1|DAPK1
DOID:0050564	autosomal dominant nonsyndromic deafness	0.0659	0.149	TJP2|GSDME|MYH9
DOID:13207	proliferative diabetic retinopathy	0.0659	0.149	APLNR|CCL2|ICAM1
DOID:4029	gastritis	0.0659	0.149	B2M|CCL2|TLR2
DOID:4481	allergic rhinitis	0.0659	0.149	CD86|TLR2|ICAM1
DOID:535	sleep disorder	0.0659	0.149	TNFRSF1A|CCL2|ICAM1
DOID:9500	leukocyte disease	0.0687	0.154	TNFRSF1A|CXCR4|ASXL1|PIK3CG
DOID:0060033	autoimmune disease of peripheral nervous system	0.0698	0.154	CCL2|CD86
DOID:12716	newborn respiratory distress syndrome	0.0698	0.154	F3|ICAM1
DOID:13809	familial combined hyperlipidemia	0.0698	0.154	FN1|C3
DOID:14115	toxic shock syndrome	0.0698	0.154	F3|CCL2
DOID:192	sex cord-gonadal stromal tumor	0.0698	0.154	SGK1|CCND2
DOID:205	hyperostosis	0.0698	0.154	CCL2|COL12A1
DOID:2452	thrombophilia	0.0698	0.154	F3|TLR2
DOID:3277	thymus cancer	0.0698	0.154	SLC2A1|AQP4
DOID:3702	cervical adenocarcinoma	0.0698	0.154	CXCR4|CHI3L1
DOID:811	lipodystrophy	0.0698	0.154	CCL2|C3
DOID:1115	sarcoma	0.0733	0.161	RPS6|SLC2A1|CXCR4|THBS2|CCL2|CD86|PIK3CG
DOID:0080524	thyroid gland adenocarcinoma	0.0751	0.164	FN1|CXCR4|DHRS3|CCL2|ANGPT1|CRABP1
DOID:0080525	differentiated thyroid gland carcinoma	0.0751	0.164	FN1|CXCR4|DHRS3|CCL2|ANGPT1|CRABP1
DOID:3407	carotid artery disease	0.0763	0.166	F3|B2M|TLR2
DOID:3458	breast adenocarcinoma	0.0763	0.166	RHOC|MXI1|KCNA3
DOID:7147	ankylosing spondylitis	0.0763	0.166	TNFRSF1A|RGS1|TLR5
DOID:0080027	spondyloepimetaphyseal dysplasia	0.0783	0.169	DDR2|BGN
DOID:14221	abdominal obesity-metabolic syndrome 1	0.0783	0.169	F3|C3
DOID:2228	thrombocytosis	0.0783	0.169	ASXL1|ICAM1
DOID:3963	thyroid gland carcinoma	0.0793	0.171	FN1|CXCR4|DHRS3|CCL2|CD93|ANGPT1|CD86|CRABP1
DOID:2596	larynx cancer	0.0817	0.173	CXCR4|THBS2|ERBB4
DOID:0050120	hemophagocytic lymphohistiocytosis	0.0854	0.173	CD163
DOID:0050467	erythrokeratodermia variabilis	0.0854	0.173	GJA1
DOID:0050558	Ullrich congenital muscular dystrophy	0.0854	0.173	COL12A1
DOID:0060322	mastoiditis	0.0854	0.173	TLR2
DOID:0060770	dextro-looped transposition of the great arteries	0.0854	0.173	MED13L
DOID:0080176	meningococcal meningitis	0.0854	0.173	TLR2
DOID:0080188	chronic myelomonocytic leukemia	0.0854	0.173	ASXL1
DOID:0080301	atypical hemolytic-uremic syndrome	0.0854	0.173	C3
DOID:0110782	hereditary spastic paraplegia 31	0.0854	0.173	REEP3
DOID:0112295	spondylometaphyseal dysplasia	0.0854	0.173	FN1
DOID:1029	familial periodic paralysis	0.0854	0.173	ABCC9
DOID:10772	thrombotic thrombocytopenic purpura	0.0854	0.173	F3
DOID:12169	carpal tunnel syndrome	0.0854	0.173	B2M
DOID:12932	endomyocardial fibrosis	0.0854	0.173	CCL2
DOID:1387	hypolipoproteinemia	0.0854	0.173	ABCA1
DOID:13922	eosinophilic esophagitis	0.0854	0.173	PECAM1
DOID:1495	cystic echinococcosis	0.0854	0.173	TLR2
DOID:2297	leptospirosis	0.0854	0.173	TNFRSF1A
DOID:2351	iron metabolism disease	0.0854	0.173	CP
DOID:3410	carotid artery thrombosis	0.0854	0.173	F3
DOID:4306	radiculopathy	0.0854	0.173	ERBB4
DOID:6263	inflammatory breast carcinoma	0.0854	0.173	RHOC
DOID:823	periapical periodontitis	0.0854	0.173	CCL2
DOID:8472	localized scleroderma	0.0854	0.173	ICAM1
DOID:9428	intracranial hypertension	0.0854	0.173	AQP4
DOID:9584	Venezuelan equine encephalitis	0.0854	0.173	SAT1
DOID:9766	xanthogranulomatous cholecystitis	0.0854	0.173	CXCL16
DOID:11963	esophagitis	0.0871	0.173	PECAM1|CCL2
DOID:12177	common variable immunodeficiency	0.0871	0.173	PECAM1|CD86
DOID:2352	hemochromatosis	0.0871	0.173	B2M|CCL2
DOID:3151	skin squamous cell carcinoma	0.0871	0.173	SLC2A1|CD44
DOID:3479	uveal cancer	0.0871	0.173	ICAM1|PDCD6
DOID:4251	conjunctival disease	0.0871	0.173	C3|ICAM1
DOID:4531	mucoepidermoid carcinoma	0.0871	0.173	SLC2A1|CXCR4
DOID:5154	borna disease	0.0871	0.173	CD44|GJA1
DOID:6039	uveal melanoma	0.0871	0.173	ICAM1|PDCD6
DOID:8677	perinatal necrotizing enterocolitis	0.0871	0.173	TLR2|TLR5
DOID:0060115	nervous system benign neoplasm	0.0873	0.173	CD44|PECAM1|CXCL16
DOID:635	acquired immunodeficiency syndrome	0.0873	0.173	TNFRSF1A|CXCR4|MEF2C
DOID:8893	psoriasis	0.0873	0.173	TNFRSF1A|TLR2|ICAM1
DOID:688	embryonal cancer	0.0898	0.176	SGK1|CCND2|GPNMB|SLC2A1|B2M|HPSE2|PDPN|AQP4|PIK3CG|KCNA3
DOID:4896	bile duct adenocarcinoma	0.0899	0.176	AQP1|CXCR4|RHOC|DAPK1|PIK3CG|NQO1
DOID:4947	cholangiocarcinoma	0.0899	0.176	AQP1|CXCR4|RHOC|DAPK1|PIK3CG|NQO1
DOID:2151	malignant ovarian surface epithelial-stromal neoplasm	0.09	0.176	VCAN|TNFRSF1A|SLC2A1|CXCR4|RHOC|PDPN|GAB2|CD44|CHI3L1
DOID:4001	ovarian carcinoma	0.09	0.176	VCAN|TNFRSF1A|SLC2A1|CXCR4|RHOC|PDPN|GAB2|CD44|CHI3L1
DOID:170	endocrine gland cancer	0.0905	0.177	F3|FN1|SLC2A1|CXCR4|RHOC|DHRS3|CCL2|CD93|ANGPT1|C3|CD86|PIK3CG|NQO1|ICAM1|CRABP1|TCF7L2|CXCL16
DOID:5223	infertility	0.0917	0.179	SGK1|MLH3|CD44|CCL2|C3
DOID:76	stomach disease	0.093	0.181	B2M|CCL2|TLR2
DOID:9778	irritable bowel syndrome	0.093	0.181	TNFRSF1A|TLR2|ICAM1
DOID:2671	transitional cell carcinoma	0.0936	0.182	CCND2|CD44|ANGPT1|ERBB4
DOID:0050865	tongue squamous cell carcinoma	0.0961	0.184	ERBB4|GJA1
DOID:0060083	immune system cancer	0.0961	0.184	SLC2A1|AQP4
DOID:10629	microphthalmia	0.0961	0.184	BCOR|MAB21L2
DOID:13544	low tension glaucoma	0.0961	0.184	PADI2|TLR2
DOID:1555	urticaria	0.0961	0.184	F3|ADORA3
DOID:235	colonic benign neoplasm	0.0961	0.184	CCND2|FBLN1
DOID:319	spinal cord disease	0.0961	0.184	SLC2A1|AQP4
DOID:4676	uremia	0.0961	0.184	SLC2A1|B2M
DOID:986	alopecia areata	0.0961	0.184	CCL2|ICAM1
DOID:2018	hyperinsulinism	0.0989	0.189	SGK1|CCL2|ICAM1
DOID:1781	thyroid gland cancer	0.0993	0.189	FN1|CXCR4|DHRS3|CCL2|CD93|ANGPT1|CD86|CRABP1
DOID:9455	lipid storage disease	0.0993	0.189	ABCA1|CD163|CCL2|ABHD4|GM2A|NQO1|ICAM1|TCF7L2
DOID:4897	bile duct carcinoma	0.0996	0.189	AQP1|CXCR4|RHOC|DAPK1|PIK3CG|NQO1

## Sheet: (I) Pathway Commons
ID	Label	P-value	P-value (Adjusted)	Symbols
441	DAP12 interactions	2.2e-06	0.00117	TYROBP|B2M|TREM2
414	Cross-presentation of particulate exogenous antigens (phagosomes)	1.75e-05	0.00725	CYBB|NCF2
967	Immunoregulatory interactions between a Lymphoid and a non-Lymphoid cell	2.04e-05	0.00725	TYROBP|B2M|C3|TREM2|ICAM1
899	ID	4.36e-05	0.0133	IFI16|ELK4|CDK2|ELK3|TCF7L2
242	Beta2 integrin cell surface interactions	5.11e-05	0.0136	TGFBI|C3|ICAM1
1375	Passive transport by Aquaporins	6.85e-05	0.0163	AQP1|AQP4
2007	Validated transcriptional targets of AP1 family members Fra1 and Fra2	9.92e-05	0.0212	TXLNG|CCL2|MGP|GJA1
214	BCR	0.000179	0.0335	MAPK4|CCND2|NEDD9|RPS6|GAB2|HCLS1|CDK2|PIK3CG|RASGRP3|PTPRC
356	Chondroitin sulfate biosynthesis	0.000189	0.0335	VCAN|BGN|CSGALNACT2
340	Cell surface interactions at the vascular wall	0.000264	0.0433	FN1|OLR1|CD44|PECAM1
347	Chemokine receptors bind chemokines	0.000366	0.0521	CXCR4|CCL2|CXCL16
1318	Other semaphorin interactions	0.000366	0.0521	TYROBP|TREM2|PTPRC
1496	RHO GTPases Activate NADPH Oxidases	0.000566	0.0627	CYBB|NCF2
2111	p130Cas linkage to MAPK signaling for integrins	0.000566	0.0627	APBB1IP|FN1
570	Endogenous TLR signaling	0.000639	0.0627	VCAN|BGN|TLR2
721	GRB2:SOS provides linkage to MAPK signaling for Integrins	0.000888	0.0758	APBB1IP|FN1
1564	Regulation of Complement cascade	0.000888	0.0758	C3AR1|C3
1709	Signaling by Hippo	0.00128	0.103	TJP2|WWTR1|AMOT
1489	RA biosynthesis pathway	0.00131	0.103	DHRS3|CRABP1
997	Integrin cell surface interactions	0.0015	0.115	FN1|CD44|PECAM1|ICAM1
9	1D-myo-inositol hexakisphosphate biosynthesis II (mammalian)	0.00183	0.119	INPP5B|ITPKB
481	Dermatan sulfate biosynthesis	0.00183	0.119	VCAN|BGN
900	ID signaling pathway	0.00183	0.119	ELK4|ELK3
442	DAP12 signaling	0.0019	0.119	TYROBP|B2M|TREM2
693	G alpha (i) signalling events	0.00201	0.119	C3AR1|APLNR|CXCR4|RGS1|C3|ADORA3|CXCL16
302	CS/DS degradation	0.00247	0.142	VCAN|BGN
981	Inositol phosphate metabolism	0.00269	0.144	INPP5B|PIK3CG|ITPKB
51	AP-1 transcription factor network	0.00286	0.144	CBFB|CCL2|TCF7L2|GJA1
240	Beta1 integrin cell surface interactions	0.00286	0.144	LAMA2|TGFBI|FN1|THBS2
131	Alpha9 beta1 integrin signaling events	0.00323	0.144	FN1|SAT1
437	D-myo-inositol (1,3,4)-trisphosphate biosynthesis	0.00323	0.144	INPP5B|ITPKB
459	Defective B3GALT6 causes EDSP2 and SEMDJL1	0.00323	0.144	VCAN|BGN
461	Defective B3GAT3 causes JDSSDHD	0.00323	0.144	VCAN|BGN
462	Defective B4GALT7 causes EDS, progeroid type	0.00323	0.144	VCAN|BGN
554	ERK cascade ( FGF8 signaling (Mouse) )	0.00323	0.144	ELK4|ELK3
555	ERK cascade ( FGF8 signaling (Xenopus) )	0.00323	0.144	ELK4|ELK3
999	Integrin signaling pathway ( Integrin signaling pathway )	0.00328	0.144	VCAN|FN1|DOCK4|CD44|COL12A1|BGN
532	ECM proteoglycans	0.00369	0.144	LAMA2|VCAN|BGN
305	CXCR4-mediated signaling events	0.00383	0.144	CXCR4|RHOC|RGS1|PIK3CG|PTPRC
935	IL2	0.00383	0.144	SGK1|RPS6|GAB2|CDK2|PIK3CG
615	FGF8 signaling pathway(Xenopus) ( FGF8 signaling (Xenopus) )	0.00412	0.144	ELK4|ELK3
996	Integrin alphaIIb beta3 signaling	0.00412	0.144	APBB1IP|FN1
1284	Non-integrin membrane-ECM interactions	0.00412	0.144	LAMA2|DDR2
1500	RHO GTPases activate CIT	0.00412	0.144	RHOC|MYH9
1804	Synthesis of IP3 and IP4 in the cytosol	0.00412	0.144	INPP5B|ITPKB
244	Beta3 integrin cell surface interactions	0.00428	0.145	TGFBI|FN1|PECAM1
614	FGF8 signaling pathway(Mouse) ( FGF8 signaling (Mouse) )	0.00514	0.145	ELK4|ELK3
1497	RHO GTPases Activate ROCKs	0.00514	0.145	RHOC|MYH9
1864	TP53 regulates transcription of additional cell cycle genes whose exact role in the p53 pathway remain uncertain	0.00514	0.145	BTG2|RGCC
1386	Peptide chain elongation	0.00577	0.145	RPL27|RPS6|RPL38|RPS11|RPL37A
2026	Viral mRNA Translation	0.00577	0.145	RPL27|RPS6|RPL38|RPS11|RPL37A
604	Eukaryotic Translation Termination	0.00623	0.145	RPL27|RPS6|RPL38|RPS11|RPL37A
1683	Selenocysteine synthesis	0.00623	0.145	RPL27|RPS6|RPL38|RPS11|RPL37A
204	Axon guidance mediated by Slit/Robo	0.0063	0.145	CXCR4|RHOC
1189	Molecules associated with elastic fibres	0.0063	0.145	FBLN5|FBLN1
1715	Signaling by PDGF	0.0063	0.145	THBS2|THBS4
2150	superpathway of D-myo-inositol (1,4,5)-trisphosphate metabolism	0.0063	0.145	INPP5B|ITPKB
1000	Integrin signalling pathway	0.00708	0.145	LAMA2|FN1|RND3|RHOC|COL12A1|FLNB|PIK3CG
982	Inositol phosphate metabolism ( Inositol phosphate metabolism )	0.00723	0.145	INPP5B|PIK3CG|ITPKB
1289	Nonsense Mediated Decay (NMD) independent of the Exon Junction Complex (EJC)	0.00724	0.145	RPL27|RPS6|RPL38|RPS11|RPL37A
269	Butyrate Response Factor 1 (BRF1) binds and destabilizes mRNA	0.00761	0.145	XRN1|ZFP36L1
632	FSH signaling pathway	0.00761	0.145	SGK1|RPS6
1130	Meiotic recombination	0.00761	0.145	MLH3|CDK2
1727	Signaling events mediated by PRL	0.00761	0.145	RHOC|CDK2
1322	Oxidative Stress Induced Senescence	0.00791	0.145	PHC3|TNRC6C|SCMH1|EED
631	FSH	0.00813	0.145	SGK1|RPS6|GJA1
823	HIF-1-alpha transcription factor network	0.00863	0.145	SLC2A1|CXCR4|CP|NT5E
1387	Peptide ligand-binding receptors	0.00911	0.145	C3AR1|APLNR|C3
1839	TCR signaling in naïve CD8+ T cells	0.0102	0.155	B2M|CD86|PTPRC
32	A tetrasaccharide linker sequence is required for GAG synthesis	0.0107	0.156	VCAN|BGN
1685	Sema4D induced cell migration and growth-cone collapse	0.0107	0.156	RHOC|MYH9
719	GPVI-mediated activation cascade	0.0113	0.156	PDPN|GAB2|PIK3CG
974	Inflammation mediated by chemokine and cytokine signaling pathway	0.0118	0.156	CXCR4|RHOC|CCL2|COL12A1|PIK3CG|MYH9
937	IL2 signaling events mediated by STAT5	0.0124	0.156	CCND2|GAB2
1531	ROS, RNS production in response to bacteria	0.0124	0.156	CYBB|NCF2
1800	Syndecan-4-mediated signaling events	0.0124	0.156	FN1|CXCR4
672	Formation of a pool of free 40S subunits	0.0124	0.156	RPL27|RPS6|RPL38|RPS11|RPL37A
309	Cadherin signaling pathway	0.0139	0.166	CDH11|FAT1|ERBB4|TCF7L2
1450	Prolactin	0.0149	0.177	MAPK4|RPS6|GAB2|PIK3CG|ERBB4
150	Amyloid fiber formation	0.0164	0.189	TGFBI|B2M
1063	L13a-mediated translational silencing of Ceruloplasmin expression	0.0178	0.195	RPL27|RPS6|RPL38|RPS11|RPL37A
1419	Platelet degranulation	0.0184	0.201	SERPINA3|SRGN|FN1|PECAM1
1126	Mammalian Wnt signaling pathway ( Mammalian Wnt signaling pathway Diagram )	0.0187	0.202	CD44|TCF7L2
1504	RHO GTPases activate PKNs	0.0187	0.202	RHOC|MYH9
722	GTP hydrolysis and joining of the 60S ribosomal subunit	0.0198	0.213	RPL27|RPS6|RPL38|RPS11|RPL37A
1288	Nonsense Mediated Decay (NMD) enhanced by the Exon Junction Complex (EJC)	0.0198	0.213	RPL27|RPS6|RPL38|RPS11|RPL37A
128	Alpha4 beta1 integrin signaling events	0.0211	0.217	FN1|THBS2
1593	Regulation of insulin secretion	0.0211	0.217	SLC2A1|AHCYL1
1006	Interferon gamma signaling	0.0214	0.217	B2M|CD44|ICAM1
1838	TCR signaling in naïve CD4+ T cells	0.0214	0.217	GAB2|CD86|PTPRC
1665	SRP-dependent cotranslational protein targeting to membrane	0.0221	0.221	RPL27|RPS6|RPL38|RPS11|RPL37A
1997	VEGFA-VEGFR2 Pathway	0.0232	0.227	NCKAP1L|CYBB|NCF2
936	IL2 signaling events mediated by PI3K	0.0263	0.227	RPS6|GAB2
136	Alzheimer disease-presenilin pathway	0.027	0.23	CD44|ERBB4|TCF7L2
1600	Regulation of retinoblastoma protein	0.027	0.23	CCND2|MEF2C|CDK2
1575	Regulation of Ras family activation	0.0292	0.247	RASGRF2|RASGRP3
1493	RAF/MAP kinase cascade	0.0318	0.257	ANGPT1|RASGRF2|RASGRP3|ERBB4
588	ErbB4 signaling events	0.0322	0.259	LRIG1|ERBB4
1735	Signaling mediated by p38-alpha and p38-beta	0.0322	0.259	MEF2C|ELK4
1827	T cell activation	0.0334	0.266	CD86|PIK3CG|PTPRC
2154	superpathway of inositol phosphate compounds	0.0334	0.266	INPP5B|PIK3CG|ITPKB
702	G beta:gamma signalling through PI3Kgamma	0.0354	0.277	GAB2|PIK3CG
717	GMCSF-mediated signaling events	0.0354	0.277	GAB2|CCL2
1275	Nicotinic acetylcholine receptor signaling pathway	0.0354	0.277	MYO1E|MYH9
1582	Regulation of TP53 Degradation	0.0354	0.277	SGK1|CDK2
1724	Signaling events mediated by HDAC Class II	0.0354	0.277	MEF2C|BCOR
318	Canonical Wnt signaling pathway ( C. elegans endoderm induction Wnt signaling pathway Diagram )	0.0388	0.282	CD44|TCF7L2
319	Canonical Wnt signaling pathway ( Canonical Wnt signaling pathway Diagram )	0.0388	0.282	CD44|TCF7L2
320	Canonical Wnt signaling pathway ( Drosophila Wingless/Wnt signaling pathway Diagram )	0.0388	0.282	CD44|TCF7L2
321	Canonical Wnt signaling pathway ( Mammalian Wnt signaling pathway Diagram )	0.0388	0.282	CD44|TCF7L2
322	Canonical Wnt signaling pathway ( Xenopus axis formation Wnt signaling pathway Diagram )	0.0388	0.282	CD44|TCF7L2
1112	MAP2K and MAPK activation	0.0388	0.282	APBB1IP|FN1
2016	Vasopressin regulates renal water homeostasis via Aquaporins	0.0388	0.282	AQP1|AQP4
1353	PIP3 activates AKT signaling	0.0407	0.295	TNRC6C|CD86|ERBB4
372	Class I PI3K signaling events	0.0423	0.305	SGK1|PIK3CG
2008	Validated transcriptional targets of TAp63 isoforms	0.0423	0.305	DHRS3|NQO1
156	Angiogenesis	0.0443	0.31	F3|RHOC|ANGPT1|PIK3CG|TCF7L2
943	IL4	0.0459	0.317	SND1|CXCR4|GAB2
1573	Regulation of RAC1 activity	0.046	0.317	RASGRF2|EPS8
1596	Regulation of nuclear beta catenin signaling and target gene transcription	0.0487	0.317	CCND2|VCAN|TCF7L2
1595	Regulation of nuclear SMAD2/3 signaling	0.0516	0.317	CBFB|MEF2C|CDK2
399	Constitutive Signaling by Aberrant PI3K in Cancer	0.0537	0.329	CD86|ERBB4
2125	p53 pathway feedback loops 2	0.0578	0.341	CDK2|PIK3CG
635	Factors involved in megakaryocyte development and platelet production	0.0607	0.341	DOCK4|CDK2|EHD2
1028	Ion homeostasis	0.0621	0.341	ABCC9|AHCYL1
1668	SUMOylation of RNA binding proteins	0.0621	0.341	PHC3|SCMH1
1494	RANKL	0.064	0.341	TYROBP|GAB2|TREM2
1005	Interferon alpha/beta signaling	0.0665	0.341	IFIT3|IFIT2
1899	Thromboxane A2 receptor signaling	0.0665	0.341	PIK3CG|ICAM1
157	Angiopoietin receptor Tie2-mediated signaling	0.071	0.341	FN1|ANGPT1
308	Ca2+ pathway	0.071	0.341	TNRC6C|TCF7L2
1018	Intra-Golgi traffic	0.071	0.341	GOLIM4|MAN2A1
941	IL3	0.0742	0.341	SLC2A1|GAB2|PTPRC
209	B cell activation	0.0757	0.341	PIK3CG|PTPRC
938	IL2-mediated signaling events	0.0805	0.35	GAB2|CDK2
538	EGFR1	0.0815	0.353	TJP2|NEDD9|DOCK4|PHLPP1|GAB2|ELK4|CDK2|EPS8|FLNB|AHCYL1|PIK3CG|MYH9|GJA1
677	Formation of the ternary complex, and subsequently, the 43S complex	0.0904	0.381	RPS6|RPS11
945	IL5	0.0904	0.381	HCLS1|PIK3CG
1660	SHP2 signaling	0.0904	0.381	GAB2|ANGPT1
847	Heterotrimeric G-protein signaling pathway-Gq alpha and Go alpha mediated pathway	0.0929	0.381	RGS1|RASGRP3|ADORA3
1875	TSH	0.0929	0.381	RPS6|SLC2A1|CDK2
1490	RAC1 signaling pathway	0.0956	0.381	CYBB|NCF2

## Sheet: (J) MESH
ID	Label	P-value	P-value (Adjusted)	Symbols
D006084	Graft Rejection	1.55e-13	1.22e-10	F3|C3AR1|SERPINA3|FN1|TNFRSF1A|CXCR4|B2M|AIF1|IFI16|PDPN|CD44|PECAM1|CCL2|FGL2|CHI3L1|ANGPT1|C3|CD86|HAVCR2|TLR2|GCH1|CREBZF|ICAM1|PTPRC|TLR5|CXCL16
D002634	Chemotaxis, Leukocyte	4.51e-11	1.77e-08	DDR2|FN1|TYROBP|TNFRSF1A|SLC2A1|IFIT3|CXCR4|AIF1|THBS2|RGS1|CD163|IFI16|CD44|PECAM1|CCL2|ANGPT1|C3|HAVCR2|TLR2|TREM2|PIK3CG|SAT1|MYH9|ICAM1|PTPRC|TLR5|ADORA3|CXCL16
D007111	Immunity, Cellular	2.05e-10	5.38e-08	SGK1|CYBB|TNFRSF1A|OLR1|CXCR4|B2M|RGS1|GAB2|CD44|CCL2|FGL2|DAPK1|CHI3L1|C3|CD86|NT5E|HAVCR2|ZFP36L1|TLR2|CREBZF|GPR65|ICAM1|PTPRC|TLR5|RGCC
D008833	Microcirculation	2.89e-10	5.68e-08	F3|APLNR|SGK1|AQP1|SRGN|CYBB|FN1|SLC2A1|CXCR4|MEF2C|THBS2|CD163|PDPN|CD44|PECAM1|CCL2|ANGPT1|C3|CD86|CDK2|AMOT|MGP|PIK3CG|ICAM1|C1QB|TLR5
D008262	Macrophage Activation	1.56e-09	2.45e-07	SRGN|ABCA1|CYBB|FN1|TYROBP|CXCR4|AIF1|CD163|PADI2|CD44|PECAM1|CCL2|FGL2|CHI3L1|CD93|C3|CD86|HAVCR2|TLR2|PIK3CG|ICAM1|TLR5|ADORA3
D010587	Phagocytosis	6.78e-09	8.89e-07	APBB1IP|ABCA1|CYBB|FN1|CXCR4|CP|CD163|CD44|PECAM1|DTNA|CCL2|CD93|C3|CD86|HVCN1|HAVCR2|NCF2|EPS8|TLR2|TREM2|PIK3CG|MYH9|ICAM1|PTPRC|ADORA3|RGCC|KCNA3|CXCL16
D018375	Neutrophil Activation	2.47e-08	2.64e-06	F3|CYBB|TYROBP|TNFRSF1A|CXCR4|CP|CD44|CHI3L1|CD93|ANGPT1|TLR2|PIK3CG|NQO1|ICAM1|PTPRC|ADORA3
D059289	Vascular Stiffness	2.68e-08	2.64e-06	ABCA1|TNFRSF1A|B2M|CD163|CCL2|CHI3L1|FBLN1|MGP|INO80D|ICAM1
D059168	Carotid Intima-Media Thickness	3.02e-08	2.64e-06	LRIG1|CYBB|TNFRSF1A|OLR1|CD163|CCL2|CHI3L1|C3|CD86|BGN|TLR2|FBLN1|PIK3CG|ICAM1|CXCL16
D020556	Neutrophil Infiltration	7.09e-08	5.13e-06	C3AR1|SLC2A1|CXCR4|CD163|CD44|PECAM1|CCL2|ANGPT1|C3|CD86|NT5E|ICAM1|TLR5
D015539	Platelet Activation	7.18e-08	5.13e-06	F3|C3AR1|SGK1|SRGN|STOM|ABCA1|CYBB|FN1|OLR1|CXCR4|SERPINB6|PDPN|PECAM1|CCL2|ANGPT1|C3|TLR2|PIK3CG|ICAM1|C1QB|ITPKB|SYTL4|CXCL16
D005919	Glomerular Filtration Rate	1e-07	6.22e-06	LRIG1|FN1|TNFRSF1A|SLC2A1|B2M|CP|AIF1|PDPN|CD44|CCL2|CHI3L1|C3|TLR2|MGP|MYH9|ICAM1|STC1|TLR5|TCF7L2
D002449	Cell Aggregation	1.03e-07	6.22e-06	F3|AQP1|DDR2|VCAN|FN1|NECTIN3|CD44|PECAM1|CCL2|TMA7|PIK3CG|FAT1|NTM|MYH9|ICAM1|PTPRC|GJA1
D003167	Complement Activation	1.5e-07	8.43e-06	F3|C3AR1|FN1|B2M|CCL2|CD93|C3|AQP4|C1QB|LMAN1|RGCC
D010012	Osteogenesis	1.71e-07	8.99e-06	CBFB|GPNMB|FN1|SMOC1|CXCR4|CP|MEF2C|TXLNG|GAB2|CD44|WWTR1|HMGB2|ANGPT1|GAS7|BGN|TLR2|TREM2|BCOR|MGP|IGFBP4|ICAM1|PTPRC|STC1|GJA1
D016277	Ventricular Function, Left	2.13e-07	1.05e-05	TNFRSF1A|CXCR4|B2M|THBS2|DSC2|CCL2|C3|GCH1|MGP|PIK3CG|ICAM1|STC1|GJA1|ADORA3
D019899	Paracrine Communication	2.69e-07	1.24e-05	F3|APLNR|LRIG1|TGFBI|VCAN|FN1|CXCR4|CP|CD44|CCL2|ANGPT1|NT5E|TLR2|ICAM1|STC1|GJA1|ADORA3|CXCL16
D020257	Ventricular Remodeling	3.69e-07	1.61e-05	SGK1|LAMA2|TGFBI|VCAN|FN1|TNFRSF1A|CXCR4|CCL2|CHI3L1|C3|BGN|ICAM1|PTPRC|THBS4|GJA1|CXCL16
D018655	Lymphocyte Count	6.58e-07	2.72e-05	CXCR4|CD163|CD44|PECAM1|ASXL1|C3|CD86|NT5E|HAVCR2|TLR2|ICAM1|PTPRC|EPC1
D013314	Stress, Mechanical	8.97e-07	3.13e-05	F3|SGK1|AQP1|ABCA1|CYBB|FN1|OLR1|CXCR4|CP|RHOC|CD44|WWTR1|PECAM1|CCL2|COL12A1|CDH11|DAPK1|GCH1|PIK3CG|NQO1|MYH9|ICAM1|CSTA|GJA1
D004306	Dose-Response Relationship, Immunologic	9.11e-07	3.13e-05	F3|C3AR1|CXCR4|CD44|CCL2|CHI3L1|C3|CD86|TLR2|ICAM1|C1QB|THBS4|TLR5
D006085	Graft Survival	9.11e-07	3.13e-05	CXCR4|AIF1|CD44|PECAM1|CCL2|FGL2|ANGPT1|C3|CD86|NT5E|TLR2|PTPRC|TLR5
D001422	Bacterial Adhesion	9.15e-07	3.13e-05	C3AR1|FN1|CD44|CCL2|CHI3L1|C3|CD86|TLR2|PIK3CG|ICAM1|TLR5|CXCL16
D059016	Tumor Microenvironment	1.16e-06	3.81e-05	NEDD9|DDR2|VCAN|FN1|TNFRSF1A|SLC2A1|CXCR4|CD163|PADI2|PDPN|CD44|WWTR1|CCL2|CHI3L1|ANGPT1|HAVCR2|CDK2|AMOT|ICAM1|THBS4|STC1
D018928	Immunity, Mucosal	1.6e-06	5.02e-05	TNFRSF1A|CXCR4|RGS1|UACA|PECAM1|CCL2|C3|CD86|HAVCR2|NCF2|TLR2|ICAM1|TLR5|CXCL16
D010539	Permeability	3.17e-06	9.6e-05	AQP1|TJP2|TGFBI|SLC14A1|FN1|TNFRSF1A|ABCC9|PDPN|PECAM1|CLDN11|CCL2|HMGB2|ANGPT1|AQP4|HVCN1|COX7A1|CDK2|TLR2|AMOT|MYH9|ICAM1|ERBB4|GJA1
D016897	Respiratory Burst	3.59e-06	0.0001	C3AR1|CYBB|FN1|CCL2|C3|HVCN1|NCF2|TLR2|PIK3CG|MYH9|ICAM1
D001777	Blood Coagulation	3.63e-06	0.0001	F3|SERPINA3|VCAN|FN1|CD163|PDPN|CCL2|FGL2|CD93|PIK3CG|NQO1|ICAM1|LMAN1
D008597	Menstrual Cycle	3.7e-06	0.0001	F3|SGK1|AQP1|CCND2|VCAN|TNFRSF1A|SLC2A1|CXCR4|CD163|CD44|CCL2|CDH11|ANGPT1|C3|TLR2|FBLN1|PIK3CG
D018791	CD4 Lymphocyte Count	4.25e-06	0.000111	F3|CXCR4|B2M|IFI16|CCL2|AQP4|HAVCR2|TLR2|ICAM1|LMAN1
D007108	Immune Tolerance	5.01e-06	0.000127	ABCA1|CBFB|FN1|TYROBP|TNFRSF1A|NECTIN3|CXCR4|CD44|CCL2|C3|CD86|NT5E|HAVCR2|TLR2|PIK3CG|MYH9|ICAM1|PTPRC|TLR5
D011261	Pregnancy Trimester, First	5.82e-06	0.000143	SERPINA3|ABCA1|FN1|TNFRSF1A|CXCR4|PDPN|CD44|CCL2|ANGPT1|C3|BGN|IGFBP4|ICAM1|SLC6A6|TCF7L2|GJA1|CXCL16
D003602	Cytotoxicity, Immunologic	6.54e-06	0.000156	SRGN|FN1|TYROBP|CXCR4|B2M|HPSE2|CD44|MAN2A1|C3|NT5E|HAVCR2|NKTR|EPS8|TLR2|PIK3CG|MYH9|ICAM1|PTPRC|TLR5|GJA1|KCNA3
D002464	Cell Migration Inhibition	7.88e-06	0.000182	NEDD9|FN1|RND3|CXCR4|RGS1|CCL2|CD86|NT5E|FBLN1|ICAM1
D000920	Antibody-Dependent Cell Cytotoxicity	8.44e-06	0.000189	NECTIN3|CXCR4|B2M|CD44|MAN2A1|AQP4|NKTR
D001666	Binding Sites, Antibody	9.48e-06	0.000207	F3|C3AR1|FN1|RPS6|CXCR4|C3|AQP4|RPS11|MYH9|ICAM1|CXCL16
D001862	Bone Resorption	1.29e-05	0.000275	CLIC5|FN1|TYROBP|THBS2|TXLNG|GAB2|CD44|CCL2|CHI3L1|TLR2|TREM2|ICAM1|GJA1
D014664	Vasodilation	1.76e-05	0.000365	F3|CYBB|TNFRSF1A|OLR1|PECAM1|CHI3L1|ANGPT1|NT5E|NCF2|TLR2|GCH1|NQO1|ICAM1
D015551	Autoimmunity	2.08e-05	0.00042	MYO1E|TNFRSF1A|CXCR4|RGS1|CD163|IFI16|CD44|CCL2|CDH11|C3|AQP4|CD86|DUSP22|HAVCR2|TLR2|ICAM1|TCF7L2|GJA1
D049629	Waist-Hip Ratio	2.22e-05	0.000436	SGK1|TJP2|ABCA1|TGFBI|CXCR4|AIF1|SSPN|CCL2|MTMR11|CHI3L1|SCMH1|MGP|IGFBP4|ICAM1|TCF7L2|GJA1
D040542	Mechanotransduction, Cellular	2.38e-05	0.000455	F3|AQP1|ABCA1|FN1|CXCR4|CD44|WWTR1|PECAM1|AQP4|MYH9|ICAM1|ERBB4|GJA1
D002463	Cell Membrane Permeability	2.57e-05	0.00048	AQP1|STOM|TJP2|SLC14A1|CXCR4|CD163|IFI16|PECAM1|CCL2|CHI3L1|ANGPT1|C3|AQP4|NT5E|TLR2|PIK3CG|ICAM1|STC1|GJA1|APOLD1
D002240	Carbohydrate Sequence	2.86e-05	0.000511	SERPINA3|AQP1|CXCR4|CP|MEF2C|PDPN|CD44|PECAM1|MAN2A1|FUT9|NT5E|TLR2|C1QB|LMAN1|TLR5
D007747	Labor Stage, First	2.86e-05	0.000511	TNFRSF1A|PECAM1|GCH1|ICAM1
D019540	Area Under Curve	2.93e-05	0.000511	ABCA1|FN1|TNFRSF1A|SLC2A1|OLR1|CXCR4|B2M|CD44|TCIM|CCL2|CHI3L1|ANGPT1|C3|STK33|TLR2|PIK3CG|NQO1|ICAM1|TCF7L2
D006439	Hemodynamics	3.19e-05	0.000546	F3|TNFRSF1A|B2M|CP|MEF2C|CD163|ANGPT1|FBLN1|MGP|ICAM1|TCF7L2
D002560	Cerebrovascular Circulation	3.79e-05	0.000633	SERPINA3|TJP2|CYBB|SLC2A1|OLR1|PECAM1|CCL2|C3|PIK3CG|ICAM1|C1QB
D004198	Disease Susceptibility	3.89e-05	0.000637	NEDD9|ABCA1|TNFRSF1A|CXCR4|B2M|MEF2C|THBS2|CD163|PECAM1|CLDN11|CCL2|FUT9|C3|CD86|BGN|TLR2|NQO1|ICAM1|ERBB4|TLR5|CXCL16
D019898	Autocrine Communication	4.2e-05	0.000674	APLNR|FN1|TNFRSF1A|CXCR4|AIF1|CD163|PDPN|CD44|CCL2|ANGPT1|NT5E|BGN|TLR2|ICAM1|STC1|ERBB4|ADORA3|CXCL16
D002199	Capillary Permeability	4.33e-05	0.000681	F3|AQP1|TJP2|CYBB|OLR1|CXCR4|CD44|PECAM1|CCL2|CD93|ANGPT1|AQP4|NT5E|ICAM1|GJA1
D002459	Cell Fusion	4.85e-05	0.000748	APLNR|FN1|RND3|TYROBP|SLC2A1|CXCR4|MEF2C|IFI16|CCL2|MAN2A1|TLR2|PIK3CG|MYH9|ICAM1|TCF7L2|GJA1
D007156	Immunologic Memory	5.26e-05	0.000794	NECTIN3|CXCR4|IFI16|FGL2|CD93|C3|CD86|HAVCR2|TLR2|ICAM1|PTPRC|CSGALNACT2|TLR5|KCNA3
D017698	Postmenopause	6.72e-05	0.000996	F3|SGK1|ABCA1|TNFRSF1A|OLR1|CXCR4|THBS2|MLH3|CD44|CCL2|C3|FBLN5|TLR2|NQO1|IGFBP4|ICAM1|FKBP14|THBS4
D019656	Loss of Heterozygosity	6.91e-05	0.00101	LRIG1|CCND2|ABCA1|RPS6|SLC2A1|CXCR4|B2M|AIF1|DOCK4|PHC3|THBS2|MLH3|CD44|UACA|CCL2|CDH11|EPS8|FAT1|NQO1|NTM|ICAM1|PTPRC|CRABP1|MXI1|RGCC
D009994	Osmolar Concentration	7.23e-05	0.00103	AQP1|FN1|TNFRSF1A|B2M|HCLS1|CCL2|CHI3L1|HMGB2|ANGPT1|C3|AQP4|HVCN1|GM2A|ICAM1|C1QB|SLC6A6|CDK5RAP2|TLR5|KCNA3
D012542	Scattering, Radiation	7.51e-05	0.00105	SERPINA3|SRGN|TGFBI|CYBB|FN1|SLC2A1|B2M|CP|C3|FBLN5|NCF2|BGN|USP1|ICAM1
D006461	Hemolysis	7.65e-05	0.00106	F3|SRGN|SLC14A1|SLC2A1|CD163|C3|ICAM1|C1QB
D018056	Hemorheology	8.01e-05	0.00109	F3|CXCR4|PECAM1|FBLN1|NQO1|ICAM1
D004036	Diet, Atherogenic	8.3e-05	0.0011	F3|ABCA1|OLR1|CCL2|TLR2
D006487	Hemostasis	8.4e-05	0.0011	F3|SRGN|ABCA1|FN1|REEP3|PDPN|PECAM1|C3|FBLN1|PIK3CG|ITPKB
D011263	Pregnancy Trimester, Third	8.76e-05	0.00113	F3|APLNR|AQP1|TNFRSF1A|OLR1|CXCR4|ANGPT1|C3|BGN|TLR2|ICAM1|TLR5
D056151	Airway Remodeling	0.000101	0.00128	F3|FN1|CD44|CCL2|CHI3L1|ANGPT1|TLR2
D017697	Premenopause	0.000103	0.00128	SGK1|AQP1|ABCA1|TNFRSF1A|CXCR4|CD44|CCL2|C3|TLR2|IGFBP4|ICAM1|CDK5RAP2|ERBB4
D050260	Carbohydrate Metabolism	0.000105	0.00128	SRGN|DDR2|OSBPL11|VCAN|SLC2A1|OLR1|FUT9|CHI3L1|PIK3CG|IGFBP4|PTPRC
D015329	Gene Rearrangement, T-Lymphocyte	0.000105	0.00128	TNFRSF1A|CCL2|DUSP22|EPC1|KCNA3
D004058	Diffusion	0.000121	0.00144	F3|AQP1|ABCA1|SLC14A1|TNFRSF1A|AQP4|HAVCR2|NCF2|AMOT|PTPRC|CSTA
D007958	Leukocyte Count	0.000139	0.00163	F3|AQP1|CBFB|FN1|TNFRSF1A|CXCR4|DOCK4|CD163|CD44|PECAM1|CCL2|CHI3L1|C3|AQP4|TLR2|ICAM1|TLR5
D017951	Antigen Presentation	0.000146	0.00169	GPNMB|CYBB|MYO1E|OLR1|CXCR4|B2M|IGSF6|CD163|HCLS1|CCL2|CHI3L1|C3|CD86|BGN|TLR2|EED|SEC14L2|ICAM1|TLR5
D058491	Bacterial Load	0.000182	0.00206	CLIC5|GAB2|TBC1D1|C3|TREM2|MYH9
D013499	Surface Properties	0.000183	0.00206	F3|CBFB|CYBB|FN1|TYROBP|OLR1|CXCR4|B2M|CD44|HMGB2|C3|CD86|CDK2|TLR2|ICAM1|TLR5
D007135	Immunoglobulin Variable Region	0.00019	0.00211	FN1|CXCR4|B2M|PECAM1|CD86|TREM2|MYH9|ICAM1|PTPRC|EPC1
D020239	Receptor Cross-Talk	0.000204	0.00221	APLNR|NEDD9|ABCA1|FN1|TNFRSF1A|SLC2A1|CXCR4|CD44|CCL2|TLR2|TREM2|PIK3CG|ICAM1|ERBB4|GJA1|ADORA3|KCNA3|CXCL16
D016516	CD4-CD8 Ratio	0.000208	0.00221	CXCR4|CD86|HAVCR2|ICAM1
D058408	Th1-Th2 Balance	0.000208	0.00221	TNFRSF1A|CXCR4|CCL2|HAVCR2
D001787	Blood Group Incompatibility	0.000213	0.00223	AQP1|CD44|C3
D001696	Biomechanical Phenomena	0.000239	0.00247	VCAN|FN1|OLR1|CXCR4|CD44|PECAM1|CCL2|CHI3L1|NT5E|IGFBP4|ICAM1
D010973	Platelet Adhesiveness	0.000273	0.00278	F3|FN1|OLR1|LASP1|PECAM1|CD93|FBLN1|ICAM1|CXCL16
D015227	Lipid Peroxidation	0.000299	0.00301	F3|ABCA1|CYBB|SLC2A1|OLR1|CP|CD163|CCL2|C3|AQP4|TLR2|SEC14L2|NQO1
D001775	Blood Circulation	0.000321	0.00319	F3|NDNF|CD44|PECAM1|CD86|NQO1
D010316	Particle Size	0.000345	0.00339	F3|ABCA1|FN1|PECAM1|HMGB2|CD86|TLR2|ICAM1|TLR5
D013318	Stroke Volume	0.000379	0.00368	SMOC1|TNFRSF1A|CXCR4|THBS2|DSC2|ANGPT1|ICAM1|EPC1
D012038	Regeneration	0.000397	0.0038	LAMA2|CXCR4|THBS2|LGR4|CD44|DTNA|ANGPT1|FBLN5|NT5E|CDK2|TLR2|BCOR|AHCYL1|TCF7L2
D009119	Muscle Contraction	0.00043	0.00407	C3AR1|FN1|RPS6|TNFRSF1A|DOCK4|SSPN|CCL2|TBC1D1|CDH11|C3|CD86|FLNB|MYH9|ICAM1|GJA1
D014882	Water-Electrolyte Balance	0.000471	0.0044	AQP1|CYBB|SLC14A1|AQP4|SLC6A6|GJA1
D001724	Birth Weight	0.000653	0.00603	SGK1|TNFRSF1A|SLC2A1|CCL2|CD93|ANGPT1|C3|NCF2|TLR2|ICAM1|C1QB|SLC6A6|LMAN1|CCNL1|TCF7L2
D010064	Embryo Implantation	0.000679	0.00621	SGK1|FN1|SLC2A1|CXCR4|B2M|EMP2|WWTR1|C3|ERBB4|TLR5
D057131	Immune Evasion	0.000721	0.0065	CBFB|FN1|IFIT3|CXCR4|IFI16|IFIT2|CCL2|C3|CD86|TLR2
D019518	Postprandial Period	0.000728	0.0065	F3|ABCA1|RPS6|OLR1|C3|ICAM1|TCF7L2
D018095	Germ-Line Mutation	0.00074	0.00654	C3AR1|CCND2|RPL27|RPS6|TNFRSF1A|CXCR4|B2M|MLH3|CD44|ASXL1|DAPK1|CD93|ANGPT1|C3|CDK2|PIK3CG|NQO1|C1QB|TCF7L2|EPC1|GJA1|KCNA3
D005342	Fibrinolysis	0.00075	0.00655	F3|TNFRSF1A|CXCR4|CD163|PECAM1|C3
D020127	Recovery of Function	0.000918	0.00793	CYBB|TNFRSF1A|OLR1|CXCR4|CCL2|CHI3L1|C3|AQP4|PIK3CG
D001783	Blood Flow Velocity	0.000948	0.00801	F3|CYBB|CHI3L1|ANGPT1|FBLN1|ICAM1|GJA1
D008183	Luteal Phase	0.000948	0.00801	SERPINA3|AQP1|SLC2A1|NECTIN3|C3|AQP4|ERBB4
D007743	Labor, Obstetric	0.000979	0.00818	F3|SERPINA3|TNFRSF1A|CXCR4|ABCC9|CD44|GCH1|ICAM1|GJA1
D049590	Postpartum Period	0.00103	0.00854	CD163|CD44|TLR2|PTPRC|ERBB4|TCF7L2
D005802	Genes, MHC Class II	0.00108	0.00883	TNFRSF1A|CXCR4|B2M|CD44|ASXL1|C3|CD86|TLR2|ICAM1|TLR5
D018082	Kringles	0.0011	0.0089	F3|FN1|FBLN5|AMOT
D019562	Viral Load	0.00113	0.00907	CBFB|TNFRSF1A|CXCR4|B2M|IFI16|CD44|CCL2|HAVCR2|TLR2|ICAM1|PTPRC|CXCL16
D015964	Gene Expression Regulation, Bacterial	0.00114	0.00907	ABCA1|CCL2|C3|NT5E|TLR2|TLR5
D002887	Chromosomes, Human, Pair 18	0.00116	0.0091	MAPK4|SLC14A1|EPB41L2|PHLPP1|DSC2|SERPINB6|DTNA|CDH11|AQP4|NQO1|ICAM1|LMAN1|RGCC|THOC1
D010974	Platelet Aggregation	0.0012	0.00928	F3|C3AR1|APBB1IP|FN1|CXCR4|THBS2|PDPN|PECAM1|NT5E|NCF2|TLR2|PIK3CG|MYH9|ICAM1
D056704	Adaptive Immunity	0.0012	0.00928	DDR2|TYROBP|TNFRSF1A|B2M|PECAM1|HAVCR2|TLR2|TREM2|ICAM1|TLR5
D005809	Genes, Regulator	0.00127	0.00969	SERPINA3|SGK1|CCND2|IFIT3|DOCK4|TXLNG|IFIT2|CD44|DAPK1|CDK2|EED|GCH1|SAT1|MXI1|ERBB4|TCF7L2|GJA1
D001772	Blood Cell Count	0.00141	0.0107	CCND2|CD163|CCL2|RPS11|PIK3CG|NQO1|MYH9|ICAM1|PTPRC
D056004	Molecular Dynamics Simulation	0.00149	0.0112	F3|APLNR|AQP1|MAPK4|PARP14|SLC14A1|TYROBP|TNFRSF1A|CXCR4|B2M|CP|CD44|C3|AQP4|HVCN1|CDK2|TLR2|TREM2|NQO1|ERBB4
D010060	Ovulation	0.00153	0.0112	AQP1|VCAN|CCL2|ANGPT1|AQP4|RGCC
D024201	Bystander Effect	0.00153	0.0112	CXCR4|CCL2|NQO1|ICAM1|STC1|GJA1
D056905	Chromosome Breakpoints	0.00154	0.0112	MED13L|CD44|WWTR1|CCL2|DUSP22|BCOR|NFIX
D003097	Collateral Circulation	0.00157	0.0113	F3|CD44|CCL2|ANGPT1
D059305	Diet, High-Fat	0.00159	0.0114	ABCA1|CXCR4|C3|TLR2|CREBZF|PIK3CG|IGFBP4|TCF7L2
D018407	Bacterial Physiological Phenomena	0.00162	0.0114	SERPINA3|TLR2|TLR5
D011673	Pulsatile Flow	0.00168	0.0118	F3|MEF2C|PECAM1|CHI3L1|FBLN1|ICAM1
D049108	Cell Enlargement	0.0018	0.0125	F3|AQP1|SRGN|CCND2|FN1|MEF2C|AQP4
D011522	Protons	0.00192	0.0131	AQP1|ABCA1|CYBB|SLC14A1|FN1|SLC2A1|B2M|C3|AQP4|HVCN1|GPR65|KCNA3
D011262	Pregnancy Trimester, Second	0.00193	0.0131	APLNR|OLR1|B2M|PDPN|ANGPT1|TLR2|FLNB|ICAM1
D018740	Genetic Heterogeneity	0.00194	0.0131	LAMA2|MLC1|TYROBP|TNFRSF1A|SLC2A1|OLR1|CXCR4|GAB2|ASXL1|CCL2|DAPK1|SOAT1|NCF2|BCOR|GCH1|ICAM1|CDK5RAP2|LMAN1|TLR5|TCF7L2|GJA1
D015519	Bone Density	0.00226	0.0152	CBFB|GPNMB|FN1|SMOC1|TNFRSF1A|B2M|MEF2C|THBS2|TXLNG|LGR4|CD44|CCL2|BGN|FLNB|MGP|NQO1|IGFBP4|ICAM1|CDK5RAP2|GJA1|RGCC
D008431	Maternal-Fetal Exchange	0.0024	0.016	ABCA1|SLC2A1|CXCR4|C3|TLR2|ICAM1|CXCL16
D007429	Intraocular Pressure	0.00247	0.0163	ABCA1|B2M|CD44|C3|GAS7|AQP4|NTM|GJA1|ADORA3
D011489	Protein Denaturation	0.00269	0.0176	F3|SERPINA3|AQP1|DDR2|FN1|SLC2A1|CXCR4|B2M|CP|PADI2|PECAM1|C3|SOAT1|HVCN1|FLNB|CREBZF|MYH9|ICAM1|ST13|CSTA|LMAN1
D010929	Placentation	0.00277	0.018	ABCA1|FN1|SLC2A1|CXCR4|PECAM1|FBLN5|TCF7L2|CXCL16
D005798	Genes, Bacterial	0.00291	0.0188	SERPINA3|ABCA1|FN1|TLR2|CXCL16
D000327	Adsorption	0.00322	0.0204	ABCA1|FN1|C3|MYH9|KCNA3
D050296	Microbial Viability	0.00322	0.0204	SERPINA3|CD163|C3|TLR2|TLR5
D011652	Pulmonary Circulation	0.00332	0.0209	AQP1|PDPN|MGP|ICAM1
D006410	Hematopoiesis	0.00346	0.0216	APLNR|SRGN|CCND2|CBFB|TYROBP|SMOC1|CXCR4|MEF2C|CD163|IFI16|GAB2|PECAM1|TCIM|CDH11|CD93|CDK2|TLR2|PIK3CG|PTPRC|STC1
D011940	Receptor Aggregation	0.00352	0.0216	APLNR|NEDD9|TYROBP|TNFRSF1A|CXCR4|CD44|NT5E|ICAM1|PTPRC
D019587	Dietary Supplements	0.00352	0.0216	F3|TNFRSF1A|OLR1|CD44|TLR2|MGP|SEC14L2|ICAM1|CXCL16
D003326	Coronary Circulation	0.00354	0.0216	F3|OLR1|CCL2|ANGPT1|ICAM1
D009929	Organ Size	0.00367	0.0222	SGK1|MLC1|ABCA1|TGFBI|VCAN|TNFRSF1A|SLC2A1|B2M|DOCK4|GAB2|WWTR1|AQP4|SEC14L2|NTM|CDK5RAP2
D016062	Porosity	0.00379	0.0227	CCND2|SLC14A1|CXCR4|PIK3CG
D015756	Genes, tat	0.00383	0.0228	LAMA2|FN1|CXCR4|CDK2|TCF7L2|ADORA3
D017288	Pain Threshold	0.0043	0.0251	TNFRSF1A|AQP4|GCH1|THBS4
D017634	Self Tolerance	0.0043	0.0251	B2M|CD44|CD86|ICAM1
D002113	Calcification, Physiologic	0.00432	0.0251	SRGN|TGFBI|FN1|CP|MEF2C|TXLNG|BGN|MGP
D018716	Molecular Mimicry	0.00434	0.0251	SGK1|RPS6|TNFRSF1A|SLC2A1|CXCR4|CD44|CD93|AQP4|EED|ICAM1|GJA1
D015595	Skin Aging	0.00443	0.0254	ABCA1|VCAN|FN1|PTPRC|THBS4|CXCL16
D033081	Shear Strength	0.00476	0.0268	AQP1|CYBB|CD44|DAPK1|MYH9|ICAM1
D008894	Milk Proteins	0.00478	0.0268	F3|SERPINA3|SND1|CCND2|TNFRSF1A|GAB2|PECAM1|CCL2|PTPRC|ERBB4
D018441	Biofilms	0.00481	0.0268	FN1|TLR2
D019067	Antibody-Dependent Enhancement	0.00481	0.0268	CXCR4|CD93
D050156	Adipogenesis	0.00484	0.0268	SRGN|MEF2C|LGR4|CD44|WWTR1|CCL2|GOLIM4|TNRC6C|BGN|BCOR|PIK3CG|GM2A|TCF7L2|ADORA3
D010976	Platelet Count	0.0049	0.027	ABCA1|TNFRSF1A|REEP3|CXCR4|MEF2C|ANGPT1|PIK3CG|MYH9|ICAM1
D013718	Tensile Strength	0.00544	0.0297	FN1|CXCR4|CCL2|COL12A1
D005498	Follicular Phase	0.00555	0.0301	AQP1|SLC2A1|NECTIN3|AQP4|ICAM1
D060833	Cellular Microenvironment	0.00603	0.0325	F3|CXCR4|WWTR1|CDK2|ICAM1
D011264	Pregnancy Trimesters	0.00609	0.0325	B2M|FBLN5|ERBB4|CCNL1
D000022	Abortion, Spontaneous	0.00615	0.0327	F3|TNFRSF1A|CP|AIF1|HPSE2|CD44|CCL2|HAVCR2
D004777	Environment	0.0063	0.0332	TNFRSF1A|CXCR4|B2M|RGS1|CCL2|C3|TLR2|NQO1|GPR65|MYH9|ICAM1
D055598	Chemical Phenomena	0.00708	0.0363	SERPINA3|FN1|B2M|C3|MYH9
D016680	Genome, Bacterial	0.0071	0.0363	ETNPPL|NQO1
D024921	Drug Resistance, Multiple, Viral	0.0071	0.0363	CXCR4|FGL2
D006874	Hydrostatic Pressure	0.00712	0.0363	SGK1|B2M|GJA1
D007745	Labor Onset	0.00712	0.0363	CXCR4|CD44|ICAM1
D000917	Antibody Formation	0.00738	0.0374	OLR1|CXCR4|AIF1|CD163|CLDN11|C3|BGN|TLR2|ICAM1|TLR5
D020832	EF Hand Motifs	0.00757	0.0381	SMOC1|AIF1|DTNA|FKBP14|PDCD6|LMAN1
D015444	Exercise	0.00791	0.0395	F3|ABCA1|RPS6|TNFRSF1A|SLC2A1|CXCR4|CCL2|TBC1D1|TLR2|GCH1|IGFBP4|ICAM1|TCF7L2
D004307	Dose-Response Relationship, Radiation	0.00793	0.0395	CXCR4|B2M|BTG2|DAPK1|CDK2|AHCYL1|SAT1|ICAM1|CRABP1|TLR5|GJA1|CXCL16
D008895	Milk, Human	0.00805	0.0398	SERPINA3|FN1|B2M|CP|TLR2|IGFBP4
D003171	Complement Pathway, Classical	0.00831	0.0408	SRGN|C3|C1QB
D015431	Weight Loss	0.00853	0.0416	ABCA1|CD163|CD44|SPX|CHI3L1|NQO1|ICAM1|TCF7L2
D001846	Bone Development	0.0089	0.0432	MEF2C|LGR4|GOLIM4|CDH11|MTMR11|ANGPT1|FBLN5|BGN|FLNB|IGFBP4|STC1
D004553	Electric Conductivity	0.00915	0.0441	SGK1|AQP1|CYBB|B2M|ABCC9|AQP4|HVCN1|EPS8|ITPKB|PDCD6|ERBB4|GJA1|KCNA3
D011256	Pregnancy Outcome	0.00932	0.0447	SGK1|TNFRSF1A|WWTR1|CCL2|C3|TLR2|NQO1|TCF7L2
D001760	Bleeding Time	0.00962	0.0448	F3|CXCR4|MYH9
D003170	Complement Pathway, Alternative	0.00962	0.0448	SRGN|C3|C1QB
D006790	Host-Parasite Interactions	0.00979	0.0448	FN1|PECAM1|CHI3L1|CD86|TLR2|NQO1|ICAM1
D003810	Dentinogenesis	0.0098	0.0448	BGN|BCOR
D010313	Partial Pressure	0.0098	0.0448	CXCR4|CHI3L1
D037582	Complement Pathway, Mannose-Binding Lectin	0.0098	0.0448	SRGN|C3
D053145	Cell Nucleus Size	0.0098	0.0448	CCND2|CDK2
D059371	DNA, B-Form	0.0098	0.0448	IFI16|HMGB2
D001827	Body Height	0.0102	0.0464	CCND2|REEP3|B2M|AIF1|MEF2C|GAB2|CCL2|GOLIM4|MTMR11|C3|SCMH1|FBLN5|STK33|FLNB|IGFBP4|ICAM1|CCNL1|TCF7L2
D003429	Cross Reactions	0.0107	0.0485	SND1|TGFBI|CYBB|VCAN|TNFRSF1A|PADI2|IFIT2|CD93|C3|AQP4|CDK2|DAP|MYH9|ICAM1
D017781	Genes, Immediate-Early	0.0108	0.0485	MEF2C|RGS1|IFI16|BTG2|ZFP36L1|CCNL1|APOLD1
D003653	Decarboxylation	0.011	0.049	UACA|BBOX1|MGP
D004574	Electromagnetic Fields	0.011	0.049	TLR2|GJA1|ADORA3
D040681	Structural Homology, Protein	0.0115	0.0506	SERPINA3|APLNR|AQP1|LAMA2|TGFBI|TNFRSF1A|SLC2A1|CXCR4|B2M|CP|TBC1D1|AQP4|NT5E|CDK2|EED|FLNB|TLR5
D009068	Movement	0.0119	0.0521	ABCA1|CBFB|SLC2A1|B2M|GCH1|ICAM1|GJA1
D011517	Prothrombin Time	0.0126	0.0549	F3|FGL2|MGP
D010410	Penile Erection	0.0129	0.0556	ANGPT1|GJA1
D014893	Weightlessness	0.0129	0.0556	F3|ICAM1
D057705	Transendothelial and Transepithelial Migration	0.0134	0.0576	NECTIN3|PECAM1|CHI3L1|TLR2|ICAM1|GJA1
D017097	Electric Impedance	0.0136	0.058	TGFBI|CYBB|SLC14A1|CXCR4|CLDN11|CCL2|ANGPT1|ICAM1
D053078	Membrane Potential, Mitochondrial	0.0149	0.063	SGK1|AQP1|CCND2|CYBB|FN1|TNFRSF1A|CXCR4|THBS2|CCL2|COX7A1|CDK2|PIK3CG|NQO1|SAT1|PTPRC|STC1|ERBB4|GJA1|ADORA3
D004347	Drug Interactions	0.0149	0.063	CCND2|FN1|CXCR4|CP|CCL2|METTL7A|NCF2|RASGRF2|TLR2|PIK3CG|NQO1|MYH9|ICAM1|GJA1
D012879	Skin Physiological Phenomena	0.0152	0.0634	FN1|THBS2|PADI2|PDPN|PECAM1
D018773	Genes, erbB-1	0.0152	0.0634	SLC2A1|DAPK1|PIK3CG|FKBP14|ERBB4
D014774	Virulence	0.0153	0.0635	CBFB|TNFRSF1A|CXCR4|CCL2|CD86|TLR2|NQO1|MYH9|ICAM1|C1QB
D000915	Antibody Affinity	0.0154	0.0635	F3|FN1|B2M|AQP4
D010677	Philadelphia Chromosome	0.0154	0.0635	STOM|CXCR4|GAB2|PECAM1
D011905	Genes, ras	0.0155	0.0635	F3|DDR2|RHOC|GAB2|BTG2|ASXL1|SSPN|DAPK1|CDK2|ELK3|PIK3CG|NQO1|SAT1|IGFBP4|ICAM1|ERBB4|GJA1
D016276	Ventricular Function	0.016	0.0651	MEF2C|NQO1|ADORA3
D008027	Light	0.0161	0.0651	SERPINA3|SRGN|TGFBI|SLC2A1|B2M|CP|NCF2|BGN|USP1|SLC6A6|GJA1
D014920	Wine	0.0163	0.0657	F3|CD163
D006636	Histamine Release	0.0167	0.0669	GAB2|CCL2|C3|TLR2
D012075	Remission, Spontaneous	0.0171	0.068	TNFRSF1A|CD86|HAVCR2|PIK3CG|ICAM1
D047108	Embryonic Development	0.0172	0.068	APLNR|NEDD9|FN1|CXCR4|DSC2|MLH3|EED|MGP|IGFBP4|MYH9|ERBB4|TCF7L2|GJA1|MAGT1
D014792	Visual Acuity	0.0173	0.068	TGFBI|CCL2|C3|AQP4|ICAM1|GJA1
D004041	Dietary Fats	0.0173	0.068	F3|ABCA1|TNFRSF1A|SLC2A1|CD44|CCL2|C3|PIK3CG|IGFBP4|TCF7L2
D016158	Genes, p53	0.0179	0.0701	F3|LAMA2|VCAN|FN1|RPS6|TNFRSF1A|SLC2A1|IFI16|CD44|BTG2|DAPK1|HMGB2|CDK2|AHCYL1|NQO1|MYH9|SLC6A6
D034061	Thrombopoiesis	0.0181	0.0706	REEP3|C3|FLNB|PIK3CG|MYH9
D001835	Body Weight	0.0193	0.0746	CCND2|TNFRSF1A|OLR1|CXCR4|AIF1|THBS2|CD163|SPX|CCL2|AQP4|STK33|NQO1|ICAM1|PTPRC|TCF7L2
D005815	Genetic Code	0.02	0.0767	RPL27|RPS6|RPL38|RPS11|C1QB|RPL37A|LMAN1
D004231	Diuresis	0.0201	0.0767	AQP1|SLC14A1
D054731	PDZ Domains	0.0201	0.0767	TJP2|ABCA1|FN1|SLC2A1|CXCR4|PHLPP1|WWTR1|DAPK1|AMOT|GJA1
D016161	Genes, Retinoblastoma	0.0208	0.079	CCND2|BTG2|CDK2|THOC1
D002468	Cell Physiological Phenomena	0.0209	0.079	C3AR1|APLNR|TJP2|CXCR4|GAB2|TBC1D1|AHCYL1|ADORA3|CXCL16
D055232	Proline-Rich Protein Domains	0.0215	0.0808	SRGN|APBB1IP|NCF2|CSTA|GJA1
D005127	Eye Color	0.0219	0.0808	STOM|SND1|GPNMB|SLC2A1|CD44|NTM
D000222	Adaptation, Physiological	0.0219	0.0808	SND1|SLC2A1|CXCR4|PADI2|CCL2|TLR2|GCH1|PIK3CG|NQO1|TLR5
D053838	Scattering, Small Angle	0.022	0.0808	TGFBI|FN1|B2M|C3|NCF2|ZFP36L1|USP1|GJA1
D063847	Mean Platelet Volume	0.022	0.0808	REEP3|CHI3L1|PIK3CG
D002921	Cicatrix	0.0223	0.0808	PDPN|PECAM1|COL12A1|ICAM1
D007157	Immunologic Surveillance	0.0223	0.0808	CXCR4|B2M|HAVCR2|GJA1
D020071	Interspersed Repetitive Sequences	0.0223	0.0808	CYBB|RPL27|RPL38|RPS11
D055070	Resistance Training	0.0223	0.0808	ABCA1|RPS6|TNFRSF1A|CCL2
D018244	Chromosomes, Artificial, Yeast	0.0227	0.0819	AQP1|TJP2|TGFBI|RPS6|OLR1|IFIT3|RPL38|SERPINB6|GAS7|CD86|RPS11|FLNB|GSDME|PTPRC|MAB21L2|ADORA3|ENTREP1
D010298	Parity	0.0239	0.0847	APLNR|CP|RHOC|CCL2
D014815	Vitamins	0.0239	0.0847	CD44|CCL2|MGP|MYH9|ICAM1
D016723	Bone Remodeling	0.0239	0.0847	CXCR4|GAB2|CHI3L1|MGP|IGFBP4
D001770	Blood Bactericidal Activity	0.0242	0.0847	CD44|C3
D018965	Frameshifting, Ribosomal	0.0242	0.0847	SAT1|ICAM1
D064307	Microbiota	0.0242	0.0847	TLR2|TLR5
D005615	Freezing	0.0242	0.0847	F3|CCL2|C3
D036904	Leukocyte Rolling	0.0272	0.0947	CXCR4|CD44|PECAM1|ICAM1
D014074	Tooth Calcification	0.0286	0.0982	TGFBI|BGN
D018977	Micronutrients	0.0286	0.0982	CCND2|CP
D050497	Stillbirth	0.0286	0.0982	CCL2|TLR2
D004951	Esterification	0.0291	0.0988	ABCA1|RHOC|SOAT1
D015752	Genes, env	0.0291	0.0988	SLC2A1|CXCR4|ICAM1
D015550	Cell Degranulation	0.0292	0.0988	C3AR1|GAB2|C3|HAVCR2|TLR2|PIK3CG|ICAM1
D000937	Antigen-Antibody Reactions	0.0293	0.0988	GPNMB|EMP2|CD44|TLR2|C1QB
D003260	Contact Inhibition	0.0307	0.102	LRIG1|SND1|CCND2|PHLPP1|ELK4
D010443	Peptide Chain Termination, Translational	0.0308	0.102	RPL27|RPS6|RPL38|AQP4|RPS11|RPL37A
D053585	Virus Attachment	0.0308	0.102	SLC2A1|CXCR4|PDPN|ICAM1
D056747	Immunomodulation	0.0308	0.102	CCL2|CD86|PTPRC|KCNA3
D019457	Chromosome Breakage	0.0313	0.104	NECTIN3|MLH3|ASXL1|CCL2|DUSP22|PHF12|NTM|MYH9|CSGALNACT2|EPC1
D007110	Immunity, Active	0.0317	0.104	CD86|TLR2|TLR5
D014961	X-Ray Diffraction	0.0317	0.104	SERPINA3|CBFB|FN1|TNFRSF1A|SLC2A1|B2M|CP|GAB2|C3|NCF2|PDCD6|GJA1|KCNA3
D055153	Stem Cell Niche	0.0327	0.106	AQP1|CXCR4|CD44|ANGPT1
D019655	Quantitative Trait, Heritable	0.0327	0.106	SGK1|CCND2|ABCA1|TNFRSF1A|AIF1|MTMR11|CHI3L1|STK33|FBLN1|MYH9|ICAM1|TCF7L2
D054338	Cell Transdifferentiation	0.0333	0.108	SGK1|RHOC|CD44|WWTR1|CHI3L1|TCF7L2
D007763	Lac Operon	0.036	0.116	APLNR|LAMA2|SLC2A1|HMGB2|CDK2|GJA1
D005803	Genes, Immunoglobulin	0.037	0.119	B2M|AIF1|PECAM1|ICAM1|EPC1
D014785	Vision, Ocular	0.0372	0.119	PHLPP1|CCL2|AQP4
D002885	Chromosomes, Human, Pair 16	0.038	0.12	SGK1|MAPK4|STOM|APBB1IP|ABCA1|CBFB|CYBB|SYT17|TNFRSF1A|REEP3|EMP2|EMP1|DTNA|CDH11|NQO1|LITAF
D059647	Gene-Environment Interaction	0.0382	0.12	SGK1|CCND2|TNFRSF1A|MEF2C|BTG2|C3|TLR2|MGP|NQO1|NTM|ICAM1|TCF7L2
D037182	T-Cell Antigen Receptor Specificity	0.0383	0.12	FN1|EPS8
D066253	Vascular Remodeling	0.0383	0.12	TLR2|FBLN1
D006207	Half-Life	0.0387	0.121	F3|CXCR4|CD44|BTG2|DAPK1|C3|NCF2|CDK2|ZFP36L1|EPS8|SLC6A6|CSTA|GJA1|KCNA3
D000332	Aerobiosis	0.0402	0.125	AQP1|SLC2A1|TLR2
D001942	Breast Feeding	0.0402	0.125	B2M|CCL2|TLR2
D018734	Genes, erbB-2	0.0403	0.125	SERPINA3|LRIG1|FN1|GAB2|CD44|ERBB4
D016259	Genes, myc	0.0407	0.125	LAMA2|CCND2|FN1|NECTIN3|IFI16|CD44|CCL2|DAPK1|CHI3L1|CDK2|GPR65|ALPK1|ICAM1|FKBP14|MXI1|TCF7L2
D036801	Parturition	0.041	0.126	SLC2A1|THBS2|PECAM1|GJA1
D019942	Genes, p16	0.0418	0.128	SLC2A1|IFI16|DAPK1|CD93|NQO1|TCF7L2
D037941	Silencer Elements, Transcriptional	0.0432	0.131	CBFB|EED|PTPRC|ERBB4
D015213	Neuroimmunomodulation	0.0432	0.131	TYROBP|B2M|KCNA3
D008211	Lymphocyte Cooperation	0.0435	0.131	CD86|ICAM1
D038321	Glycemic Index	0.0435	0.131	ABCA1|TCF7L2
D058105	Polymerization	0.0449	0.135	CLIC5|FN1|B2M|CEMIP|HCLS1|GAS7|AQP4|ICAM1
D042583	Lymphangiogenesis	0.0459	0.137	FN1|CXCR4|RHOC|PDPN|ANGPT1
D008460	Meat	0.0464	0.138	GCH1|SEC14L2|ICAM1
D008285	Major Histocompatibility Complex	0.0474	0.141	DDR2|TNFRSF1A|B2M|AIF1|RGS1|CD86|ZFP36L1|TLR2|FLNB|GPR65|ICAM1|PTPRC|RGCC
D055592	Biophysical Phenomena	0.0478	0.141	SRGN|SLC2A1|AMOT|GJA1|KCNA3
D012677	Sensation	0.049	0.144	ABCA1|KCNA3
D002900	Chromosomes, Human, 1-3	0.0497	0.145	F3|FN1|CP
D013728	Terminator Regions, Genetic	0.0497	0.145	CXCR4|CD163|C1QB
D014314	Trisomy	0.0498	0.145	CCND2|NDNF|ASXL1|NQO1|PTPRC
D044366	Transition Temperature	0.0503	0.146	CXCR4|TLR2|MYH9|TCF7L2
D016758	Genes, jun	0.0518	0.15	VCAN|MEF2C|BTG2|CCL2|TCF7L2
D048348	Reverse Transcription	0.0528	0.152	CXCR4|CCL2|CDK2|TCF7L2
D012039	Regional Blood Flow	0.0532	0.153	SERPINA3|CYBB|OLR1|CD44|ANGPT1|ICAM1
D004735	Energy Transfer	0.0538	0.154	TNFRSF1A|RHOC|TLR2|PIK3CG|PTPRC
D000136	Acid-Base Equilibrium	0.0548	0.155	CYBB|HVCN1
D063766	Pediatric Obesity	0.0548	0.155	CCL2|CHI3L1
D011828	Radiation Chimera	0.0554	0.156	CXCR4|TLR2|PTPRC|GJA1
D055724	Electrophysiological Phenomena	0.0554	0.156	SGK1|SLC14A1|ICAM1|KCNA3
D017136	Ion Transport	0.0567	0.158	SGK1|AQP1|CLIC5|SLC2A1|CXCR4|ABCC9|CCL2|COX7A1|ICAM1|PTPRC|MAGT1
D009691	Nucleic Acid Denaturation	0.0568	0.158	AQP1|SLC14A1|SLC2A1|CXCR4|MLH3|NQO1
D020087	Alu Elements	0.0568	0.158	TJP2|ABCA1|MEF2C|NCF2|FBLN1|NFIX
D056128	Obesity, Abdominal	0.0602	0.166	TJP2|ANGPT1|C3
D013599	Systole	0.0603	0.166	ABCA1|CXCR4|CCL2|C3|TCF7L2
D054878	Lipoylation	0.0605	0.166	APBB1IP|ABCA1|OLR1|MLH3|CD44|LASP1|PECAM1|FUT9|PDCD6|CSTA
D006648	Histocompatibility	0.0607	0.166	PECAM1|ICAM1
D015750	Genes, gag	0.0607	0.166	VCAN|CXCR4
D003360	Cosmids	0.0623	0.17	TJP2|CBFB|IGSF6|SERPINB6|ELK4|EVI2B|ELK3|FBLN1|IGFBP4|MYH9|ICAM1|C1QB|ENTREP1
D012880	Skin Pigmentation	0.0635	0.173	CD163|CCL2|NQO1|NTM
D010807	Physical Endurance	0.0644	0.175	CYBB|DSC2|CCL2|NCF2|ICAM1|EPC1
D001682	Biological Availability	0.0664	0.179	CXCR4|CCL2|GCH1|IGFBP4
D011832	Radiation Injuries	0.0664	0.179	TNFRSF1A|CD163|CCL2|ICAM1
D013995	Time	0.0669	0.179	CBFB|GJA1
D010873	Pinocytosis	0.0671	0.179	CXCR4|B2M|CD163|PECAM1|MYH9
D017368	Protein Prenylation	0.0672	0.179	F3|RND3|RHOC|CD44|NCF2|INPP5B|PIK3CG
D007774	Lactation	0.0693	0.184	SND1|FN1|SLC2A1|CP
D009767	Obesity, Morbid	0.0705	0.187	ABCA1|CD44|C3|PIK3CG|ICAM1|TCF7L2
D005541	Forced Expiratory Volume	0.0712	0.188	SERPINA3|PADI2|CCL2|CHI3L1|HAVCR2|ELK3|NQO1|ICAM1
D002657	Child Development	0.0722	0.19	MLC1|C3|SCMH1|NQO1
D053938	DNA Fragmentation	0.0724	0.19	F3|TJP2|FN1|TNFRSF1A|PECAM1|HCLS1|DAPK1|PIK3CG|ICAM1|SLC6A6|PTPRC|THOC1
D059372	Nucleotide Motifs	0.0726	0.19	ABCA1|PADI2|ELK4|AQP4|CDK2|TCF7L2
D016138	Walking	0.0733	0.191	TNFRSF1A|CHI3L1
D009995	Osmosis	0.0753	0.195	AQP1|MLC1|SLC14A1|AQP4
D011829	Radiation Dosage	0.0753	0.195	TLR2|TLR5|GJA1|CXCL16
D001678	Organelle Biogenesis	0.0783	0.199	STOM|SND1|GPNMB|SLC2A1
D013047	Specific Pathogen-Free Organisms	0.0783	0.199	CXCR4|CD44|ANGPT1|TLR2
D020449	Repetitive Sequences, Amino Acid	0.0795	0.199	C3AR1|SND1|FN1|TNFRSF1A|THBS2|DSC2|LGR4|C3|NCF2|BGN|CDK2|TLR2|EED|PDCD6|ST13|TCF7L2
D001831	Body Temperature	0.0798	0.199	FN1|CXCR4|ANGPT1
D009038	Motion	0.0798	0.199	ABCA1|TNFRSF1A|B2M
D018506	Gene Expression Regulation, Plant	0.0798	0.199	SND1|MEF2C|ST13
D000268	Adhesiveness	0.0798	0.199	FN1|CD44
D015326	Gene Rearrangement, B-Lymphocyte, Heavy Chain	0.0798	0.199	PTPRC|EPC1
D019936	Probiotics	0.0798	0.199	CCL2|TLR2
D023001	Transplantation Tolerance	0.0798	0.199	CREBZF|PIK3CG
D038441	Diet, Mediterranean	0.0798	0.199	TNFRSF1A|TCF7L2
D045853	Exhalation	0.0798	0.199	CHI3L1|ANGPT1
D023061	Gene Order	0.0817	0.202	SERPINA3|GIMAP4|CXCR4|PECAM1|ZFP36L1|STK33|TLR2|BCOR|TCF7L2|GJA1
D055495	Neurogenesis	0.0818	0.202	SGK1|APBB1IP|CXCR4|B2M|MEF2C|THBS2|NDNF|DTNA|ANGPT1|GAS7|BCOR|PIK3CG|ERBB4|GJA1|ADORA3|KCNA3
D009200	Myocardial Contraction	0.0836	0.206	APLNR|CXCR4|THBS2|DSC2|STC1|GJA1
D047929	Term Birth	0.0847	0.207	F3|ABCA1|OLR1|ICAM1
D008593	Menopause	0.0847	0.207	ABCA1|PDPN|CCL2|C3|FBLN5|TLR2|NQO1|IGFBP4|PTPRC
D009043	Motor Activity	0.0849	0.207	SGK1|ABCA1|TNFRSF1A|TCIM|GAS7|GCH1|SAT1|ICAM1|THBS4|TCF7L2
D003956	Dialysis	0.0865	0.211	B2M|MGP
D019076	Transgenes	0.0876	0.212	VCAN|CXCR4|IFI16|CD44|UACA|PECAM1|ANGPT1|CD86|CDK2|TLR2|IGFBP4|MYH9|ICAM1|TSPAN14|TLR5|TCF7L2
D005805	Genes, MHC Class I	0.0882	0.212	CXCR4|B2M|RGS1|NT5E|ZFP36L1|PIK3CG
D007152	Immunologic Capping	0.0883	0.212	NEDD9|CD44|PTPRC
D014590	Uterine Contraction	0.0883	0.212	RND3|TNFRSF1A|GJA1
D019154	Protein Splicing	0.0883	0.212	ASXL1|MXI1|ERBB4
D000495	Allosteric Site	0.0891	0.213	F3|TNFRSF1A|SLC2A1|CXCR4|SOAT1|CDK2|PIK3CG|ICAM1
D020128	Inhibitory Concentration 50	0.0896	0.213	F3|AQP1|CCND2|ABCA1|FN1|CXCR4|CCL2|C3|AQP4|NCF2|CDK2|PIK3CG|PTPRC|TCF7L2
D018388	Codon, Terminator	0.09	0.214	CXCR4|C3|AQP4|CDK2|ZFP36L1|FLNB|NTM|TLR5|TCF7L2
D058849	Protein Refolding	0.0927	0.219	CXCR4|B2M|MYH9
D001481	Basal Metabolism	0.0934	0.219	C3|TCF7L2
D024182	Uniparental Disomy	0.0934	0.219	ASXL1|PTPRC
D060965	Clonal Evolution	0.0934	0.219	CD44|WWTR1
D063307	AU Rich Elements	0.0947	0.221	RPL27|MYO1E|RPS6|CXCR4|RPL38|UACA|RPS11|LRCH3|MYH9|RPL37A
D016762	Genes, fos	0.0949	0.221	VCAN|TNFRSF1A|GAB2|ELK4|CCL2|ELK3|ICAM1|GJA1
D053842	Microsatellite Instability	0.0949	0.221	PARP14|RPS6|B2M|MLH3|DAPK1|EPS8|LMAN1|TCF7L2
D012399	Rotation	0.0972	0.225	AQP1|ICAM1|CSTA
D007408	Intestinal Absorption	0.0982	0.226	AQP1|B2M|AQP4|TLR2
D008657	Metabolic Clearance Rate	0.0982	0.226	CXCR4|B2M|CCL2|C3
D007536	Isomerism	0.0989	0.227	F3|LAMA2|VCAN|B2M|IFI16|CD44|AQP4|FBLN1

[truncated: 7 more sheets: (K) DSigDB, (L) MSigDB, (M) LncRNA2Target, (N) miRTarBase, (O) miRDB, (P) TargetScan, (Q) RNAInter]
